# Supplementary material for: Integrated genomics of susceptibility to alkylator-induced leukemia in mice
Source: BMC Genomics. 2010 Nov 17;11:638. doi: 10.1186/1471-2164-11-638 (PMC3018144; doi:10.1186/1471-2164-11-638)
Supplement: Additional file 1 — Supplementary Table S1. SNP-derived haplotype blocks in 48 inbred mouse strains. [file 1471-2164-11-638-S1.XLSX]

## Sheet: Sheet1
Supplementary Table 1. SNP-based Haplotype Blocks in Inbred Mouse Strains
Block ID	Chr	Str	Stp	Number of SNPs	Number of Haplotypes	BTBR T+ tf/J	129S1/SvImJ	A/J	BALB/cJ	C3H/HeJ	C57BL/6J	DBA/2J	FVB/NJ	LP/J	NZB/BlNJ	SWR/J	NOD/ShiLtJ	PL/J	AKR/J	CBA/J	SJL/J	KK/HlJ	BPL/1J	MA/MyJ	BPH/2J	BUB/BnJ	CE/J	RIIIS/J	BPN/3J	C58/J	SEA/GnJ	I/LnJ	SM/J	C57BR/cdJ	NON/ShiLtJ	C57BLKS/J	NZW/LacJ	C57L/J	C57BL/10J	PERA/EiJ	129X1/SvJ	BALB/cByJ	MRL/MpJ	C3HeB/FeJ	DBA/1J	ST/bJ	RF/J	LG/J	C57BL/6ByJ
97	1	3036178	3063538	6	4	1	1	2	1	1	2	2	1	1	2	2	2	1	3	1	1	1	1	2	1	1	2	3	1	1	2	1	1	1	4	1	3	1	3	1	2	2	1	1	1	2	3	1	1
98	1	3093816	3119136	6	4	1	1	2	1	1	2	2	1	1	2	2	2	1	3	4	1	1	1	2	1	1	2	3	4	1	2	1	1	1	4	1	3	1	3	1	2	2	1	1	1	2	3	1	1
99	1	3125499	3187481	4	3	1	1	2	2	1	2	2	1	1	2	2	2	1	3	2	1	1	1	2	1	1	2	3	2	1	2	1	1	1	3	1	3	1	3	2	2	2	1	1	1	2	3	1	1
100	1	3199249	3218759	6	4	1	1	2	4	1	2	2	1	1	2	2	2	1	3	2	1	1	1	2	1	1	2	3	2	1	2	1	1	1	2	1	3	1	3	4	2	2	1	1	1	2	3	1	1
101	1	3244475	3397474	11	4	1	1	2	4	1	2	2	1	1	2	2	2	1	3	2	1	1	1	2	1	1	2	3	2	1	2	1	1	1	4	1	3	1	3	4	2	2	1	1	1	2	3	1	1
102	1	3403831	3456704	4	3	1	1	2	1	1	2	2	1	1	2	2	2	1	3	2	1	1	1	2	1	1	2	3	2	1	2	1	1	1	3	1	3	1	3	1	2	2	1	1	1	2	3	1	1
103	1	3460142	3460142	1	3	1	1	2	2	3	2	2	1	1	2	2	2	3	1	2	1	1	1	2	3	1	2	3	2	1	2	3	1	3	3	1	1	1	1	2	2	2	1	1	3	2	3	3	1
104	1	3465918	3469348	3	5	2	1	3	4	2	3	3	2	2	3	3	3	2	2	3	2	2	2	3	2	2	3	2	3	2	3	5	2	2	2	2	2	2	2	4	3	3	2	2	2	3	2	2	2
105	1	3482276	3850487	11	6	1	1	2	5	1	4	4	1	6	2	4	4	1	3	2	1	1	1	2	1	1	2	3	2	1	4	1	1	1	5	1	3	1	3	5	2	4	1	1	1	2	3	1	1
106	1	3889320	3943536	5	2	1	1	1	2	1	1	1	1	1	1	1	1	1	1	1	1	1	1	1	1	1	1	1	1	1	1	1	1	1	2	1	1	1	1	2	1	1	1	1	1	1	1	1	1
107	1	4014866	4111445	8	4	1	1	2	3	1	4	4	1	1	2	4	4	1	3	4	1	1	1	2	1	1	2	3	1	1	4	2	1	1	3	1	3	1	3	3	2	4	1	1	1	2	3	1	1
108	1	4111980	4282878	5	4	1	1	1	4	1	3	3	1	1	1	3	3	1	2	1	1	1	1	1	1	1	1	2	1	1	3	1	1	1	2	1	2	1	2	4	1	3	1	1	1	1	2	1	1
109	1	4283358	4573944	9	6	6	1	2	5	1	4	4	6	6	2	4	1	6	3	6	6	6	1	2	2	6	2	3	6	6	4	2	1	6	5	6	3	6	3	5	2	4	6	1	1	2	3	6	6
111	1	4596153	4730953	6	5	1	1	2	4	1	1	1	1	1	2	1	1	1	3	5	1	1	1	5	5	1	5	3	2	1	1	5	1	1	4	1	3	1	3	4	2	1	1	1	1	5	3	1	1
114	1	4749799	4794759	7	2	1	1	1	2	1	1	1	1	1	1	1	1	1	2	1	1	1	1	1	1	1	1	2	1	1	1	1	1	1	2	1	2	1	2	2	1	1	1	1	1	1	2	1	1
116	1	4819565	4889479	6	6	2	1	2	5	1	4	4	2	2	2	4	4	2	3	2	6	2	1	2	2	2	2	3	2	2	4	2	1	2	5	6	3	2	3	5	2	4	2	1	6	6	3	2	2
118	1	4945821	5109752	8	5	3	1	1	4	1	1	3	3	3	1	1	3	3	2	5	3	3	1	1	1	3	1	2	5	3	3	1	1	3	4	3	2	3	2	4	1	3	3	1	1	1	2	3	3
119	1	5110094	5217636	10	4	3	1	1	4	1	1	3	3	3	1	1	3	3	2	1	3	3	1	1	1	3	1	2	1	3	3	1	1	3	4	3	2	3	2	4	1	3	3	1	1	1	2	3	3
121	1	5223567	5291850	7	4	3	1	2	4	1	2	3	3	3	2	2	3	3	3	2	3	3	1	2	2	3	4	3	2	3	3	2	1	3	4	3	3	3	3	4	2	3	3	1	1	2	3	3	3
124	1	5304252	5585594	5	5	4	1	2	5	1	2	4	4	4	2	2	4	4	3	2	4	4	1	2	2	4	2	3	5	4	4	2	1	4	5	4	3	4	3	5	2	4	4	1	1	2	3	4	4
125	1	5647346	5707349	3	3	1	1	1	3	1	1	1	1	1	1	1	1	1	2	1	1	1	1	1	1	1	1	2	1	1	1	1	1	1	3	1	2	1	2	3	1	1	1	1	1	1	2	1	1
127	1	5804671	5941436	3	4	1	1	2	4	1	2	1	1	1	2	2	1	1	3	4	1	1	1	4	2	1	2	3	4	1	1	2	1	1	3	1	3	1	3	4	2	1	1	1	1	2	3	1	1
129	1	6026820	6047627	3	5	1	1	3	2	1	2	1	1	1	2	2	1	1	3	4	1	1	1	4	2	1	2	3	4	1	1	2	1	1	4	1	3	1	3	2	2	1	1	1	1	5	3	1	1
131	1	6047855	6065512	2	2	1	1	2	2	1	2	1	1	1	2	2	1	1	1	1	1	1	1	1	2	1	2	1	1	1	1	2	1	1	2	1	1	1	1	2	2	1	1	1	1	2	1	1	1
132	1	6069560	6082305	2	6	1	1	3	2	1	3	1	1	1	2	2	1	1	4	2	1	1	1	3	2	1	2	4	2	1	1	2	1	5	6	1	4	1	4	2	2	1	1	1	1	2	5	1	1
133	1	6084916	6092965	2	4	1	1	2	4	1	4	1	1	1	4	2	1	1	3	3	1	1	1	3	4	1	2	3	3	1	1	4	1	1	3	1	3	1	3	2	2	1	1	1	1	4	3	1	1
136	1	6144649	6315292	8	3	1	1	2	2	1	2	1	1	1	2	2	1	1	3	1	1	1	1	1	2	1	2	3	1	1	1	2	1	1	3	1	3	1	3	2	2	1	1	1	1	2	3	1	1
139	1	6333828	6462392	6	5	1	1	2	3	1	2	1	1	1	2	2	1	1	3	4	1	1	1	4	2	1	2	3	4	1	1	2	1	4	5	1	3	1	3	3	2	1	1	1	1	2	3	1	1
141	1	6509671	6625397	5	3	1	1	1	3	1	1	1	1	1	1	1	1	1	2	1	1	1	1	1	1	1	1	2	1	1	1	1	1	1	3	1	2	1	2	3	1	1	1	1	1	1	2	1	1
143	1	6646045	6778858	5	4	1	1	1	2	1	1	3	1	4	1	1	3	1	2	3	1	1	1	3	1	1	1	2	4	1	4	1	1	3	2	1	2	1	2	2	1	3	1	1	1	1	2	1	1
144	1	6778881	6805506	4	6	1	1	2	4	1	2	1	1	1	2	2	1	1	3	2	1	1	1	2	2	1	2	3	2	1	1	2	1	2	4	1	3	5	3	4	2	1	1	1	1	6	3	5	1
145	1	6820242	6844155	3	6	6	1	2	4	1	2	2	1	1	2	2	2	1	3	2	1	1	1	2	2	2	2	4	5	2	5	2	6	3	3	1	4	1	3	4	2	2	1	6	1	2	3	6	1
146	1	6844663	6881040	4	2	1	1	2	2	1	2	2	1	1	2	2	2	1	2	2	1	1	1	2	2	2	2	2	2	2	2	2	1	1	2	1	2	1	2	2	2	2	1	1	1	2	2	1	1
148	1	6899303	7024676	7	6	1	1	2	4	1	2	2	1	1	2	2	2	1	3	5	1	1	1	5	2	2	2	3	5	2	2	2	1	3	6	1	3	1	3	4	2	2	1	1	1	2	3	1	1
150	1	7049750	7387920	7	6	1	1	2	4	1	2	3	1	1	2	2	3	1	3	5	1	1	1	5	2	3	2	3	5	3	3	2	1	3	6	1	3	1	3	4	2	3	1	1	1	2	3	1	1
152	1	7554603	7589902	3	4	1	1	1	2	1	1	3	1	1	1	1	3	1	2	1	4	1	1	1	1	1	1	2	1	1	3	1	1	1	3	4	2	1	2	2	1	3	1	1	4	4	2	1	1
158	1	7664402	7967017	18	4	1	1	1	4	1	1	3	1	1	1	1	3	1	2	1	1	1	1	1	1	1	1	2	1	1	3	1	1	1	4	1	2	1	2	4	1	3	1	1	1	1	2	1	1
159	1	7974833	8013449	6	5	1	1	1	4	1	1	3	1	1	1	1	3	1	2	2	1	1	1	5	1	1	1	2	5	2	3	1	1	1	3	1	2	1	2	4	1	3	1	1	1	1	2	1	1
164	1	8025368	8276061	11	5	1	1	1	4	1	1	3	1	1	1	1	3	1	2	5	1	1	1	5	1	1	1	2	5	5	3	1	1	1	3	1	2	1	2	4	1	3	1	1	1	1	2	1	1
167	1	8279622	8351185	4	5	1	1	2	3	1	2	4	5	1	3	2	4	1	3	4	1	1	1	4	2	5	5	3	4	4	4	1	1	2	4	1	3	1	3	3	2	4	5	5	1	2	3	5	2
170	1	8351260	8477830	7	4	1	1	1	4	1	1	3	1	1	1	1	3	1	2	3	1	1	1	3	1	1	1	2	3	3	3	1	1	1	3	1	2	1	2	4	1	3	1	1	1	1	2	1	1
173	1	8484901	8776486	9	3	1	1	1	1	1	1	3	1	1	1	1	3	1	2	3	1	1	1	3	1	1	1	2	3	3	3	1	1	3	1	1	2	1	2	1	1	3	1	1	1	1	2	1	1
175	1	8805355	8914681	5	6	1	1	2	3	1	2	4	1	1	2	2	4	1	3	4	6	1	1	4	2	1	1	3	4	4	4	1	1	4	5	1	3	1	3	3	2	4	1	1	1	6	3	1	2
179	1	8916100	9014434	11	5	1	1	2	1	1	2	4	1	1	2	2	4	1	3	4	1	1	1	4	2	1	1	3	5	4	5	1	1	4	1	1	3	1	3	1	2	4	1	1	1	2	3	1	2
186	1	9025692	9347205	20	5	1	1	2	5	1	2	4	1	1	2	2	4	1	3	4	1	1	1	4	2	1	1	3	4	4	4	1	1	2	1	1	3	1	3	5	2	4	1	1	1	2	3	1	2
187	1	9361351	9504251	3	5	2	1	3	1	2	3	5	1	1	3	3	5	1	4	4	1	1	1	1	3	2	2	4	2	1	5	1	2	4	4	1	4	1	4	1	3	5	2	1	1	3	4	1	3
188	1	9515717	9540236	2	5	1	1	3	4	1	3	3	5	1	3	3	3	1	3	3	2	1	1	3	3	1	1	3	3	3	3	2	1	3	3	2	3	5	3	4	3	3	5	1	1	3	3	5	3
191	1	9543974	9617648	9	6	1	1	2	4	1	2	2	1	1	2	2	2	1	3	2	1	1	1	5	2	1	6	3	5	5	2	1	1	2	2	1	3	1	3	4	2	2	1	6	1	2	3	1	2
193	1	9617778	9716557	6	6	5	1	1	3	1	1	2	5	6	1	1	2	5	1	1	5	5	1	3	1	5	1	1	4	3	4	5	1	2	5	5	1	1	1	3	1	2	5	1	1	1	1	5	1
196	1	9736675	9862521	7	5	2	1	1	4	1	1	3	2	2	1	1	3	2	2	1	2	2	1	3	1	2	1	2	3	3	3	2	1	5	2	2	2	1	2	4	1	3	2	1	1	1	2	2	1
197	1	9894055	9931074	5	3	1	1	1	1	1	1	2	1	1	1	1	2	1	1	1	1	1	1	3	1	1	1	1	3	3	2	1	1	3	2	1	1	1	1	1	1	2	1	1	1	1	1	1	1
199	1	9931148	10005939	7	5	3	1	1	3	1	1	2	3	3	1	1	2	3	1	1	3	3	1	4	1	3	1	1	4	4	2	3	1	2	5	3	1	1	1	3	1	2	3	1	1	1	1	3	1
201	1	10017918	10023502	3	6	2	1	1	3	1	1	2	2	2	1	1	2	2	1	1	2	2	1	6	1	2	1	1	4	4	2	5	1	1	4	2	1	1	1	3	1	2	2	1	1	1	1	2	1
204	1	10026501	10270023	6	5	4	1	2	4	2	2	3	4	4	2	2	3	4	1	2	4	4	1	5	2	4	2	1	5	5	3	4	1	2	4	4	1	1	1	4	2	3	4	2	1	2	1	4	2
206	1	10271724	10282018	2	4	2	1	2	2	2	4	2	2	4	4	2	4	2	3	2	4	2	1	1	2	2	2	3	1	1	2	2	1	4	4	4	3	1	3	2	2	2	2	2	1	4	3	4	4
209	1	10317104	10606537	3	4	3	1	2	2	2	2	3	3	3	2	2	3	3	1	2	3	3	1	4	2	3	2	1	4	4	3	3	1	2	2	3	1	1	1	2	2	3	3	2	1	2	1	3	2
210	1	10613334	10716294	3	2	1	1	1	2	1	1	2	1	1	1	1	2	1	2	1	1	1	1	1	1	1	1	2	1	1	2	1	1	1	2	1	2	1	2	2	1	2	1	1	1	1	2	1	1
212	1	10733633	10744310	3	2	1	1	1	2	1	1	2	1	1	1	1	2	1	2	1	1	1	1	1	1	1	1	2	1	1	2	1	1	1	1	1	2	1	2	2	1	2	1	1	1	1	2	1	1
214	1	10891409	11049008	6	4	3	1	1	4	1	1	3	3	3	1	1	3	3	2	4	3	3	1	1	1	3	1	2	4	4	3	3	1	3	4	3	2	1	2	4	1	3	3	3	1	1	2	3	1
215	1	11073906	11185683	7	6	6	1	1	4	1	1	3	2	5	1	1	3	2	2	5	2	2	1	1	1	6	1	2	5	5	3	2	1	3	5	2	2	1	2	4	1	3	2	1	1	1	2	2	1
217	1	11243229	11262636	3	2	1	1	1	2	1	1	1	2	2	1	1	1	2	2	2	2	2	1	1	1	1	1	2	2	2	1	2	1	2	2	2	2	1	2	2	1	1	2	1	1	1	2	2	1
219	1	11263423	11454579	9	5	1	1	1	3	1	1	1	4	4	1	1	1	4	2	2	4	4	1	1	1	1	1	2	2	2	1	2	1	3	5	4	2	1	2	3	1	1	4	3	1	1	2	4	1
220	1	11545566	11596581	4	4	2	1	2	3	3	2	3	4	4	3	2	3	4	1	2	4	4	1	2	2	2	2	1	4	4	3	4	1	3	1	4	1	1	1	3	2	3	3	2	1	3	1	4	2
222	1	11689414	11727138	5	2	1	1	1	2	1	1	2	2	2	1	1	2	2	1	1	2	2	1	1	1	1	1	1	1	1	2	2	1	2	1	2	1	1	1	2	1	2	2	1	1	1	1	2	1
225	1	11782517	11899477	10	5	2	1	2	4	2	2	3	4	4	2	2	3	4	3	4	4	4	1	2	2	2	2	3	3	3	3	4	1	2	5	4	3	1	3	4	2	3	4	4	1	2	3	4	2
227	1	11900503	11958146	10	3	2	1	2	1	2	2	3	1	1	2	2	3	1	3	1	1	1	1	2	2	2	2	3	3	3	3	1	1	2	3	1	3	1	3	1	2	3	1	1	1	2	3	1	2
228	1	11976183	12153987	8	6	2	1	2	4	2	2	1	1	1	2	2	1	1	3	5	1	1	1	2	2	2	2	3	1	1	1	1	1	4	6	1	3	1	3	4	2	1	1	5	1	2	3	1	2
230	1	12378865	12719684	6	6	5	1	2	1	2	5	4	3	4	2	5	4	3	3	3	3	3	1	2	2	2	2	3	2	1	4	3	1	6	3	3	3	1	3	1	2	4	3	3	1	2	3	6	2
233	1	12721533	12828373	5	6	4	1	2	5	2	3	4	3	4	2	3	4	3	3	4	4	3	1	2	6	2	2	3	2	2	4	3	1	2	6	4	3	1	3	5	2	4	3	4	1	6	3	2	2
236	1	12872246	12944032	8	6	2	1	2	5	2	2	4	2	5	2	4	4	2	3	2	5	2	1	2	2	2	2	3	2	2	4	2	1	5	2	5	3	1	3	5	2	4	2	2	1	6	3	2	2
238	1	12956344	12956344	1	3	3	1	2	3	2	2	3	2	3	2	1	1	2	1	2	1	2	2	3	2	2	2	2	2	2	1	2	2	2	2	1	2	2	2	1	2	3	2	2	2	1	2	2	2
239	1	12956613	13038500	5	6	3	1	1	3	1	1	2	1	4	1	6	2	1	1	1	4	1	1	4	1	1	1	1	1	1	2	1	1	1	5	4	1	1	1	3	1	2	1	1	1	4	1	1	1
240	1	13045800	13100379	6	5	1	1	1	3	1	1	2	1	1	1	1	2	1	1	1	1	1	1	5	1	1	1	1	1	4	2	1	1	4	3	1	1	1	1	3	1	2	1	1	1	5	1	1	1
242	1	13112351	13133451	4	5	1	1	1	3	1	1	2	1	5	1	1	2	1	1	3	5	1	1	1	1	1	1	1	1	4	5	1	1	4	4	3	1	1	1	3	1	2	1	3	1	1	1	1	1
244	1	13135351	13184894	7	4	4	1	1	3	1	1	2	1	2	1	1	2	1	1	4	2	1	1	1	1	1	1	1	1	1	2	1	1	1	3	2	1	1	1	3	1	2	1	4	1	1	1	1	1
246	1	13192922	13225813	7	4	3	1	1	3	1	1	2	1	1	1	1	2	1	1	3	1	1	1	1	1	1	1	1	1	1	2	1	1	1	4	1	1	1	1	3	1	2	1	3	1	1	1	1	1
247	1	13230529	13242213	4	3	2	1	1	2	1	1	2	1	1	1	1	2	1	1	2	1	1	1	1	1	1	1	1	1	1	2	1	1	1	3	1	1	1	1	2	1	2	1	2	1	1	1	1	1
250	1	13249249	13373071	10	3	3	1	1	3	1	1	2	1	1	1	1	2	1	1	3	1	1	1	1	1	1	1	1	1	1	2	1	1	1	3	1	1	1	1	3	1	2	1	3	1	1	1	1	1
255	1	13391551	13524780	11	6	4	1	1	3	1	1	2	1	4	1	1	2	1	1	5	4	1	1	6	1	1	1	1	1	6	2	1	1	6	4	5	1	1	1	3	1	2	1	5	1	6	1	1	1
258	1	13549419	13584917	4	4	4	1	1	3	1	1	2	1	4	1	1	2	1	1	1	4	1	1	1	1	1	1	1	1	1	2	1	1	1	3	1	1	1	1	3	1	2	1	1	1	1	1	1	1
259	1	13584939	13654026	4	6	2	1	2	4	2	2	3	2	6	2	2	3	2	2	1	1	2	1	1	2	2	2	2	5	2	5	2	1	2	4	2	2	1	2	4	2	3	2	1	1	1	2	2	2
261	1	13697099	13850888	5	6	5	1	2	4	2	2	3	2	4	2	2	3	2	2	1	4	2	1	6	2	2	2	2	2	2	3	2	1	2	5	2	2	1	2	4	2	3	2	1	1	6	2	2	2
263	1	13852694	13909261	5	6	1	1	1	1	1	1	2	1	4	1	1	2	1	1	1	4	1	1	6	1	1	1	1	1	3	2	1	5	3	4	1	1	4	1	1	1	2	1	1	5	6	5	1	1
265	1	13939898	13975254	2	3	1	1	1	1	1	1	2	1	2	1	1	2	1	1	1	2	1	1	1	1	1	1	1	1	2	2	1	1	2	3	1	1	2	1	1	1	2	1	1	1	1	1	1	1
266	1	13981273	13983600	2	2	1	1	1	1	1	1	2	1	1	1	1	2	1	1	1	1	1	1	1	1	1	1	1	1	2	2	1	1	2	1	1	1	1	1	1	1	2	1	1	1	1	1	1	1
270	1	14000248	14127277	11	5	2	1	2	2	2	2	3	2	5	2	2	3	2	2	1	5	2	1	2	2	2	2	2	2	4	3	2	1	4	2	2	2	5	2	2	2	3	2	1	1	2	2	2	2
272	1	14132313	14194976	5	3	2	1	2	2	2	2	2	2	3	2	2	2	2	2	1	3	2	1	2	2	2	2	2	2	2	2	2	1	2	3	2	2	3	2	2	2	2	2	1	1	2	2	2	2
277	1	14195061	14269220	10	5	2	1	2	2	2	2	3	2	5	2	2	3	2	2	1	5	2	1	5	2	2	2	2	2	4	3	2	1	4	5	2	2	5	2	2	2	3	2	1	1	2	2	2	2
279	1	14283099	14323449	5	4	1	1	1	1	1	1	2	1	4	1	1	2	1	1	1	4	1	1	1	1	1	1	1	1	3	2	1	1	3	4	1	1	4	1	1	1	2	1	1	1	1	1	1	1
281	1	14330111	14405189	4	5	2	1	2	4	2	2	3	2	5	4	2	3	2	2	1	5	2	1	1	2	2	2	2	2	2	3	2	1	2	2	2	2	5	2	4	2	3	2	1	1	2	2	2	2
283	1	14406537	14461175	4	4	1	1	1	3	1	1	2	1	3	1	1	2	1	1	1	4	1	1	3	1	1	1	1	1	4	2	1	1	4	4	1	1	3	1	3	1	2	1	1	1	1	1	1	1
286	1	14464945	14706976	19	6	2	1	2	4	2	2	3	2	4	2	2	3	2	2	1	4	2	1	2	2	2	2	2	2	5	3	2	1	5	6	2	2	4	2	4	2	3	2	1	1	2	2	2	2
287	1	14736703	14736744	2	2	1	1	1	2	1	1	1	1	1	1	1	1	1	1	1	1	1	1	2	1	1	1	1	1	1	1	1	1	1	2	1	1	1	1	2	1	1	1	1	1	1	1	1	1
288	1	14761643	14769748	3	2	2	1	2	1	2	2	2	2	1	2	2	2	2	2	1	1	2	1	2	2	2	2	2	2	2	2	2	1	1	2	2	2	2	2	1	2	2	2	2	1	2	2	2	2
289	1	14784460	14786762	2	4	2	1	2	1	2	2	2	2	1	2	2	2	2	2	1	1	2	1	2	2	2	3	2	2	2	2	2	1	1	3	2	2	2	2	1	2	2	2	2	4	2	2	2	2
292	1	14787219	14899115	6	3	2	1	2	1	2	2	2	2	1	2	2	2	2	2	1	1	2	1	2	2	2	3	2	2	2	2	2	1	1	3	2	2	2	2	1	2	2	2	2	1	2	2	2	2
294	1	14977876	15114035	4	6	2	1	2	3	2	2	2	2	4	2	2	2	2	2	1	5	6	1	5	2	2	3	2	4	2	4	2	1	5	3	2	2	2	2	3	2	2	6	2	1	2	2	6	2
296	1	15116904	15273070	5	6	2	1	2	3	4	2	2	2	2	2	2	2	2	2	5	2	6	1	2	2	2	2	2	2	2	2	2	5	2	4	2	2	2	2	3	2	2	6	2	5	2	2	2	2
297	1	15285840	15425091	5	5	2	1	2	3	5	2	2	2	4	2	2	2	2	2	1	2	2	1	2	2	2	2	2	4	2	4	2	1	2	3	2	2	2	2	3	2	2	2	2	1	2	2	2	2
299	1	15429059	15466512	6	4	2	1	2	3	4	2	2	2	1	2	2	2	2	2	1	1	1	1	1	2	2	1	2	2	2	2	2	1	1	3	2	2	2	2	3	2	2	1	2	1	2	2	2	2
302	1	15473076	15535189	7	5	1	1	1	3	1	1	2	1	1	1	1	2	1	1	1	1	5	1	1	1	1	4	1	1	1	2	1	1	2	3	1	1	2	1	3	1	2	5	1	1	1	1	1	1
303	1	15543249	15583171	3	2	1	1	1	1	1	1	2	1	1	1	1	2	1	1	1	1	1	1	1	1	1	1	1	1	1	2	1	1	2	1	1	1	2	1	1	1	2	1	1	1	1	1	1	1
304	1	15672800	15801733	7	6	2	1	2	1	1	2	3	2	4	2	2	3	2	2	1	2	1	1	5	2	2	5	2	4	5	3	2	1	3	6	2	2	3	2	1	2	3	1	2	1	5	2	2	2
307	1	15803022	15928240	8	5	2	1	2	3	1	2	2	2	2	2	2	2	2	2	1	2	1	1	4	2	2	2	2	2	4	2	2	1	2	5	2	2	2	2	3	2	2	1	2	1	4	2	2	2
311	1	15966405	16037985	7	3	1	1	1	1	1	1	2	1	1	1	1	2	1	1	1	1	3	1	1	1	1	1	1	1	1	2	1	1	2	3	1	1	2	1	1	1	2	3	1	1	1	1	1	1
312	1	16038997	16119468	4	3	2	1	2	2	2	2	3	2	2	2	2	3	2	2	1	2	3	1	2	2	2	1	2	2	2	3	2	1	3	1	2	2	3	2	2	2	3	3	2	1	2	2	2	2
313	1	16152213	16237266	4	4	2	1	2	2	4	2	3	2	2	2	2	3	2	2	1	2	3	1	2	2	2	3	2	2	4	3	2	1	3	2	2	2	3	2	2	2	3	3	2	1	4	2	2	2
314	1	16237397	16237447	2	5	1	1	1	1	2	1	2	1	1	1	1	2	1	1	3	4	2	1	1	1	1	2	1	1	2	2	1	1	2	1	3	1	2	3	1	1	2	2	1	4	5	3	1	1
315	1	16268640	16272106	3	2	1	1	1	1	2	1	2	1	1	1	1	2	1	1	1	1	2	1	1	1	1	2	1	1	2	2	1	1	2	2	1	1	2	1	1	1	2	2	1	1	2	1	1	1
316	1	16273656	16547071	5	6	2	1	2	4	4	2	3	2	5	2	2	3	2	2	1	2	3	1	2	2	2	3	2	5	6	5	2	1	3	4	2	2	3	2	4	2	3	3	2	1	6	2	2	2
318	1	16638048	16638048	1	3	2	1	2	2	2	2	1	2	3	2	2	1	2	2	1	2	1	1	2	2	2	1	2	3	2	3	2	1	1	1	2	2	1	2	2	2	1	1	2	1	2	2	2	2
319	1	16669823	16669823	1	3	2	1	2	2	1	2	1	2	2	2	2	1	2	2	3	2	1	1	2	2	2	2	2	2	2	1	2	1	1	1	2	2	3	2	2	2	1	1	2	3	2	2	2	2
320	1	16714344	17297962	7	6	2	1	2	4	1	2	3	2	2	2	2	3	2	2	1	2	1	1	2	2	2	6	2	2	5	3	2	1	1	5	2	2	3	2	4	2	3	1	2	1	5	2	2	2
322	1	17367788	17537417	7	4	2	1	2	3	4	2	2	2	2	2	2	2	2	2	1	2	4	1	2	2	2	4	2	4	3	2	2	1	4	4	2	2	2	2	3	2	2	4	2	1	3	2	2	2
324	1	17715703	17831107	4	3	2	1	2	2	2	2	2	2	2	2	2	2	2	2	1	2	2	1	2	2	2	3	2	2	2	2	2	1	2	3	2	2	2	2	2	2	2	2	2	1	2	2	2	2
325	1	17877285	17878362	2	5	2	1	2	2	2	2	2	2	2	2	2	2	2	2	1	3	2	1	2	2	2	4	2	2	2	2	2	1	2	4	3	2	2	2	2	2	2	2	2	5	2	3	2	2
326	1	17882385	17882385	1	3	2	1	2	3	2	3	2	2	2	2	2	2	2	2	1	3	2	1	2	2	3	1	3	3	2	2	2	1	2	1	3	2	2	3	2	2	2	2	2	1	3	2	2	2
327	1	18123351	18260787	7	4	2	1	2	3	2	2	2	2	2	2	2	2	2	2	1	2	2	1	2	2	2	4	2	3	2	2	2	1	4	1	2	2	2	2	3	2	2	2	2	1	3	2	2	2
328	1	18273799	18273799	1	3	2	1	2	2	2	2	2	2	2	2	2	2	2	2	1	2	2	3	2	2	2	3	2	2	2	2	2	1	3	2	2	2	2	2	2	2	2	2	2	1	2	2	2	2
330	1	18283154	18342905	4	2	2	1	2	2	2	2	2	2	2	2	2	2	2	2	1	2	2	1	2	2	2	1	2	2	2	2	2	1	1	1	2	2	2	2	2	2	2	2	2	1	2	2	2	2
331	1	18342961	18343211	3	4	2	1	2	2	2	2	2	2	2	2	2	2	2	2	1	2	2	1	2	2	2	1	2	2	2	2	2	1	3	3	2	2	2	2	2	2	2	2	2	4	2	2	2	2
333	1	18450426	18476173	5	2	2	1	2	2	1	2	2	2	2	2	2	2	2	2	1	2	1	1	2	2	2	1	2	2	2	2	2	1	2	2	2	2	2	2	2	2	2	1	2	1	2	2	2	2
334	1	18490005	18490005	1	3	1	1	1	2	3	1	1	1	1	1	1	1	1	1	1	1	1	1	1	1	1	1	1	3	1	1	1	1	2	3	1	1	1	1	3	1	1	1	1	1	2	1	1	1
336	1	18498564	18600159	5	6	2	1	2	3	4	2	2	2	1	2	2	2	2	2	1	2	2	1	2	2	2	5	2	3	2	1	2	1	4	6	2	2	2	2	3	2	2	2	2	1	3	2	2	2
337	1	18613716	18681142	4	3	1	1	1	2	3	1	1	1	1	1	1	1	1	1	1	1	1	1	1	1	1	1	1	2	1	1	1	1	1	1	1	1	1	1	2	1	1	1	1	1	2	1	1	1
341	1	18694314	18731180	4	5	1	1	1	2	3	1	1	1	1	1	1	1	1	1	1	5	1	1	1	1	1	3	1	2	1	1	1	1	1	4	1	1	1	1	2	1	1	1	1	1	2	1	1	1
344	1	18733222	18756410	4	3	1	1	1	2	2	1	1	1	1	1	1	1	1	1	1	1	1	1	1	1	1	1	1	2	1	1	1	1	1	3	1	1	1	1	2	1	1	1	1	1	2	1	1	1
345	1	18756638	18761084	2	2	1	1	1	2	2	1	1	1	1	1	1	1	1	1	1	1	1	1	1	1	1	1	1	2	1	1	1	1	1	1	1	1	1	1	2	1	1	1	1	1	2	1	1	1
347	1	18767601	18911762	5	6	2	1	2	3	1	2	2	2	2	2	2	2	1	2	1	2	2	1	2	2	2	2	2	4	2	2	5	1	1	6	2	2	2	2	3	2	2	2	1	1	3	2	2	2
348	1	18961548	18979516	2	5	3	1	4	5	5	3	3	3	3	3	3	3	5	3	1	3	3	1	3	3	3	3	3	5	3	3	5	1	2	3	3	3	3	3	5	3	3	3	5	1	5	3	3	3
349	1	19035841	19036075	2	2	2	1	2	2	2	2	2	2	2	2	2	2	1	2	1	1	2	1	2	2	2	2	2	2	2	2	2	1	1	1	2	2	2	2	2	2	2	2	1	1	1	2	2	2
352	1	19140382	19464017	6	5	1	1	2	4	5	1	3	1	3	2	1	3	5	2	1	3	1	1	1	2	2	1	2	2	1	3	4	1	1	5	2	2	3	2	4	2	3	1	5	1	4	2	2	1
353	1	19464046	19464046	1	3	1	1	1	2	3	1	2	1	2	1	1	2	2	1	1	2	1	1	1	1	1	1	1	1	1	2	2	1	1	3	1	1	2	1	2	1	2	1	2	3	2	1	1	1
354	1	19496883	19514586	2	4	2	1	2	2	1	2	2	2	2	2	3	2	4	2	1	2	2	1	2	3	2	2	2	3	1	3	2	1	1	1	2	2	3	2	2	2	2	2	4	1	3	2	2	2
356	1	19549909	19668892	7	4	2	1	2	3	1	2	3	2	3	2	2	3	4	2	1	3	2	1	2	2	2	2	2	2	1	3	3	1	1	2	2	2	3	2	3	2	3	2	4	1	3	2	2	2
357	1	19670394	19674287	2	5	2	1	2	3	3	2	3	2	3	2	2	5	4	2	1	5	2	1	2	2	2	2	2	2	1	3	3	1	1	4	2	2	5	2	3	2	3	2	4	1	5	2	2	2
359	1	19675347	19722593	7	3	2	1	2	3	2	2	3	2	3	2	2	3	1	2	1	3	2	1	2	2	2	2	2	2	1	3	3	1	1	1	2	2	3	2	3	2	3	2	1	1	3	2	2	2
360	1	19722651	19749719	3	2	1	1	1	2	1	1	2	1	2	1	1	2	1	1	1	2	1	1	1	1	1	1	1	1	1	2	2	1	1	1	1	1	2	1	2	1	2	1	1	1	2	1	1	1
362	1	19749870	19755778	5	3	2	1	2	3	3	2	3	2	3	2	2	3	1	2	1	3	2	1	2	2	2	2	2	2	1	3	3	1	1	2	2	2	3	2	3	2	3	2	1	1	3	2	2	2
363	1	19757584	19814385	4	3	2	1	2	3	2	2	3	2	3	2	2	3	1	2	1	3	2	1	2	2	2	2	2	2	1	3	3	1	1	1	2	2	3	2	3	2	3	2	1	1	3	2	2	2
365	1	19841508	19877385	6	3	2	1	2	3	1	2	3	2	3	2	2	3	1	2	1	3	2	1	2	2	2	2	2	2	1	3	3	1	1	1	2	2	3	2	3	2	3	2	1	1	3	2	2	2
368	1	19877830	19886354	6	5	2	1	2	3	5	2	3	2	3	2	2	3	4	2	1	3	2	1	2	2	2	2	2	2	1	3	2	1	1	5	2	2	3	2	3	2	3	2	4	1	3	2	2	2
369	1	19886904	19896613	4	2	2	1	2	1	1	2	1	2	1	2	2	1	1	2	1	1	2	1	2	2	2	2	2	2	1	1	2	1	1	2	2	2	1	2	1	2	1	2	1	1	1	2	2	2
370	1	19899059	19915364	2	5	1	1	1	2	2	1	4	3	2	3	1	2	2	1	1	2	1	3	1	1	1	3	1	1	1	2	5	1	1	5	3	1	2	1	2	1	2	3	2	1	2	1	3	1
372	1	19929415	19953787	4	5	2	1	2	3	3	2	3	2	3	2	2	3	3	2	1	3	2	1	2	2	2	2	2	4	1	3	4	1	1	5	2	2	3	2	3	2	3	2	3	1	3	2	2	2
374	1	19959970	20002257	6	3	2	1	2	1	2	2	1	2	1	2	2	1	1	2	1	1	2	1	2	2	2	2	2	2	1	1	2	1	1	3	2	2	1	2	1	2	1	2	1	1	1	2	2	2
376	1	20006572	20056262	5	2	2	1	2	1	2	2	1	2	1	2	2	1	1	2	1	1	2	1	2	2	2	2	2	2	1	1	2	1	1	2	2	2	1	2	1	2	1	2	1	1	1	2	2	2
377	1	20101169	20174879	5	4	2	1	2	3	4	2	3	2	3	2	2	3	1	2	1	3	2	1	2	2	2	2	2	2	1	3	1	1	1	4	2	2	3	2	3	2	3	2	1	1	3	2	2	2
378	1	20191358	20218388	4	5	2	1	2	3	2	2	3	2	3	2	2	3	1	2	1	5	2	1	2	2	2	2	2	2	1	3	1	1	1	1	2	2	4	2	3	2	3	2	1	5	3	2	2	2
380	1	20248048	20257984	2	4	2	1	2	1	2	2	1	2	3	2	2	1	1	2	1	1	2	1	2	2	2	2	4	2	1	3	1	1	1	2	2	2	1	2	1	2	1	2	1	1	1	2	2	2
382	1	20278208	20334809	3	2	2	1	2	1	2	2	1	2	1	2	2	1	1	2	1	1	2	1	2	2	2	2	2	2	1	1	1	1	1	2	2	2	1	2	1	2	1	2	1	1	1	2	2	2
384	1	20340752	20352102	7	3	2	1	2	1	2	2	1	2	1	2	2	1	1	2	1	1	2	1	2	2	2	2	3	2	1	1	1	1	1	2	2	2	1	2	1	2	1	2	1	1	1	2	2	2
386	1	20357855	20405091	4	2	2	1	2	1	2	2	1	2	1	2	2	1	1	2	1	1	2	1	2	2	2	2	2	2	1	1	1	1	1	2	2	2	1	2	1	2	1	2	1	1	1	2	2	2
388	1	20407155	20409639	2	6	2	1	2	4	3	3	1	3	1	2	2	1	1	3	1	1	2	1	6	3	2	2	5	2	1	1	5	1	1	3	2	2	1	2	1	2	1	2	1	1	1	2	2	2
390	1	20409713	20432732	7	2	2	1	2	1	2	2	1	2	1	2	2	1	1	2	1	1	2	1	2	2	2	2	1	2	1	1	1	1	1	1	2	2	1	2	1	2	1	2	1	1	1	2	2	2
392	1	20441536	20492660	2	5	2	1	2	4	2	2	1	2	3	2	2	3	1	2	1	3	2	1	2	2	2	5	5	2	1	3	5	1	1	5	2	2	3	2	4	2	3	2	1	1	3	2	2	2
394	1	20513060	20598463	6	5	2	1	2	2	2	2	3	2	3	2	2	3	4	2	1	3	2	1	2	2	2	2	4	2	1	3	5	1	1	2	2	2	3	2	2	2	3	2	4	1	2	2	2	2
396	1	20612076	20735969	6	6	2	1	2	2	2	2	4	2	4	2	2	4	1	3	1	4	2	1	2	2	2	2	5	2	1	4	5	1	1	6	3	3	4	3	2	2	4	2	1	1	2	2	2	2
397	1	20770558	20774308	2	6	5	1	2	2	2	2	3	5	6	5	5	3	1	2	1	3	2	1	2	2	2	2	3	4	1	6	3	1	1	5	2	2	3	2	2	2	3	2	2	1	2	2	2	2
399	1	20774974	20792790	5	2	1	1	1	1	1	1	2	1	2	1	1	2	1	1	1	2	1	1	1	1	1	1	2	1	1	2	2	1	1	1	1	1	2	1	1	1	2	1	1	1	1	1	1	1
400	1	20813925	20813925	1	3	2	1	2	2	2	3	2	2	2	2	2	2	1	2	3	2	2	1	2	2	1	2	3	2	3	2	3	3	1	2	2	2	2	2	2	2	2	2	2	3	2	2	2	2
401	1	20814521	20835026	2	3	2	1	2	2	2	1	2	2	2	2	2	2	1	2	1	2	2	1	2	2	1	2	1	2	1	2	3	1	1	3	2	2	2	2	2	2	2	2	2	3	2	2	2	2
404	1	20852529	20857542	3	3	2	1	2	2	2	3	3	2	3	2	2	3	1	2	1	3	2	1	2	2	3	2	3	2	1	3	1	1	1	1	2	2	3	2	2	2	3	2	2	1	2	2	2	2
406	1	20884825	20975636	6	5	2	1	2	2	2	4	3	2	3	2	2	3	1	2	1	3	2	1	2	2	4	2	5	2	1	3	4	1	1	5	2	2	3	2	2	2	3	2	2	1	2	2	2	2
408	1	20979730	20989786	4	3	2	1	2	2	2	1	3	2	3	2	2	3	3	2	1	3	2	1	2	2	1	2	3	2	1	3	2	1	1	1	2	2	3	2	2	2	3	2	2	1	2	2	2	2
409	1	21023663	21031464	3	2	2	1	2	2	2	2	1	2	1	2	2	1	1	2	1	1	2	1	2	2	2	2	1	2	1	1	1	1	1	1	2	2	1	2	2	2	1	2	2	1	2	2	2	2
411	1	21051672	21085844	9	3	2	1	2	2	2	3	1	2	1	2	2	1	2	2	1	1	2	1	2	2	3	2	1	2	1	1	1	1	1	3	2	2	1	2	2	2	1	2	2	1	2	2	2	2
412	1	21086164	21314321	6	6	2	1	2	2	2	3	1	2	1	2	2	1	3	2	4	1	2	1	2	2	3	2	6	2	1	1	4	1	4	5	2	2	3	2	2	2	1	2	2	1	2	2	2	2
415	1	21389892	21409856	3	5	1	1	1	1	1	1	2	1	2	1	1	2	5	1	1	2	1	1	3	1	1	1	4	1	2	2	3	1	1	4	1	1	1	1	1	1	2	1	1	1	1	1	1	1
416	1	21418220	21554982	3	6	2	1	2	2	2	2	3	2	5	2	2	3	6	2	2	3	2	1	2	2	2	2	2	2	3	5	4	1	2	6	2	2	2	2	2	2	3	2	2	1	2	2	2	2
418	1	21588845	21590898	4	3	2	1	3	2	2	3	1	2	1	3	3	1	2	2	2	1	2	1	2	2	3	2	1	2	1	1	3	1	2	1	2	2	2	2	2	2	1	2	2	1	2	2	2	2
419	1	21604870	21628545	3	6	2	1	3	2	2	3	1	2	1	3	3	1	5	2	5	1	4	1	5	2	3	2	6	4	1	6	6	1	5	3	2	2	2	2	2	2	3	4	5	1	2	2	2	5
422	1	21631121	21704405	3	6	1	1	3	1	2	3	1	1	1	3	3	1	4	1	6	5	3	1	4	2	3	1	5	4	1	3	4	1	4	1	1	1	1	1	1	2	3	3	5	1	6	1	1	5
424	1	21706665	21719729	5	3	1	1	2	1	1	2	1	1	1	2	2	1	2	1	2	1	2	1	2	1	2	1	3	2	1	2	2	1	2	1	1	1	1	1	1	1	2	2	3	1	2	1	1	3
425	1	21842394	21938440	8	5	1	1	2	1	1	2	3	1	3	2	2	3	3	1	4	3	2	1	3	1	2	1	3	3	1	2	3	1	4	5	1	1	1	1	1	1	2	2	3	1	3	1	1	3
427	1	22052212	22239969	4	6	1	1	3	1	1	3	5	1	5	3	3	5	3	1	1	5	3	1	3	1	3	1	6	3	1	4	5	2	1	3	4	1	1	1	1	1	4	3	3	1	3	1	1	3
429	1	22299360	22367065	3	6	1	1	3	1	1	5	2	1	4	5	5	3	6	1	1	3	5	1	2	1	5	1	6	4	1	4	1	2	1	6	3	1	1	1	1	1	2	5	6	1	3	1	1	6
430	1	22390246	22390246	1	3	1	1	1	1	1	1	3	2	2	1	1	3	2	1	1	3	1	1	2	1	1	1	2	2	1	3	3	3	1	3	3	1	1	1	1	1	2	1	2	1	3	1	1	3
434	1	22392890	22681304	9	5	1	1	1	1	1	1	2	4	2	1	1	2	2	1	5	2	1	1	3	1	1	1	4	3	1	2	2	2	5	2	2	1	1	1	1	1	2	1	4	1	3	1	1	2
435	1	22705572	22705572	1	2	1	1	1	1	1	1	2	1	2	1	1	2	1	1	1	2	1	1	1	1	1	1	1	1	1	2	1	2	1	1	2	1	1	1	1	1	2	1	1	1	1	1	1	1
437	1	22705638	22705638	1	3	1	1	1	1	1	1	3	1	2	1	1	2	3	1	1	3	1	1	1	1	1	1	1	1	1	3	3	3	1	3	3	1	1	1	1	1	2	1	1	1	1	1	1	2
439	1	22714904	22758499	11	3	1	1	1	1	1	1	2	1	2	1	1	2	3	1	1	2	1	1	1	1	1	1	1	1	1	2	3	2	1	3	2	1	1	1	1	1	2	1	1	1	1	1	1	3
441	1	22772147	22788043	4	3	1	1	2	1	3	2	2	1	2	2	2	2	1	1	3	2	2	1	3	1	1	1	2	3	1	2	2	2	3	1	2	1	1	1	1	1	2	2	1	1	3	1	1	1
442	1	22792874	22819589	3	3	1	1	2	1	3	2	2	1	2	2	2	2	1	1	3	2	2	1	3	1	1	1	2	3	1	2	2	2	3	1	2	1	1	1	1	1	2	2	1	1	3	1	1	1
445	1	22837643	23206388	6	5	3	1	2	3	4	2	2	1	2	2	2	2	4	3	3	2	2	1	3	3	3	3	2	3	1	2	1	2	1	1	2	3	3	3	3	3	2	2	3	1	3	3	3	1
446	1	23210358	23298173	9	3	2	1	1	2	3	1	1	1	1	1	1	1	3	2	2	1	1	1	2	2	2	2	1	2	1	1	1	1	1	1	1	2	2	2	2	2	1	1	2	1	2	2	2	1
448	1	23345475	23519767	13	5	3	1	2	3	4	2	2	5	2	2	2	2	4	3	3	2	2	1	3	3	3	3	2	3	2	2	1	2	2	4	2	3	3	3	3	3	2	2	3	1	3	3	3	2
450	1	23525566	23665935	8	6	3	1	4	3	5	2	2	3	2	4	2	2	5	3	3	2	2	1	3	3	3	3	2	3	2	2	1	2	2	6	2	3	3	3	3	3	2	2	3	2	3	3	3	2
452	1	23682788	23830975	7	5	1	1	3	1	4	2	2	5	2	3	2	2	4	1	1	2	2	1	1	1	1	1	2	1	2	2	1	2	2	4	2	1	1	1	1	1	2	2	1	2	1	1	1	2
453	1	23871171	23872835	2	6	2	1	3	2	3	1	1	2	1	3	1	1	3	2	2	6	1	1	2	2	2	2	1	2	1	1	1	1	1	3	4	2	2	2	2	2	1	1	2	4	5	5	2	1
454	1	23913821	23949985	3	3	2	1	3	2	3	1	1	2	1	3	1	1	3	2	3	1	1	1	2	2	2	3	1	2	1	1	2	1	1	3	1	2	2	2	2	2	1	1	2	1	2	2	2	1
455	1	23954279	24109739	9	3	2	1	3	2	1	1	1	2	1	3	1	1	1	2	1	1	1	1	2	2	2	1	1	2	1	1	1	1	1	3	1	2	3	2	2	2	1	1	2	1	2	3	2	1
458	1	24112807	24247696	12	6	2	1	3	2	4	1	1	2	1	3	1	1	4	2	6	1	1	1	2	2	2	6	1	2	1	1	1	1	1	6	1	2	5	2	2	2	1	1	2	1	2	5	2	1
461	1	24364264	24416545	5	6	3	1	1	3	2	2	2	1	2	1	2	2	2	3	2	5	2	1	3	3	3	2	2	3	2	2	6	2	2	1	2	3	4	3	3	3	2	2	3	5	3	4	3	2
462	1	24441618	24441618	1	3	3	1	1	3	1	1	2	1	1	1	2	1	1	3	1	2	1	1	3	3	3	1	1	3	2	1	2	2	1	1	2	3	3	3	3	3	1	1	3	1	3	3	3	1
464	1	24448865	24524347	9	6	3	1	4	3	4	2	2	2	2	4	2	2	2	3	6	2	2	1	3	3	3	6	2	3	2	2	1	2	2	5	2	3	5	3	3	3	2	2	3	2	3	5	3	2
465	1	24524369	24810020	6	6	3	1	4	3	4	2	2	5	2	4	2	2	1	3	1	2	6	1	3	3	3	1	2	3	6	2	1	2	2	4	2	3	5	3	3	3	2	6	3	2	3	5	3	2
467	1	24837490	24924640	3	6	1	1	3	1	3	2	2	3	5	3	2	2	5	1	1	6	1	1	1	1	1	4	2	1	1	5	1	2	2	3	2	1	3	1	1	1	2	1	1	2	1	3	1	2
469	1	24925051	25237511	6	6	1	1	4	3	4	2	2	5	2	4	2	2	6	3	3	2	1	1	3	3	3	1	2	3	1	2	1	2	2	6	2	3	5	3	3	3	2	1	3	2	3	5	3	2
471	1	25280274	25284504	2	5	1	1	1	1	1	3	3	1	3	1	2	3	2	1	1	3	1	1	1	1	1	1	3	1	1	3	1	3	3	4	3	1	4	1	1	1	3	1	1	2	1	5	1	3
472	1	25294705	25355418	2	6	1	1	1	5	5	4	4	1	4	6	4	4	4	3	3	2	1	1	1	5	3	1	4	1	1	4	1	2	4	1	4	3	1	5	5	3	4	1	3	4	5	1	3	4
475	1	25420349	25459333	4	6	1	1	3	2	6	4	4	1	4	6	4	4	4	2	2	4	3	1	5	2	2	1	4	5	3	4	1	2	4	1	4	2	6	2	2	2	4	3	2	4	5	6	2	4
477	1	25468899	25499288	3	6	1	1	2	3	2	4	4	1	4	2	4	4	4	3	1	4	5	1	4	1	1	1	4	4	5	4	1	3	4	1	4	3	5	3	3	1	4	5	3	6	4	5	1	4
479	1	25500793	25512790	3	5	4	1	3	2	3	3	3	2	3	3	3	3	3	2	2	3	2	1	3	2	2	4	3	3	2	3	1	2	3	5	3	2	1	2	2	2	3	2	2	3	3	1	2	3
481	1	25516355	25531194	2	5	4	1	1	2	1	3	3	5	3	1	3	3	3	2	2	3	2	4	3	2	2	1	3	3	2	3	4	2	3	5	5	2	4	2	2	2	3	2	2	3	5	4	2	3
482	1	25542133	25588283	5	4	1	1	2	1	2	3	3	3	3	2	3	3	3	1	1	3	2	1	3	1	1	1	3	3	2	3	1	1	3	4	3	1	4	1	1	1	3	2	1	3	3	4	1	3
484	1	25632283	25754788	4	6	4	1	1	2	2	3	3	4	3	1	3	3	2	2	2	5	6	1	1	2	2	4	3	1	6	3	2	1	3	6	5	2	1	2	2	2	3	6	2	5	6	1	2	3
486	1	25756666	25756666	1	3	3	1	3	3	3	3	3	3	3	3	3	3	3	3	3	3	2	1	1	3	3	3	3	3	1	3	3	2	3	3	3	3	3	3	3	3	3	1	3	3	3	3	3	3
488	1	25761995	25805558	3	2	2	1	2	2	2	2	2	2	2	2	2	2	2	2	2	2	1	1	1	2	2	2	2	2	1	2	2	1	2	2	2	2	2	2	2	2	2	1	2	2	2	2	2	2
492	1	25822356	25850159	7	6	2	1	3	2	2	4	4	6	4	3	4	4	2	2	2	4	5	1	1	2	2	2	4	3	5	4	2	1	4	4	4	2	3	2	2	2	4	5	2	4	3	3	2	4
494	1	25898882	25948726	3	6	5	1	3	2	2	4	4	5	4	6	4	4	2	2	2	4	5	1	1	2	2	1	4	3	5	4	2	1	4	2	4	2	5	2	2	2	4	5	2	4	3	5	2	4
496	1	25981369	25981454	2	6	3	1	3	2	2	3	3	2	5	3	3	3	2	4	4	6	2	1	4	4	2	1	3	3	2	5	2	4	3	5	3	2	2	2	2	2	3	2	2	3	3	2	2	3
497	1	25981473	25996759	2	5	4	1	4	3	3	4	4	3	4	4	4	4	3	3	3	5	3	2	2	3	3	2	4	5	3	4	3	2	4	4	5	3	3	3	3	3	4	3	3	4	5	3	3	4
498	1	25997237	26004782	4	5	3	1	3	2	2	5	5	1	5	3	5	5	2	4	2	5	4	1	1	2	2	1	5	3	2	5	4	1	5	3	5	2	1	4	2	2	5	4	2	5	3	1	2	5
501	1	26080175	26145246	4	6	1	1	3	2	2	4	4	1	6	5	4	4	2	2	2	4	2	1	1	2	2	1	4	3	2	6	2	1	4	1	4	2	5	2	2	2	4	2	2	4	3	5	2	4
503	1	26152633	26157595	2	2	2	1	1	2	2	1	1	2	1	1	1	1	2	2	2	1	2	1	1	2	2	1	1	1	2	1	2	1	1	2	1	2	1	2	2	2	1	2	2	1	1	1	2	1
505	1	26237417	26240027	3	2	2	1	2	2	2	2	2	2	2	2	2	2	2	2	2	2	2	1	1	2	2	1	2	2	2	2	2	1	2	2	2	2	2	2	2	2	2	2	2	2	2	2	2	2
508	1	26241737	26340232	12	6	5	1	3	2	2	4	4	4	4	3	4	4	2	2	2	4	4	1	1	2	2	1	4	3	4	4	2	1	4	5	4	2	6	2	2	2	4	4	2	4	3	6	2	4
511	1	26340259	26357388	5	3	1	1	3	2	2	3	3	3	3	3	3	3	2	2	2	3	3	1	1	2	2	1	3	3	3	3	2	1	3	2	3	2	1	2	2	2	3	3	2	3	3	1	2	3
513	1	26361748	26363168	2	2	1	1	1	2	2	1	1	1	1	1	1	1	2	2	2	1	1	1	1	2	2	1	1	1	1	1	2	1	1	2	1	2	1	2	2	2	1	1	2	1	1	2	2	1
515	1	26368691	26449654	5	6	5	1	3	2	2	4	4	4	4	3	4	4	2	2	2	4	4	1	1	2	2	1	4	3	4	4	2	1	4	6	4	2	5	2	2	2	4	4	2	4	3	5	2	4
518	1	26455354	26504941	4	3	1	1	1	2	2	3	3	2	3	1	2	3	2	2	2	3	1	1	1	2	2	1	3	1	1	3	1	1	3	1	3	2	1	2	2	2	3	1	2	3	1	1	2	3
523	1	26554810	27037466	15	5	5	1	3	2	2	4	4	2	4	3	2	4	2	2	2	4	5	1	1	2	2	5	4	3	5	4	5	1	4	3	4	2	3	2	2	2	4	5	2	4	3	3	2	4
526	1	27064064	27177668	9	5	4	1	1	2	2	3	3	2	3	1	2	3	2	2	2	4	4	1	1	2	2	4	3	1	4	3	4	1	3	5	3	2	5	2	2	2	3	4	2	3	1	5	2	3
529	1	27305221	27344506	4	2	2	1	1	1	1	2	2	1	2	1	1	2	1	1	1	2	2	1	1	1	1	2	2	1	2	2	2	1	2	2	2	1	2	1	1	1	2	2	1	2	1	2	1	2
531	1	27394397	27398430	2	4	1	1	1	2	2	1	1	2	3	4	2	1	2	2	2	1	1	1	1	2	2	2	1	1	1	1	2	1	1	1	1	2	2	2	2	2	1	1	2	1	1	3	2	1
533	1	27423112	27433000	3	5	1	1	1	2	2	1	1	2	1	1	2	1	2	2	2	1	1	1	1	2	2	2	1	1	1	1	2	1	1	3	1	4	3	2	2	2	1	1	2	1	1	3	4	1
535	1	27512066	27514536	3	2	1	1	1	2	2	1	1	2	1	1	2	1	2	2	2	1	1	1	1	2	2	2	1	1	1	1	2	1	1	1	1	2	1	2	2	2	1	1	2	1	1	1	2	1
537	1	27514618	27514618	1	3	1	1	1	3	3	1	1	2	1	1	3	1	3	3	3	1	1	1	1	2	2	2	1	1	1	1	3	1	1	1	1	3	1	2	3	2	1	1	2	1	1	1	2	1
540	1	27532229	27585286	6	3	1	1	1	2	2	1	1	2	1	1	2	1	2	2	2	1	1	1	1	2	2	2	1	1	1	1	2	1	1	1	1	2	3	2	2	2	1	1	2	1	1	3	2	1
542	1	27586693	27612919	3	2	1	1	1	2	2	1	1	2	1	1	2	1	2	2	2	1	1	1	1	2	2	2	1	1	1	1	2	1	1	1	1	2	1	2	2	2	1	1	2	1	1	1	2	1
544	1	27637998	27666720	3	4	3	1	1	2	2	1	1	2	1	1	2	1	2	2	2	1	1	1	1	2	2	2	1	1	1	1	2	1	1	3	1	2	3	2	2	2	1	1	2	1	1	4	2	1
547	1	27674155	27748797	7	2	1	1	1	2	2	1	1	2	1	1	2	1	2	2	2	1	1	1	1	2	2	2	1	1	1	1	2	1	1	1	1	2	1	2	2	2	1	1	2	1	1	1	2	1
549	1	27752322	27770653	4	2	2	1	1	2	1	1	1	2	1	1	2	1	2	2	2	1	1	1	1	2	2	2	1	1	1	1	2	1	1	2	1	2	2	2	2	2	1	1	2	1	1	2	2	1
551	1	27832810	27838992	3	4	4	1	1	3	1	1	1	3	1	1	3	1	3	3	3	2	1	1	1	3	3	3	1	1	1	1	3	1	1	4	2	3	4	3	3	3	1	1	3	2	2	4	3	1
554	1	27850773	27897468	6	3	3	1	1	2	1	1	1	2	1	1	2	1	2	2	2	1	1	1	1	2	2	3	1	1	1	1	2	1	1	3	1	2	3	2	2	2	1	1	2	1	1	3	2	1
558	1	27939637	28012025	8	2	2	1	1	2	1	1	1	2	1	1	2	1	2	2	2	1	1	1	1	2	2	2	1	1	1	1	2	1	1	2	1	2	2	2	2	2	1	1	2	1	1	2	2	1
559	1	28153857	28694680	7	5	3	1	3	2	3	4	4	2	4	3	2	4	2	2	2	4	3	1	1	2	2	3	3	3	3	4	2	1	4	5	4	2	5	2	2	2	4	3	2	4	3	5	2	5
561	1	28767788	28777839	2	2	1	1	1	1	1	2	2	1	2	1	1	2	1	1	1	2	2	1	1	1	1	1	1	1	2	2	1	1	2	1	2	1	2	1	1	1	2	2	1	2	1	2	1	1
562	1	28781570	28825510	4	6	1	1	1	1	1	2	2	1	6	1	1	2	1	1	1	2	5	1	1	1	1	1	1	3	5	6	1	1	2	1	2	1	4	1	1	1	2	5	1	2	1	4	1	1
565	1	28825542	28894423	8	5	1	1	3	2	3	4	4	2	4	3	2	4	2	2	2	4	3	1	1	2	2	1	3	3	3	4	2	1	4	1	4	2	5	2	2	2	4	3	2	4	3	5	2	3
567	1	28927884	28958204	4	3	1	1	2	1	2	3	3	1	3	2	1	3	1	1	1	3	2	1	1	1	1	1	2	2	2	3	1	1	3	1	3	1	2	1	1	1	3	2	1	3	2	2	1	2
568	1	28961078	28998955	3	6	5	1	2	4	6	3	3	1	3	6	1	3	1	1	1	3	2	1	1	1	1	1	2	2	2	3	4	1	3	5	3	1	2	1	4	1	3	2	1	3	2	2	1	6
569	1	29009416	29056427	6	4	1	1	2	1	2	3	3	1	3	2	1	3	1	1	1	3	2	1	1	1	1	1	2	2	2	3	1	1	3	1	3	1	4	1	1	1	3	2	1	3	2	4	1	2
570	1	29058511	29124947	4	6	5	1	3	2	3	3	3	2	3	3	2	3	2	2	2	3	6	1	1	2	2	5	4	4	6	3	2	1	3	5	3	2	3	2	2	2	3	6	2	3	4	3	2	4
572	1	29125053	29158302	4	6	4	1	3	2	3	3	3	2	3	3	2	3	2	2	2	3	1	1	1	2	2	6	2	2	5	3	2	1	3	4	3	2	5	2	2	2	3	1	2	3	2	5	2	2
573	1	29205434	29207597	2	4	2	1	2	1	2	3	2	1	3	2	1	2	1	1	1	2	2	1	1	1	1	1	3	2	2	2	1	1	2	2	2	1	4	1	1	1	2	2	1	3	2	4	1	2
574	1	29216139	29216139	1	3	2	1	2	1	2	2	2	1	2	2	3	2	3	3	1	2	2	3	3	3	1	3	2	2	2	2	3	1	2	2	2	3	2	1	1	1	2	2	1	2	2	2	1	2
575	1	29231427	29434611	8	4	3	1	2	1	2	2	2	1	2	2	1	2	1	1	1	2	3	1	1	1	1	1	3	3	2	2	1	1	2	2	2	1	4	1	1	1	2	3	1	2	3	4	1	3
576	1	29452262	29485147	2	4	3	1	2	1	3	3	3	1	3	3	1	3	1	1	1	2	3	1	1	1	1	1	3	2	3	3	1	1	3	3	3	1	4	1	1	1	3	3	1	2	2	4	1	3
577	1	29510000	29523567	3	4	3	1	2	1	2	2	2	1	2	2	1	2	1	1	1	4	3	1	1	1	1	1	3	3	2	2	1	1	2	2	4	1	2	1	1	1	2	3	1	2	3	4	1	3
578	1	29539822	29591885	6	2	2	1	2	1	2	2	2	1	2	2	1	2	1	1	1	2	2	1	1	1	1	1	2	2	2	2	1	1	2	2	2	1	2	1	1	1	2	2	1	2	2	2	1	2
579	1	29592196	29619299	3	3	3	1	3	2	3	3	3	2	3	3	2	3	2	2	2	3	3	1	1	2	2	2	3	3	3	3	2	1	3	3	3	2	3	2	2	2	3	3	2	3	3	3	2	3
580	1	29624192	29631564	2	4	2	1	2	1	2	2	2	1	2	2	1	4	1	1	1	4	2	1	1	1	1	1	2	2	2	3	1	1	3	2	3	1	2	2	1	1	3	2	1	2	3	4	1	2
581	1	29723889	29751730	8	2	2	1	2	1	2	2	2	1	2	2	1	2	1	1	1	2	2	1	1	1	1	1	2	2	2	2	1	1	2	2	2	1	2	1	1	1	2	2	1	2	2	2	1	2
582	1	29771026	29886600	5	6	5	1	3	2	3	3	4	2	4	3	2	4	2	2	2	4	5	1	1	2	2	2	5	3	3	6	2	1	4	4	4	2	3	2	2	2	4	1	2	4	5	3	2	5
583	1	29901940	29930643	5	2	1	1	1	1	1	1	2	1	2	1	1	2	1	1	1	2	1	1	1	1	1	1	1	1	1	2	1	1	2	2	2	1	2	1	1	1	2	1	1	2	1	2	1	1
584	1	29941004	30178165	9	6	5	1	3	2	3	1	4	2	4	3	2	4	2	2	2	4	3	1	1	2	2	2	5	5	3	4	2	1	4	4	4	2	6	2	2	2	4	3	2	4	5	6	2	5
585	1	30261719	30454299	4	4	2	1	2	2	2	2	2	2	2	2	2	2	2	2	2	2	3	1	1	2	2	2	2	2	2	2	2	1	2	4	2	2	2	2	2	2	2	3	2	2	2	2	2	2
587	1	30463144	30487284	3	4	3	1	2	2	2	2	2	2	2	2	2	2	2	2	2	4	3	1	1	2	2	2	2	2	2	2	2	1	2	3	2	2	3	2	2	2	2	3	2	4	3	3	2	2
589	1	30492839	30799190	6	6	3	1	3	2	3	5	4	2	6	3	2	4	3	2	2	4	2	1	1	2	2	2	5	1	3	6	2	1	4	1	4	2	3	2	2	2	4	2	2	4	5	3	2	5
592	1	30810312	30903712	9	6	6	1	3	2	3	5	4	2	4	3	2	4	3	2	2	4	2	1	1	2	2	2	5	5	3	4	2	1	4	2	4	2	2	2	2	2	4	2	2	4	5	2	2	5
594	1	30920543	30922983	2	2	1	1	1	2	1	1	1	2	1	1	2	1	1	2	2	1	2	1	1	2	2	2	1	1	1	1	2	1	1	2	1	2	2	2	2	2	1	2	2	1	1	2	2	1
595	1	30948337	30979881	3	6	4	1	3	2	3	4	1	2	1	3	2	1	3	2	2	1	5	1	1	2	2	2	4	4	3	1	2	1	1	6	1	2	3	2	2	2	1	5	2	1	4	3	2	4
596	1	30992098	30992536	2	6	2	1	1	2	1	4	1	2	1	1	2	1	1	2	2	6	1	1	1	2	4	2	3	3	1	1	2	1	1	4	1	2	1	2	4	2	1	1	4	1	5	1	2	5
597	1	31108265	31159814	6	6	3	1	3	2	3	3	4	2	4	3	2	4	3	2	2	4	6	1	1	2	2	2	1	1	3	4	2	1	4	6	4	2	5	2	2	2	4	6	2	4	1	5	2	1
598	1	31188417	31192262	2	3	1	1	1	2	1	1	2	2	2	1	2	2	1	2	3	2	2	1	1	2	2	2	1	1	1	2	2	1	2	3	2	2	3	2	2	2	2	2	2	2	1	3	2	1
599	1	31195564	31213265	3	2	1	1	1	2	1	1	2	2	2	1	2	2	1	2	2	2	2	1	1	2	2	2	1	1	1	2	2	1	2	1	2	2	1	2	2	2	2	2	2	2	1	1	2	1
600	1	31235041	31270208	4	6	3	1	1	2	1	3	2	2	2	1	2	2	1	2	5	6	2	1	1	2	2	2	1	1	1	2	2	1	2	2	2	2	4	2	2	2	2	2	2	2	1	4	2	1
601	1	31273310	31718480	5	6	6	1	3	5	1	3	4	2	5	3	2	4	6	2	6	4	2	1	1	5	2	2	6	6	6	5	2	1	4	1	4	2	5	2	5	2	4	2	2	4	6	5	2	6
604	1	31864172	32373527	8	6	5	1	3	3	4	2	4	2	4	3	2	4	5	2	5	4	3	1	1	5	2	2	5	5	5	4	2	1	4	6	4	2	6	2	3	2	4	3	2	4	5	6	2	5
605	1	32385570	32386937	3	6	4	1	3	5	4	4	3	4	5	4	3	4	2	2	1	5	4	1	3	6	3	3	2	2	2	4	3	1	4	1	3	2	1	6	5	2	4	3	4	3	6	1	4	2
607	1	32391548	32445995	5	6	4	1	1	4	3	3	3	3	4	1	3	3	2	2	6	5	1	1	1	2	3	3	2	2	2	1	3	1	3	5	3	2	5	2	4	2	3	1	3	3	2	5	3	2
609	1	32452666	32480627	6	5	4	1	3	4	1	3	4	3	4	3	3	4	2	2	4	4	3	1	1	2	3	3	2	2	2	4	3	1	4	3	4	2	3	2	4	2	4	3	3	4	5	3	3	2
611	1	32483532	32555265	5	6	1	1	1	4	1	1	3	1	4	1	1	3	2	2	6	4	1	1	1	2	1	1	2	4	2	3	1	1	3	5	3	2	5	2	4	2	3	1	1	3	2	5	1	2
613	1	32555355	32568345	3	3	1	1	1	2	3	3	3	3	2	1	3	3	2	2	1	2	1	1	1	2	3	3	2	2	2	1	3	1	3	1	3	2	1	2	2	2	3	1	3	3	2	1	3	2
615	1	32582294	32649999	3	6	5	1	2	1	1	5	3	3	1	6	3	5	2	2	5	1	6	1	1	2	3	3	2	4	2	3	3	1	3	6	4	2	6	2	1	2	3	2	3	4	6	6	4	2
617	1	32655050	32684205	5	4	2	1	2	1	3	3	3	3	1	2	3	3	2	2	4	1	2	1	1	2	3	3	2	2	2	3	3	1	3	2	3	2	2	2	1	2	3	2	3	3	2	2	3	2
619	1	32684262	32692339	3	2	2	1	2	1	1	1	1	1	1	2	1	1	2	2	2	1	2	1	1	2	1	1	2	2	2	1	1	1	1	2	1	2	2	2	1	2	1	2	1	1	2	2	1	2
620	1	32739252	32756443	2	5	4	1	2	2	1	1	1	1	3	2	1	1	1	1	4	2	2	1	1	1	1	1	1	3	1	3	1	1	1	4	1	1	4	1	2	1	1	2	1	1	1	5	1	1
621	1	32758465	32758465	1	3	2	1	2	3	1	1	1	1	3	2	1	1	1	1	3	2	2	1	1	1	1	1	1	1	1	1	1	1	1	1	1	1	1	1	2	1	1	2	1	1	1	1	1	1
623	1	32760685	33008444	6	6	4	1	3	4	1	5	2	5	4	3	5	2	2	2	6	6	3	1	2	2	5	5	2	2	2	2	2	1	2	2	2	2	2	1	4	2	2	3	5	2	2	2	5	2
625	1	33030138	33140581	5	6	6	1	3	5	6	3	4	3	5	3	3	4	2	2	6	5	3	1	4	2	6	4	2	2	2	4	2	1	4	2	4	2	2	2	5	2	4	3	3	4	2	2	3	4
626	1	33169831	33211809	3	3	3	1	2	2	1	2	1	2	2	2	2	1	1	1	2	2	2	1	1	1	3	1	1	1	1	1	1	1	1	3	1	1	1	1	2	1	1	2	2	1	1	1	2	1
628	1	33230772	33298618	8	6	3	1	2	2	4	2	1	2	2	2	2	1	1	1	6	2	2	1	1	1	3	1	1	1	1	1	1	1	1	3	1	1	5	4	2	1	1	2	2	1	1	5	2	1
630	1	33302620	33374416	3	5	3	1	2	2	3	2	1	2	2	2	2	1	2	2	2	2	2	1	1	2	3	1	2	2	2	5	2	4	1	3	4	2	2	3	2	2	1	2	2	1	2	2	2	1
631	1	33388547	33391363	3	2	2	1	2	2	2	2	1	2	2	2	2	1	2	2	1	2	2	1	1	2	2	1	2	2	2	1	2	1	1	2	1	2	2	2	2	2	1	2	2	1	2	2	2	1
632	1	33427021	33591825	7	6	4	1	1	2	5	2	3	2	2	1	2	3	2	2	6	2	1	1	3	2	4	3	2	2	2	3	2	1	3	4	3	2	4	5	2	2	3	1	2	3	2	4	2	3
633	1	33603319	33646132	4	4	3	1	1	2	2	2	2	2	2	1	2	2	2	2	4	2	1	1	2	2	3	2	2	2	2	2	2	1	2	4	2	2	3	2	2	2	2	1	2	2	2	3	2	2
634	1	33663492	33671568	2	5	3	1	1	2	2	2	2	2	2	1	2	2	2	2	5	4	1	1	2	2	3	2	2	2	2	2	2	1	2	1	4	2	5	2	2	2	2	1	2	4	2	5	2	2
635	1	33672954	33776419	6	2	1	1	1	2	2	2	2	2	2	1	2	2	2	2	1	2	1	1	2	2	1	2	2	2	2	2	2	1	2	1	2	2	1	2	2	2	2	1	2	2	2	1	2	2
636	1	33780359	33803479	3	4	3	1	3	4	3	4	4	4	4	3	4	4	2	2	4	4	3	1	1	2	3	4	2	2	2	4	2	1	4	2	4	2	2	3	4	2	4	3	4	4	2	2	4	4
638	1	33837486	33919513	7	6	4	1	2	3	2	3	3	3	3	2	3	3	2	2	6	3	2	1	2	2	4	3	2	2	2	3	2	1	3	5	3	2	5	2	3	2	3	2	3	3	2	5	3	3
639	1	33945781	33984831	7	6	4	1	2	3	5	3	2	3	3	2	5	2	2	2	5	4	2	1	2	2	4	3	2	2	2	2	2	1	3	6	2	2	5	5	3	2	2	2	3	2	2	5	3	3
640	1	33988700	34104781	6	6	5	1	3	4	3	4	3	4	4	3	3	3	2	2	6	4	3	1	2	2	5	4	2	2	2	3	2	1	4	5	3	2	5	3	4	2	3	3	4	3	2	5	4	4
643	1	34158045	34207579	6	5	4	1	2	3	1	4	2	3	3	2	1	2	1	1	5	3	2	1	4	1	4	3	1	1	1	2	1	1	3	1	2	1	4	1	3	1	2	2	3	2	1	4	3	3
645	1	34219550	34241416	4	6	1	1	3	4	5	1	3	4	4	3	1	3	2	2	6	4	3	1	1	2	1	4	2	2	2	3	2	1	4	5	3	2	3	5	4	2	3	3	4	6	2	3	4	4
647	1	34247474	34263926	2	2	2	1	2	1	1	2	2	1	1	2	2	2	2	2	2	1	2	1	1	2	2	1	2	2	2	2	2	1	1	1	2	2	1	1	1	2	2	2	1	2	2	1	1	1
648	1	34266240	34281082	5	5	2	1	2	3	4	2	2	3	3	2	2	2	2	2	5	3	2	1	1	2	2	3	2	2	2	2	2	1	3	2	2	2	4	4	3	2	2	2	3	2	2	4	3	3
650	1	34295530	34308233	3	4	2	1	2	2	1	2	2	2	2	2	2	2	2	2	3	2	2	1	4	2	2	2	2	2	2	2	2	1	2	3	2	2	1	1	2	2	2	2	2	2	2	1	2	2
652	1	34368159	34382133	4	2	2	1	2	2	2	2	2	2	2	2	2	2	2	2	2	2	2	1	1	2	2	2	2	2	2	2	2	1	2	2	2	2	2	2	2	2	2	2	2	2	2	2	2	2
654	1	34393830	34393972	2	6	2	1	2	2	2	2	2	2	3	2	2	2	2	2	5	2	2	1	6	2	2	3	2	3	2	2	2	6	2	5	2	2	4	2	3	2	2	2	2	3	2	4	3	2
655	1	34401618	34402495	2	2	2	1	2	2	2	2	2	2	2	2	2	2	2	2	1	2	2	1	1	2	2	2	2	2	2	2	2	1	2	1	2	2	1	2	2	2	2	2	2	2	2	1	2	2
658	1	34424456	34500047	6	6	3	1	2	2	2	4	2	4	2	2	4	2	2	2	4	2	2	1	2	2	3	2	2	2	2	2	2	1	2	6	2	2	5	2	2	2	2	2	2	2	2	5	2	2
660	1	34541351	34593292	5	5	4	1	2	3	2	1	2	5	3	2	5	2	2	2	3	3	2	1	2	2	4	3	2	2	2	2	2	1	3	1	2	2	5	2	3	2	2	2	3	2	2	5	1	3
661	1	34599790	34647581	5	6	3	1	1	3	4	5	1	5	3	1	4	1	2	2	6	3	1	1	2	2	3	3	2	2	2	1	2	1	3	5	1	2	6	4	3	2	1	1	3	1	2	6	1	3
663	1	34658120	34666081	3	5	5	1	3	2	5	5	3	5	2	4	5	3	2	2	2	2	4	1	2	2	2	2	2	2	2	3	2	1	2	5	3	2	2	5	2	2	4	3	2	3	2	2	5	2
664	1	34669066	34695689	3	4	2	1	3	4	2	4	3	2	4	3	2	3	2	2	1	4	3	1	2	2	4	4	2	2	2	3	2	1	4	4	3	2	2	2	4	2	3	3	4	3	2	2	2	4
666	1	34726639	34819991	4	6	2	1	3	4	5	4	3	6	4	3	6	3	2	2	2	4	3	1	2	2	5	5	2	5	2	3	2	1	5	2	3	2	2	5	4	2	3	3	5	3	2	2	6	5
667	1	34854387	34885558	10	6	4	1	3	2	1	1	3	4	2	3	1	3	2	2	6	2	3	1	2	2	4	1	2	2	2	3	2	1	1	5	3	2	5	1	2	2	3	3	1	3	2	5	1	1
668	1	34913954	34970646	6	6	5	1	3	4	1	1	3	1	4	3	4	3	2	2	3	6	3	1	2	2	5	1	2	2	2	3	2	1	1	3	3	2	5	1	4	2	3	3	1	3	2	5	4	1
669	1	34976648	35025430	3	5	5	1	3	4	5	4	3	5	4	3	2	3	2	2	3	4	3	1	2	2	5	4	2	2	2	3	2	1	4	3	3	2	3	5	4	2	3	3	4	3	2	3	2	4
670	1	35027936	35090486	4	5	2	1	3	3	5	3	3	5	3	3	5	3	2	2	3	3	3	1	2	2	2	2	2	2	2	3	2	1	2	5	3	2	4	5	3	2	3	3	4	3	2	4	5	3
672	1	35131714	35153020	3	2	2	1	2	2	2	2	2	2	2	2	2	2	2	2	2	2	2	1	2	2	2	1	2	2	2	2	2	1	1	2	2	2	2	2	2	2	2	2	2	2	2	2	2	2
675	1	35207658	35270240	6	6	5	1	3	4	6	3	3	5	4	3	1	3	2	2	2	4	3	1	2	2	5	1	2	2	2	3	6	1	3	6	3	2	2	6	4	2	3	3	4	3	6	2	1	6
677	1	35293429	35392074	5	6	3	1	1	1	5	5	1	5	1	1	1	1	2	2	2	1	1	1	2	2	4	5	2	2	2	1	2	1	5	3	1	2	6	5	1	2	1	1	1	1	2	6	1	5
678	1	35394655	35411931	2	3	2	1	1	3	3	3	1	3	3	1	3	1	2	2	2	3	1	1	2	2	1	3	2	2	2	1	2	1	3	2	1	2	3	3	3	2	1	1	3	1	2	3	3	3
680	1	35436468	35436468	1	3	1	1	1	1	1	1	1	1	1	1	1	1	2	3	2	1	1	1	2	2	1	1	2	3	2	1	3	1	1	1	1	2	1	1	1	2	1	1	1	1	2	1	1	1
682	1	35444273	35485277	4	2	2	1	1	1	1	2	1	2	1	1	2	1	2	2	2	1	1	1	2	2	1	2	2	1	2	1	2	1	2	2	1	2	1	1	1	2	1	1	1	1	1	1	2	1
683	1	35514208	35529002	4	4	3	1	1	1	1	4	1	3	1	1	3	1	2	2	2	1	1	1	2	2	1	3	2	1	2	1	2	1	3	4	1	2	4	1	1	2	1	1	1	1	1	4	3	1
685	1	35552977	35552977	1	3	1	1	1	1	1	1	1	1	1	1	1	1	3	2	3	1	1	1	2	3	1	1	2	1	3	1	3	1	1	1	1	3	1	1	1	2	1	1	1	1	1	3	1	1
687	1	35568640	35604087	6	5	3	1	1	3	4	5	1	3	3	1	3	1	2	2	2	3	1	1	2	2	1	3	2	4	2	1	2	1	3	3	1	2	5	4	3	2	1	1	3	1	4	5	3	3
689	1	35604125	35661465	8	5	5	1	1	3	4	2	1	3	3	1	5	1	2	2	2	3	1	1	2	2	1	5	2	4	2	1	2	1	5	5	1	2	3	4	3	2	1	1	3	1	4	3	5	3
692	1	35661966	35687975	6	3	3	1	1	3	2	2	1	3	3	1	2	1	2	2	2	3	1	1	2	2	1	3	2	2	2	1	2	1	3	1	1	2	3	2	3	2	1	1	3	1	2	3	2	3
693	1	35788658	35788977	2	6	4	1	1	2	4	4	2	2	2	2	5	2	3	3	3	2	2	2	3	4	2	1	3	5	3	2	6	2	2	5	2	6	2	5	2	3	2	2	2	2	2	1	5	2
694	1	35793497	35793497	1	3	2	1	1	1	2	2	1	1	1	1	2	1	1	1	2	2	2	1	1	1	1	1	1	1	1	1	1	1	1	3	2	1	1	1	1	1	1	1	1	2	1	2	3	2
696	1	35805410	35825755	3	5	4	1	1	1	2	4	1	1	1	1	4	1	2	2	2	1	1	1	2	2	1	1	2	3	2	1	2	1	1	2	1	2	1	2	1	2	1	1	1	1	5	1	4	1
697	1	35878929	35905871	3	2	2	1	1	1	2	2	1	1	1	1	1	1	2	2	2	1	1	1	2	2	1	1	2	2	2	1	2	1	1	2	1	2	1	2	1	2	1	1	1	1	2	2	1	1
700	1	35935818	36021225	8	6	6	1	1	4	5	5	1	4	4	1	5	1	2	2	2	4	1	1	2	5	1	4	2	5	2	3	2	1	4	5	3	2	3	5	4	2	3	1	4	1	5	6	5	4
702	1	36052396	36052584	2	5	1	1	1	2	1	1	1	2	4	1	1	1	2	2	2	2	1	1	2	1	1	2	2	3	2	3	2	1	2	5	1	2	1	1	2	2	1	1	2	1	1	5	1	2
703	1	36061130	36069630	3	6	2	1	2	4	5	4	2	4	4	2	2	5	3	3	3	4	2	2	3	2	2	4	3	2	3	5	3	5	4	6	2	3	2	2	4	3	2	2	4	2	5	4	5	4
705	1	36084177	36134384	6	6	2	1	1	3	4	5	1	3	3	1	4	1	2	2	2	3	1	1	2	4	1	3	2	4	2	1	2	1	3	5	1	2	1	4	3	2	1	1	3	1	4	6	4	3
708	1	36134438	36234140	8	6	5	1	1	3	4	5	1	3	4	1	3	1	2	2	2	3	1	1	2	4	1	3	2	4	2	1	2	1	3	6	1	2	1	4	3	2	1	1	3	1	4	6	3	3
710	1	36250225	36266828	4	6	3	1	1	3	3	2	1	3	1	1	4	1	2	2	2	3	1	1	2	3	1	3	2	1	2	6	2	1	3	5	1	2	1	3	3	2	1	1	3	1	3	3	4	3
711	1	36300106	36633177	5	5	4	1	1	3	1	3	1	3	3	1	3	1	2	2	2	3	1	1	2	1	1	3	2	1	2	1	2	1	3	5	1	2	1	1	3	2	1	1	3	1	1	4	3	3
712	1	36635382	36636113	2	2	1	1	1	2	2	2	1	1	2	1	1	1	2	2	2	2	1	1	2	2	1	2	2	2	2	1	2	1	2	1	1	2	1	2	2	2	1	1	1	1	2	1	1	1
713	1	36652368	36662416	4	2	1	1	1	1	1	1	1	1	1	1	1	1	2	2	2	1	1	1	2	1	1	1	2	1	2	1	2	1	1	1	1	2	1	1	1	2	1	1	1	1	1	1	1	1
714	1	36663657	36761859	9	5	1	1	1	3	4	3	1	1	3	1	1	1	2	2	2	3	1	1	2	4	1	5	2	4	2	1	2	1	5	4	1	2	1	4	3	2	1	1	1	1	4	1	1	1
715	1	36800971	36884176	9	6	4	1	1	3	2	5	1	1	3	1	4	1	2	2	2	3	1	1	2	2	4	6	2	2	2	1	2	1	6	5	1	2	1	2	3	2	1	1	4	1	2	4	1	4
716	1	36913750	36936328	3	5	2	1	1	3	2	2	1	3	5	1	2	1	2	2	2	3	1	1	2	2	2	4	2	2	2	5	2	1	4	3	1	2	1	2	3	2	1	1	2	1	2	2	3	2
717	1	36961912	36965390	2	5	1	1	1	1	1	1	1	1	1	1	3	1	2	2	5	1	1	1	5	1	2	4	2	1	2	1	5	1	4	5	1	2	1	1	1	2	1	1	3	1	1	3	1	4
718	1	36966542	37061270	5	6	1	1	1	3	1	5	1	3	3	1	4	1	2	2	2	3	1	1	2	1	2	6	2	1	2	1	2	1	6	2	1	2	1	1	3	2	1	1	4	1	1	3	5	4
719	1	37076114	37092866	2	6	1	1	1	3	4	3	1	4	4	1	4	1	2	2	2	4	1	1	2	3	2	2	6	4	2	1	2	1	5	6	1	2	1	4	4	2	1	1	4	1	3	4	3	4
720	1	37098291	37137411	2	4	1	1	1	1	3	1	1	1	1	1	3	1	2	2	2	1	1	1	2	3	2	3	2	3	2	1	2	1	3	2	1	2	1	3	1	2	1	1	4	1	3	1	1	4
721	1	37139160	37169624	5	5	4	1	1	3	4	4	1	3	3	1	5	1	2	2	2	3	1	1	2	4	2	5	2	4	2	1	2	1	5	5	1	2	1	4	3	2	1	1	5	1	5	3	4	5
722	1	37170274	37173255	2	4	1	1	1	1	1	1	1	1	1	1	1	1	4	3	3	1	1	1	3	1	3	4	4	1	3	1	3	1	4	1	1	2	1	1	1	2	1	1	1	1	1	1	1	1
724	1	37181494	37227256	3	3	1	1	1	3	1	1	1	3	3	1	1	1	2	2	2	3	1	1	2	1	2	1	2	1	2	1	2	1	1	3	1	2	1	1	3	2	1	1	1	1	1	3	1	1
725	1	37237168	37295068	5	3	1	1	1	3	1	3	1	3	3	1	3	1	2	2	2	3	1	1	2	1	2	2	2	1	2	1	2	1	2	3	1	2	1	1	3	2	1	1	3	1	1	3	1	3
727	1	37295186	37358323	6	5	3	1	1	3	1	4	1	3	3	1	1	1	2	2	2	3	1	1	2	1	2	5	2	1	2	1	2	1	5	3	1	2	1	1	3	2	1	1	1	1	1	3	1	1
729	1	37372267	37446591	7	5	4	1	1	3	1	4	1	3	3	1	4	1	2	2	2	3	1	1	2	1	2	5	2	1	2	1	2	1	5	3	1	2	1	1	3	2	1	1	4	1	1	3	1	4
731	1	37447467	37495609	8	4	1	1	1	3	1	1	1	3	3	1	1	1	2	2	2	3	1	1	2	1	2	4	2	1	2	1	2	1	4	3	1	2	1	1	3	2	1	1	1	1	1	3	1	1
733	1	37498751	37521185	4	6	3	1	1	1	1	5	1	1	1	1	4	1	2	2	2	1	1	1	2	1	2	5	2	1	2	1	2	1	6	3	1	2	1	1	1	2	1	1	1	1	1	1	1	4
736	1	37543636	37575158	6	5	1	1	1	4	4	1	1	4	1	1	2	1	3	3	3	4	1	1	1	4	3	5	3	1	3	1	3	2	5	4	1	3	1	4	4	3	1	1	2	1	4	4	4	2
737	1	37603518	37606409	2	5	1	1	1	4	2	3	1	4	4	1	5	1	3	3	2	4	1	5	2	3	2	3	3	2	2	1	5	1	4	1	1	3	1	2	4	2	1	1	1	5	3	1	1	5
739	1	37614784	37681437	4	6	1	1	1	4	5	4	1	4	4	1	1	1	3	3	3	4	1	1	4	5	3	4	3	2	3	4	2	2	4	2	1	3	1	5	4	3	1	1	1	1	5	2	2	6
741	1	37689293	37767591	4	6	5	1	1	4	4	2	1	4	4	1	4	1	3	3	3	4	1	1	2	2	3	3	3	5	4	1	1	2	3	3	1	3	1	4	4	3	1	1	5	1	5	5	6	3
742	1	37946052	38026094	5	4	1	1	1	4	4	4	1	4	4	1	2	1	3	3	3	4	1	1	4	4	3	4	3	2	4	1	1	2	4	4	1	3	1	4	4	3	1	1	2	1	2	2	4	3
743	1	38026310	38074377	3	3	1	1	1	2	2	2	1	2	2	1	1	1	1	1	1	2	1	1	2	3	1	3	1	1	2	1	1	1	3	2	1	1	1	2	2	1	1	1	1	1	1	1	2	1
744	1	38079089	38185132	7	5	2	1	1	3	3	3	1	3	3	1	1	1	2	2	2	3	1	1	3	2	2	5	2	4	3	4	1	1	5	3	1	2	1	3	3	2	1	1	1	1	1	2	3	2
745	1	38192347	38220106	2	5	4	1	1	1	1	1	1	1	1	5	1	1	2	3	2	1	1	1	1	1	3	1	2	1	1	1	5	1	1	4	1	3	1	1	1	2	1	1	1	1	1	1	1	2
748	1	38224094	38272750	6	6	6	1	1	4	4	5	1	4	4	1	4	1	3	3	3	4	1	1	5	5	3	5	3	4	4	1	1	2	5	6	1	3	1	4	4	3	1	1	4	1	4	4	4	3
749	1	38297592	38367649	4	4	4	1	1	2	2	2	1	2	2	1	2	1	1	1	1	2	1	1	2	3	1	4	1	2	2	1	1	1	4	3	1	1	1	2	2	1	1	1	2	1	2	1	1	1
750	1	38403521	38492368	6	6	4	1	1	2	1	5	1	3	2	1	3	1	1	1	1	2	1	1	5	2	1	6	1	3	1	1	1	1	6	4	1	1	1	1	2	1	1	1	3	1	3	3	1	1
751	1	38492385	38494648	4	4	1	1	1	2	1	1	1	1	2	1	1	1	1	1	1	2	1	1	1	1	1	3	1	1	1	1	1	1	3	1	1	1	1	1	2	1	1	1	1	1	1	4	1	1
752	1	38526753	38547692	5	6	4	1	1	2	5	3	1	3	3	1	3	1	3	3	3	3	1	1	3	2	3	6	3	3	1	1	1	2	6	3	1	3	1	1	3	3	1	1	3	1	3	1	3	3
753	1	38548168	38555951	2	2	2	1	1	2	2	2	1	2	2	1	2	1	2	2	2	2	1	1	2	2	2	1	2	1	1	1	1	2	1	2	1	2	1	1	2	2	1	1	2	1	2	1	2	2
754	1	38556096	38564323	3	2	2	1	1	2	2	2	1	2	2	1	2	1	2	2	2	2	1	1	2	2	2	2	2	2	1	1	1	2	2	2	1	2	1	1	2	2	1	1	2	1	2	1	2	2
755	1	38574132	38607248	3	6	2	1	1	3	3	3	1	3	4	1	3	1	3	3	3	3	1	1	3	3	3	6	3	4	5	1	1	2	6	2	1	3	1	5	3	3	1	1	3	1	3	1	3	3
756	1	38617219	38627136	3	6	1	1	1	2	2	1	1	2	2	1	2	1	2	2	2	2	1	1	1	2	2	3	2	2	2	1	5	2	3	1	1	2	1	2	2	2	1	1	2	4	2	6	2	2
758	1	38642554	38685688	3	6	5	1	1	3	3	5	1	3	3	1	3	1	3	3	3	3	6	1	5	4	3	5	3	3	3	6	1	2	2	4	1	3	1	3	3	3	1	1	3	6	3	2	3	3
760	1	38725853	38739075	3	6	4	1	1	1	3	5	1	1	1	1	1	1	3	3	3	1	1	1	5	1	3	6	3	1	1	1	1	2	6	6	1	3	1	1	1	3	1	1	1	1	1	4	3	3
763	1	38739115	38769055	3	5	1	1	1	1	2	3	1	1	1	1	4	1	2	2	2	1	1	1	3	3	2	1	2	1	3	1	5	4	1	3	4	2	1	3	1	2	1	1	1	1	1	4	2	2
765	1	38779652	38800029	6	4	1	1	3	1	2	1	1	3	1	3	3	1	2	2	2	1	3	1	1	4	2	4	2	3	4	1	3	1	4	4	1	2	1	4	1	2	1	3	3	3	4	3	2	2
766	1	38802499	38842634	3	6	4	1	1	1	2	1	3	1	1	1	1	3	2	2	2	2	1	1	1	4	2	5	2	1	1	3	1	1	5	6	3	2	1	1	1	2	3	1	1	2	6	4	2	2
767	1	38916796	38977452	7	6	3	1	1	5	3	4	4	1	5	1	1	4	3	3	3	5	1	1	4	5	3	6	3	1	4	4	1	2	6	3	4	3	1	4	5	3	4	1	1	5	6	6	3	3
768	1	39002406	39047911	5	5	5	1	1	1	3	2	4	1	1	1	1	4	3	3	3	1	1	1	2	5	3	1	3	1	2	4	1	2	1	1	4	3	1	2	1	3	4	1	1	1	1	5	3	3
771	1	39053052	39071654	3	5	4	1	1	1	1	2	2	1	3	1	1	2	1	1	1	1	1	1	2	1	1	4	1	3	2	5	1	2	4	5	2	1	1	2	1	1	2	1	1	1	4	1	1	1
773	1	39134516	39169237	4	6	3	1	3	4	2	1	4	1	4	4	1	3	2	2	2	5	3	1	1	1	1	6	2	1	1	3	3	1	6	2	5	2	1	1	3	2	4	4	1	5	6	1	2	2
775	1	39183713	39211802	4	6	2	1	1	2	3	4	1	2	2	1	2	1	3	3	3	2	1	1	4	1	2	5	3	1	2	1	1	2	5	4	1	3	1	2	2	3	1	1	2	1	5	6	3	3
776	1	39213044	39216428	2	4	1	1	1	1	3	4	1	1	1	1	1	1	3	3	3	1	1	4	1	1	1	1	3	1	1	1	4	2	4	4	1	3	1	1	4	3	1	1	1	1	1	1	3	3
777	1	39223172	39245154	3	3	2	1	1	1	2	1	1	1	1	1	1	1	2	2	2	1	1	1	1	1	1	3	2	1	1	1	1	2	3	2	1	2	1	1	1	2	1	1	1	1	3	2	2	2
778	1	39245275	39246074	2	6	4	1	3	1	2	1	1	1	1	1	1	1	2	2	2	1	1	1	1	1	1	4	2	1	1	1	5	2	4	4	1	2	1	1	1	2	1	1	1	3	6	4	2	2
779	1	39247239	39289223	5	6	6	1	3	4	1	6	3	5	4	3	5	3	2	2	2	4	3	1	6	5	5	5	2	6	5	3	3	1	5	1	4	2	1	5	4	2	3	3	5	3	6	5	2	2
780	1	39290884	39300693	2	4	2	1	3	1	1	3	4	1	1	3	1	3	2	2	2	1	3	1	4	1	1	2	2	3	1	4	4	1	2	1	1	2	1	1	1	2	3	3	1	3	3	1	2	2
781	1	39300946	39336709	7	6	6	1	4	5	1	3	4	5	5	4	5	4	3	3	3	5	4	1	3	5	5	6	3	3	1	4	4	2	6	5	1	3	1	1	5	3	4	4	5	4	3	1	3	3
782	1	39355826	39356630	2	2	2	1	2	2	1	1	2	2	2	2	2	2	1	1	1	2	2	1	1	2	2	1	1	2	1	2	2	2	1	1	1	1	1	1	2	1	2	2	2	2	1	1	1	1
784	1	39367150	39379360	4	6	2	1	4	4	1	4	5	5	5	5	5	5	3	3	3	5	5	1	4	5	5	2	3	5	1	4	6	1	2	4	1	3	1	1	5	3	5	5	5	5	4	2	3	3
786	1	39383938	39422449	4	3	2	1	3	3	1	3	3	3	3	3	3	3	2	2	2	3	3	1	3	3	3	1	2	3	1	3	3	2	1	3	1	2	1	1	3	2	3	3	3	3	3	2	2	2
787	1	39435932	39445039	3	3	3	1	1	1	1	1	1	1	1	1	1	1	3	3	3	1	1	1	1	1	1	3	3	1	1	1	1	2	1	2	1	3	1	1	1	3	1	1	1	1	1	2	3	3
788	1	39469891	39578772	5	6	5	1	3	1	1	1	3	1	6	3	1	3	2	2	2	1	3	1	1	1	1	5	2	4	1	6	3	1	5	2	1	2	1	1	1	2	3	3	1	3	5	5	2	2
789	1	39599599	39632598	3	6	2	1	1	3	1	4	1	4	1	1	2	1	2	2	2	6	1	1	4	4	4	5	2	1	3	1	3	4	5	1	3	2	1	1	1	2	1	1	4	1	2	5	2	2
791	1	39640884	39640884	1	3	1	1	1	1	1	2	1	2	1	1	2	1	2	2	2	3	1	1	2	2	2	2	2	3	1	3	1	1	2	1	1	2	1	1	1	2	1	1	2	1	1	1	2	2
793	1	39640998	39663961	4	6	5	1	1	1	1	3	1	5	1	1	3	1	2	2	2	1	1	1	3	3	5	6	2	4	1	1	1	1	6	6	1	2	1	1	1	2	1	1	3	1	4	1	2	2
794	1	39720429	39771752	3	2	1	1	2	2	1	1	2	1	2	2	1	2	1	1	1	2	2	1	1	1	1	2	1	2	1	2	1	1	2	1	1	1	1	1	2	1	2	2	1	2	1	1	1	1
795	1	39776810	39806476	3	4	1	1	3	3	1	4	3	4	3	3	4	3	2	2	2	3	3	1	1	2	3	3	2	3	1	3	3	1	3	2	1	2	1	1	3	2	3	3	4	3	1	1	2	2
796	1	39824601	39881408	5	6	2	1	3	3	1	4	3	4	3	3	4	3	2	2	2	3	3	1	6	4	4	5	2	3	1	3	5	2	5	1	1	2	1	1	3	2	3	3	4	3	2	6	2	2
797	1	39905509	39922842	4	5	3	1	3	3	1	4	3	4	3	3	4	3	2	2	2	3	3	1	3	4	4	3	2	3	1	3	3	5	3	5	1	2	1	1	3	2	3	3	4	3	5	3	2	2
800	1	40003166	40030641	8	6	2	1	3	3	3	4	3	4	3	3	4	3	2	2	2	3	3	4	4	4	4	4	2	3	3	3	5	1	5	6	4	2	4	3	3	2	3	3	4	3	1	6	2	2
801	1	40041888	40126644	5	6	5	1	4	4	4	5	4	5	4	4	5	4	6	3	3	4	4	1	5	5	5	5	3	2	4	4	1	2	5	1	1	3	1	4	4	3	4	4	5	1	2	6	3	3
802	1	40143763	40290833	7	6	6	1	4	4	3	5	4	5	4	4	5	4	4	3	3	4	4	1	5	5	5	5	3	2	4	4	4	2	5	4	5	3	5	4	4	3	4	4	5	4	2	3	3	3
803	1	40291077	40344800	6	4	1	1	3	3	2	2	3	2	3	3	2	3	2	2	2	3	3	1	2	2	2	2	2	1	3	3	2	1	2	4	2	2	3	3	3	2	3	3	2	3	1	2	2	2
804	1	40349569	40377339	3	6	4	1	3	3	2	2	3	2	3	3	2	3	3	2	2	5	3	1	2	2	2	2	2	4	3	3	3	1	3	6	5	2	3	3	3	2	3	3	2	5	1	2	2	2
806	1	40403403	40423764	3	6	2	1	1	1	3	2	1	2	1	1	2	1	1	3	3	1	5	1	2	2	2	2	3	3	6	1	4	2	1	6	4	3	5	1	1	3	1	1	2	1	2	3	3	3
809	1	40425991	40464230	7	4	4	1	1	1	3	4	1	4	1	1	4	1	1	3	3	1	1	1	4	4	4	4	3	3	1	1	4	2	1	1	1	3	1	1	1	3	1	1	4	1	2	3	3	3
810	1	40517187	40540971	4	6	2	1	1	1	3	5	1	4	1	1	4	1	1	3	3	6	1	1	4	4	4	4	3	3	1	1	2	2	1	3	2	3	1	1	1	3	1	1	4	6	2	3	3	3
811	1	40541511	40586235	3	5	2	1	3	3	1	1	3	2	3	3	2	3	1	1	1	3	3	1	2	2	2	2	1	1	3	3	2	2	1	5	4	1	3	3	3	1	3	3	2	3	4	1	1	1
812	1	40586258	40620189	2	5	3	1	3	3	1	1	3	4	3	5	2	3	1	1	1	3	3	1	2	2	4	4	1	1	5	3	2	2	1	2	2	1	3	3	3	1	3	3	4	3	5	1	1	1
814	1	40620675	40629781	4	2	2	1	2	2	1	1	2	1	2	2	1	2	1	1	1	2	2	1	1	1	1	1	1	1	2	2	1	1	1	1	1	1	2	2	2	1	2	2	1	2	2	1	1	1
816	1	40638747	40785241	6	3	2	1	3	3	2	1	3	1	3	3	1	3	1	2	2	3	3	1	1	1	1	1	2	2	3	3	1	1	1	1	1	2	3	3	3	2	3	3	2	3	3	2	2	2
817	1	40785269	40793841	2	3	1	1	1	1	2	1	1	1	1	1	1	1	1	2	2	1	1	1	1	1	1	1	2	2	1	1	1	1	1	3	1	2	1	1	1	2	1	1	2	1	1	2	2	2
818	1	40812297	40831604	4	6	6	1	1	1	3	2	4	2	4	4	2	4	4	3	3	4	4	4	2	5	2	2	3	3	1	4	2	2	4	6	5	3	1	4	4	3	4	4	3	1	1	3	3	3
820	1	40835030	40861810	3	3	1	1	1	1	3	2	1	2	1	1	2	1	1	3	3	1	1	1	2	2	2	2	3	3	1	1	2	2	1	1	2	3	1	1	1	3	1	1	3	1	2	3	3	3
821	1	40883164	40891142	3	2	1	1	1	1	2	1	1	1	1	1	1	1	1	2	2	1	1	1	1	1	1	1	2	2	1	1	1	1	1	2	1	2	1	1	1	2	1	1	1	1	1	2	2	2
823	1	40895075	40941114	3	2	2	1	1	1	2	1	1	1	1	1	1	1	1	2	2	1	1	1	1	1	1	1	2	2	1	1	1	1	1	1	1	2	1	1	1	2	1	1	1	1	1	2	2	2
824	1	40941146	40961338	3	6	5	1	3	4	2	4	3	1	4	3	4	3	1	2	2	4	3	1	1	4	4	4	2	2	3	3	1	1	1	6	4	2	3	3	4	2	3	3	4	3	1	2	2	2
827	1	41151472	41517833	6	5	4	1	3	1	2	1	3	3	1	3	1	3	3	2	2	1	3	1	5	1	1	1	2	2	4	3	1	1	3	3	1	2	3	1	1	2	3	3	1	3	5	2	1	2
829	1	41566244	41607787	4	3	2	1	3	1	2	1	3	1	1	3	1	3	1	2	2	1	3	1	3	1	1	1	2	2	2	3	1	1	1	1	1	2	3	3	1	2	3	3	1	3	3	2	1	2
830	1	41610564	41613725	2	5	4	1	1	2	3	2	2	2	2	5	1	1	2	3	3	1	2	2	2	2	1	2	3	3	4	2	1	1	2	2	1	3	2	2	2	3	2	5	2	1	1	3	2	3
831	1	41630468	41707818	6	4	3	1	3	1	2	1	3	1	1	3	1	3	1	2	2	1	3	1	3	1	1	1	2	2	4	3	1	1	1	3	1	2	3	1	1	2	3	3	1	3	3	2	1	2
834	1	41708104	41740289	3	6	4	1	3	1	2	3	3	3	6	3	1	3	1	2	2	5	4	1	3	1	1	1	2	2	1	3	5	1	1	3	1	2	3	1	1	2	3	3	1	3	3	2	1	2
836	1	41925803	41939362	3	3	1	1	1	1	2	1	1	2	1	1	1	1	3	2	2	1	1	1	1	1	1	1	2	2	1	1	1	1	3	2	1	2	1	1	1	2	1	1	1	1	1	2	1	3
837	1	41955612	41956382	2	2	2	1	1	1	2	1	1	1	1	1	1	1	2	2	2	1	1	1	1	1	1	1	2	2	1	1	1	1	2	1	1	2	1	1	1	2	1	1	1	1	1	2	1	2
839	1	41965401	42012099	6	6	2	1	1	1	2	1	1	5	6	1	1	1	4	2	2	1	1	1	1	1	1	1	2	2	1	6	1	1	4	5	1	2	1	1	1	2	1	1	1	1	1	2	1	3
840	1	42023377	42041291	2	6	2	1	3	1	2	1	1	6	1	1	1	1	5	2	2	1	1	4	4	1	1	1	2	2	1	1	1	4	5	6	1	2	4	1	1	2	1	1	1	1	5	2	5	5
841	1	42066588	42070618	4	4	1	1	1	1	3	1	1	3	1	1	1	1	1	3	3	1	1	1	1	1	1	1	3	4	1	1	1	2	1	1	1	3	1	1	1	3	1	1	1	1	1	3	3	4
842	1	42082444	42207367	7	4	4	1	4	1	3	1	4	3	1	4	1	4	1	3	3	1	4	1	4	1	1	1	3	3	1	4	1	2	1	3	1	3	4	1	1	3	4	4	1	4	4	3	3	3
843	1	42216523	42233858	4	5	4	1	4	2	3	2	4	2	2	4	2	4	2	3	3	2	4	1	4	2	2	2	3	3	2	3	2	2	2	2	2	3	4	2	2	3	4	4	2	5	4	3	2	1
844	1	42347129	42428495	7	4	1	1	4	4	3	4	4	4	4	4	4	4	4	3	3	4	4	1	2	3	4	4	3	1	4	4	4	2	3	1	4	3	4	4	4	3	4	4	4	4	2	3	4	1
847	1	42445928	42520632	11	4	3	1	3	3	2	3	3	3	3	3	3	3	3	2	2	3	3	1	4	2	3	3	2	1	3	3	3	2	2	2	3	2	3	3	3	2	3	3	3	3	4	2	3	2
851	1	42520991	42560059	8	5	5	1	3	3	2	3	3	5	3	3	3	3	3	2	2	3	3	1	5	2	3	3	2	4	3	3	3	2	2	1	3	2	3	3	3	2	3	3	3	3	5	2	3	2
852	1	42562886	42578158	2	5	2	1	1	4	3	1	4	1	1	1	1	1	4	3	5	1	1	1	1	5	1	1	3	5	1	1	4	2	5	5	1	3	1	1	4	3	1	1	1	1	1	5	1	2
853	1	42579637	42600604	3	2	2	1	1	1	2	1	1	1	1	1	1	1	1	1	1	1	1	1	1	1	1	1	2	2	1	1	1	2	2	1	1	1	1	1	1	1	1	1	1	1	1	2	1	2
857	1	42605047	42739019	9	4	2	1	1	1	4	1	1	1	1	1	1	1	1	1	1	1	1	1	1	1	1	1	4	3	1	1	1	2	4	3	1	1	1	1	1	1	1	1	1	1	1	4	1	2
858	1	42885851	42890114	3	2	2	1	1	1	2	1	1	1	1	1	1	1	1	1	1	1	1	1	2	1	1	1	2	2	2	1	1	2	2	2	1	1	1	1	1	1	1	1	1	1	2	2	1	1
859	1	43022013	43086383	5	4	3	1	1	1	4	1	1	1	1	1	1	1	1	1	1	4	1	1	2	1	4	1	4	3	3	1	1	2	4	1	1	1	1	1	1	1	1	1	1	1	2	4	1	1
861	1	43090404	43200805	4	3	2	1	1	1	3	1	1	1	1	1	1	1	1	1	1	3	1	1	2	1	3	1	3	2	2	1	1	2	3	3	1	1	1	1	1	1	1	1	1	1	2	3	1	1
862	1	43212694	43231237	5	4	2	1	1	3	4	3	1	3	3	1	3	1	3	3	3	4	1	1	2	1	4	1	2	4	2	1	3	2	4	3	3	3	1	3	3	3	1	1	3	1	2	4	3	3
863	1	43247658	43308933	2	2	1	1	1	2	2	2	1	2	2	1	2	1	2	2	2	2	1	1	2	2	2	1	2	1	1	1	2	2	2	1	2	2	1	2	2	2	1	1	2	1	2	2	2	2
865	1	43319277	43378176	3	4	2	1	3	2	2	2	1	2	2	1	2	3	2	2	2	2	1	1	4	2	2	1	2	1	2	3	2	2	2	4	2	2	1	2	2	2	1	1	2	1	4	2	2	2
868	1	43378779	43450087	8	2	2	1	1	2	2	2	1	2	2	1	2	1	2	2	2	2	1	1	1	2	2	1	2	1	2	1	2	2	2	1	2	2	1	2	2	2	1	1	2	1	1	2	2	2
871	1	43493491	43506311	3	4	4	1	1	2	3	2	1	2	4	1	2	1	2	2	2	3	1	1	1	3	3	1	2	1	4	1	2	2	3	4	2	2	1	2	2	2	1	1	2	3	1	3	2	2
872	1	43511584	43515733	3	2	1	1	1	2	1	2	1	2	2	1	2	1	2	2	2	1	1	1	1	1	1	1	2	1	1	1	2	2	1	2	2	2	1	2	2	2	1	1	2	1	1	1	2	2
873	1	43520758	43520758	1	3	2	1	1	2	2	2	1	2	2	3	2	1	2	2	3	2	1	1	1	2	3	1	2	1	3	1	2	2	2	1	2	2	1	2	2	2	1	1	2	1	1	2	3	2
876	1	43532287	43751353	6	5	4	1	1	2	3	2	1	2	2	1	2	1	2	2	2	3	1	1	1	3	3	1	2	1	4	1	2	2	3	5	2	2	1	2	2	2	1	1	2	1	1	3	2	4
879	1	43755900	43799240	8	4	2	1	1	2	3	2	1	2	2	1	2	1	2	2	2	3	1	1	1	3	3	1	2	1	2	1	2	2	3	4	2	2	1	2	2	2	1	1	2	1	1	3	2	2
881	1	43834036	44144844	7	6	5	1	1	3	4	3	1	3	2	1	3	1	3	3	3	4	1	1	1	4	4	1	3	1	5	1	3	2	4	6	3	3	1	3	3	3	1	1	3	1	1	4	3	3
885	1	44169100	44319825	11	5	5	1	1	3	4	3	1	3	3	1	3	1	3	3	3	4	1	1	1	4	4	1	3	1	5	1	3	2	4	3	3	3	1	3	3	3	1	1	3	1	1	4	3	3
886	1	44352755	44381813	3	4	4	1	1	3	2	3	1	3	4	2	3	1	3	3	3	2	1	1	1	2	2	1	3	1	4	1	3	2	2	2	3	3	1	3	3	3	1	1	3	1	1	2	3	3
887	1	44415588	44468501	4	4	1	1	1	3	4	3	1	3	3	1	3	1	3	3	3	4	1	1	1	4	4	1	3	1	1	1	3	2	4	2	3	3	1	3	3	3	1	1	3	1	1	4	3	3
888	1	44468879	44494439	5	2	2	1	1	2	1	2	1	2	2	1	2	1	2	2	2	1	1	1	1	1	1	1	2	1	2	1	2	2	1	2	2	2	1	2	2	2	1	1	2	1	1	1	2	2
890	1	44497825	44522353	3	2	1	1	1	2	1	2	1	2	2	1	2	1	2	2	2	1	1	1	1	1	1	1	2	1	1	1	2	2	1	2	2	2	1	2	2	2	1	1	2	1	1	1	2	2
891	1	44524126	44611769	4	4	3	1	1	3	4	3	1	1	4	1	3	1	3	3	3	4	1	1	1	4	4	1	3	1	3	1	3	2	4	3	3	3	1	3	3	3	1	1	3	1	1	4	3	3
892	1	44623581	44668226	4	3	1	1	1	2	3	2	1	1	3	1	2	1	2	2	2	3	1	1	1	3	3	1	2	1	2	1	2	1	3	2	2	2	1	2	2	2	1	1	2	1	1	3	2	2
893	1	44767609	44789823	4	3	1	1	1	3	2	3	1	1	3	1	3	1	3	3	3	2	1	1	1	2	2	1	3	1	3	1	3	2	2	3	3	3	1	3	3	3	1	1	3	1	1	2	3	3
894	1	44790378	44864213	8	3	2	1	1	3	2	3	1	1	3	1	3	1	3	3	3	2	1	1	1	2	2	1	3	1	3	1	3	2	2	2	3	3	1	3	3	3	1	1	3	1	1	2	3	3
895	1	44899429	45007797	4	2	1	1	1	1	1	1	1	1	1	1	1	1	1	1	1	1	1	1	1	1	1	1	1	1	1	1	1	2	1	2	1	1	1	1	1	1	1	1	1	1	1	1	1	1
897	1	45010795	45266537	8	5	5	1	1	3	4	3	1	1	3	1	3	1	3	3	3	4	1	1	1	4	4	1	3	1	3	1	3	2	4	2	3	3	1	3	3	3	1	1	3	1	1	4	3	3
899	1	45274408	45333653	3	2	1	1	1	2	2	2	1	1	2	1	2	1	2	2	2	2	1	1	1	2	2	1	2	1	2	1	2	2	2	1	2	2	1	2	2	2	1	1	2	1	1	2	2	2
900	1	45346199	45442851	5	4	4	1	1	2	3	2	1	1	2	1	2	1	2	2	2	3	1	1	1	3	3	1	2	1	2	1	2	2	3	3	2	2	1	2	2	2	1	1	2	1	1	3	2	2
903	1	45452838	45495194	4	3	2	1	1	2	3	2	1	1	2	1	2	1	2	2	2	3	1	1	1	3	3	1	2	1	2	1	2	2	3	2	2	2	1	2	2	2	1	1	2	1	1	3	2	2
904	1	45504098	45511799	4	3	3	1	1	2	1	2	1	1	3	1	2	1	2	2	2	1	1	1	1	1	1	1	2	1	2	1	2	2	1	2	2	2	1	2	2	2	1	1	2	1	1	1	2	2
906	1	45550157	45566205	3	2	2	1	1	2	2	2	1	1	2	1	2	1	2	2	2	2	1	1	1	2	2	1	2	1	2	1	2	2	2	2	2	2	1	2	2	2	1	1	2	1	1	2	2	2
908	1	45585261	45641815	4	2	1	1	1	2	2	2	1	1	2	1	2	1	2	2	2	2	1	1	1	2	2	1	2	1	2	1	2	2	2	2	2	2	1	2	2	2	1	1	2	1	1	2	2	2
910	1	45657241	45746806	6	3	1	1	2	1	3	1	2	1	1	2	1	2	1	1	1	3	2	1	1	3	3	2	1	2	1	2	1	1	3	3	1	1	2	1	1	1	2	2	1	2	1	3	1	1
911	1	45752312	45862835	8	3	1	1	2	1	3	1	2	1	1	2	1	2	1	1	1	3	2	1	1	3	3	2	1	2	1	2	1	1	3	1	1	1	2	1	1	1	2	2	1	2	1	3	1	1
912	1	45969220	45981246	2	5	3	1	1	2	4	2	1	1	2	1	2	1	2	2	2	4	1	1	1	3	3	1	2	1	2	5	2	2	3	1	2	2	1	2	2	2	1	1	2	1	1	3	2	2
913	1	45986110	46024763	3	2	2	1	1	2	2	2	1	1	2	1	2	1	2	2	2	2	1	1	1	2	2	1	2	1	2	1	2	2	2	1	2	2	1	2	2	2	1	1	2	1	1	2	2	2
914	1	46092573	46455440	8	4	4	1	3	2	4	2	3	1	2	3	2	3	2	2	2	4	3	1	1	4	4	3	2	3	2	3	2	2	4	4	2	2	3	2	2	2	3	3	2	3	1	4	2	2
915	1	46518202	46518202	1	3	3	1	1	2	2	2	3	1	2	3	2	1	2	2	2	2	3	3	1	2	2	1	2	3	2	1	2	2	2	2	2	2	1	2	2	2	3	3	2	1	1	2	2	2
916	1	46518312	46518371	2	2	1	1	1	2	1	2	1	1	2	1	2	1	2	2	2	2	1	1	1	1	2	1	2	1	2	1	2	2	2	2	2	2	1	2	2	2	1	1	2	1	1	2	2	2
920	1	46574009	46860884	12	5	5	1	3	2	4	2	3	1	2	3	2	3	2	2	2	4	3	1	1	4	4	3	2	3	2	3	2	2	4	4	2	2	3	2	2	2	3	3	2	3	1	4	2	2
921	1	46867277	46870207	2	2	1	1	1	2	1	2	1	1	2	1	2	1	2	2	2	1	1	1	1	1	1	1	2	1	2	1	2	2	1	1	2	2	1	2	2	2	1	1	2	1	1	1	2	2
922	1	46878886	46899898	4	6	2	1	1	3	4	3	1	1	3	1	3	1	3	3	3	3	1	1	1	4	2	1	3	1	4	1	3	2	2	6	3	3	1	3	3	3	1	1	3	5	1	4	3	3
923	1	46902794	46925672	7	3	2	1	1	2	3	2	1	1	2	1	2	1	2	2	2	3	1	1	1	3	3	1	2	1	3	1	2	2	3	1	2	2	1	2	2	2	1	1	2	1	1	3	2	2
924	1	46926587	46949141	6	5	5	1	4	3	3	3	4	1	3	4	3	4	3	3	3	3	4	1	1	3	3	4	3	4	3	4	3	2	3	3	3	3	4	3	3	3	4	4	3	4	1	3	3	3
925	1	46952542	46965040	3	6	2	1	4	3	3	3	5	6	3	4	3	5	3	3	3	3	5	1	1	3	3	5	3	5	3	5	3	2	3	1	3	3	4	3	3	3	5	5	3	4	1	3	3	3
926	1	46979053	47228346	7	2	1	1	2	2	2	1	2	2	2	2	2	1	1	2	2	2	2	1	2	2	2	2	2	2	2	1	2	1	2	2	2	2	2	2	2	2	1	2	1	2	2	2	2	2
927	1	47230767	47244149	3	2	2	1	2	2	2	1	2	2	2	2	2	1	1	2	2	2	2	1	2	2	2	2	2	2	2	1	2	1	2	2	2	2	2	2	2	2	1	2	1	2	2	2	2	2
928	1	47260927	47286193	4	2	1	1	2	2	2	1	2	2	2	2	2	1	1	2	2	2	2	1	2	2	2	2	2	2	2	1	2	1	2	2	2	2	2	2	2	2	1	2	1	2	2	2	2	2
929	1	47286215	47604600	5	5	5	1	3	3	5	2	5	3	5	3	3	1	2	3	3	3	4	1	5	3	3	4	3	4	5	1	3	2	5	5	3	3	3	3	3	3	1	4	2	3	5	5	3	3
930	1	47604650	47653339	3	3	2	1	3	3	2	2	2	3	3	3	3	1	2	3	3	1	1	1	3	3	3	1	3	1	2	1	3	2	2	1	1	3	3	3	3	3	1	1	2	3	3	2	3	3
931	1	47662852	47726476	8	4	3	1	3	3	4	2	4	3	3	3	3	1	2	3	3	3	1	1	3	3	3	1	3	1	4	1	3	2	4	3	3	3	3	3	3	3	1	1	2	3	3	4	3	3
932	1	47881576	47932859	8	4	1	1	3	3	3	2	3	3	3	3	3	1	2	3	3	3	3	1	3	3	3	3	3	3	3	1	3	2	3	4	3	3	3	3	3	3	1	3	2	3	3	3	3	3
935	1	47948095	48265332	10	4	4	1	3	3	3	2	3	3	3	3	3	1	2	3	3	3	3	1	3	3	3	3	3	3	3	1	3	2	3	4	3	3	3	3	3	3	1	3	2	3	3	3	3	3
936	1	48265588	48402833	8	3	2	1	3	3	3	2	3	3	3	3	3	1	2	3	3	3	3	1	3	3	3	3	3	3	3	1	3	2	3	2	3	3	3	3	3	3	1	3	2	3	3	3	3	3
937	1	48409235	48589288	7	4	1	1	3	3	3	2	3	3	3	3	3	1	2	3	3	3	4	1	4	3	3	3	3	4	3	1	3	2	3	1	4	3	3	3	3	3	1	4	2	3	4	3	3	3
939	1	48599813	48617929	2	2	1	1	2	2	2	1	2	2	2	2	2	1	1	2	2	2	2	1	1	2	2	2	2	2	2	1	2	1	2	2	2	2	2	2	2	2	1	2	1	2	1	2	2	2
941	1	48651874	48669208	4	3	3	1	3	2	3	1	3	2	2	3	2	1	1	2	2	2	3	1	3	2	2	2	2	3	3	1	2	1	3	3	2	2	3	2	2	2	1	3	1	3	3	3	2	2
943	1	48701516	48704517	5	2	1	1	2	2	2	1	2	2	2	2	2	1	1	2	2	2	2	1	2	2	2	2	2	2	2	1	2	1	2	2	2	2	2	2	2	2	1	2	1	2	2	2	2	2
944	1	48731248	48735661	2	5	1	1	3	2	3	1	3	2	2	5	2	1	1	2	2	2	2	1	2	2	2	2	2	4	3	1	2	1	5	5	2	2	3	2	2	2	1	2	1	5	2	5	2	2
945	1	48763840	48869858	6	4	1	1	3	2	3	1	3	2	2	3	2	1	1	2	2	2	4	1	4	2	2	2	2	4	3	1	2	1	3	3	2	2	3	2	2	2	1	4	1	3	4	3	2	2
946	1	48897755	48961739	2	5	4	1	2	2	2	2	2	2	2	2	2	1	2	2	2	5	3	1	2	2	4	2	2	3	2	1	2	2	2	5	4	2	2	2	2	2	1	3	4	2	2	5	4	2
948	1	48975106	48975106	1	3	2	1	2	3	2	3	2	2	2	2	2	1	2	2	3	2	1	1	2	2	2	2	3	1	2	1	3	2	2	2	2	2	2	3	2	2	1	1	2	2	3	2	2	3
951	1	49024339	49255690	6	4	4	1	4	3	4	2	4	3	3	4	3	1	2	3	3	3	2	1	4	3	3	3	3	2	4	1	3	2	4	4	3	3	4	3	3	3	1	2	2	4	4	4	3	3
953	1	49301434	49334870	2	5	2	1	2	3	2	2	2	2	2	2	2	1	2	2	2	5	4	1	2	2	2	2	2	4	2	1	3	5	3	2	4	5	2	2	2	2	1	4	2	5	5	2	2	3
955	1	49364587	49421767	4	2	2	1	2	2	2	2	2	2	2	2	2	1	2	2	2	2	1	1	2	2	2	2	2	1	2	1	2	2	2	2	2	2	2	2	2	2	1	1	2	2	2	2	2	2
956	1	49496218	49894804	5	6	1	1	4	5	4	2	4	3	5	4	3	1	2	3	3	3	1	1	6	3	3	3	3	1	4	1	5	2	4	1	5	3	4	5	5	3	1	1	2	4	6	4	3	3
957	1	49928035	49981432	4	2	2	1	1	1	1	2	1	1	1	1	1	1	2	1	1	1	1	1	2	1	1	1	1	1	1	1	1	2	1	2	1	1	1	1	1	1	1	1	2	1	2	1	1	1
959	1	49981606	49981606	1	3	3	1	1	1	1	2	1	1	1	1	1	1	2	1	1	1	1	1	2	1	1	1	1	1	1	1	1	3	1	1	1	1	1	1	1	1	1	1	2	1	3	1	1	1
961	1	50010688	50055987	4	3	3	1	1	1	1	2	1	1	1	1	1	1	2	1	1	1	1	1	2	1	1	1	1	1	1	1	1	2	1	3	1	1	1	1	1	1	1	1	2	1	2	1	1	1
962	1	50090276	50177235	5	6	5	1	1	3	1	2	1	3	3	1	3	1	2	3	3	3	4	1	6	3	3	3	3	4	1	1	3	2	1	1	3	3	1	3	3	3	1	4	2	1	6	1	3	3
965	1	50203660	50396742	5	4	1	1	1	3	1	2	1	3	3	1	3	1	2	3	3	3	3	1	2	3	3	3	3	3	1	1	3	2	1	4	3	3	1	3	3	3	1	3	2	1	2	1	3	3
968	1	50455776	50525527	9	2	1	1	1	1	1	2	1	1	1	1	1	1	2	1	1	1	1	1	1	1	1	1	1	1	1	1	1	2	1	1	1	1	1	1	1	1	1	1	2	1	1	1	1	1
969	1	50570431	50595096	5	2	1	1	1	1	1	2	1	1	1	1	1	1	2	1	1	1	1	1	1	1	1	1	1	1	1	1	1	2	1	2	1	1	1	1	1	1	1	1	2	1	1	1	1	1
971	1	50632351	51133547	6	6	4	1	4	5	4	6	4	3	5	4	3	1	2	3	3	3	4	1	4	3	3	3	3	1	4	1	5	2	4	4	5	3	4	5	5	3	1	4	2	4	4	4	3	3
973	1	51134726	51260525	3	5	4	1	1	3	1	3	1	3	3	1	3	1	2	3	3	5	1	1	4	3	5	3	3	1	1	1	3	2	1	4	3	3	1	3	3	3	1	1	2	1	4	1	3	3
975	1	51266791	51305991	3	5	4	1	4	3	4	1	4	3	3	4	1	1	4	3	3	2	3	1	5	3	4	3	3	3	4	1	3	4	4	4	3	3	4	3	3	3	1	3	4	2	5	1	3	3
978	1	51306236	51544881	8	5	2	1	4	3	4	1	4	3	3	4	1	1	2	3	3	2	3	1	4	3	2	5	5	3	4	1	3	2	4	1	3	3	4	3	3	3	1	3	2	4	4	4	3	3
982	1	51552822	51641921	7	4	4	1	3	3	3	1	3	3	3	3	1	1	2	3	3	2	3	1	3	3	2	3	3	3	3	1	3	2	3	4	3	3	3	3	3	3	1	3	2	3	3	3	3	3
983	1	51649149	51652376	2	4	3	1	1	3	1	1	1	3	3	1	1	1	4	3	3	2	3	1	3	3	4	1	1	3	1	1	3	2	1	3	3	3	1	3	3	3	1	3	4	1	3	1	3	3
985	1	51664070	51843142	10	6	5	1	4	3	4	1	4	3	3	4	1	1	2	3	3	2	3	1	6	3	2	4	4	3	4	1	3	2	4	5	3	3	4	3	3	3	1	3	2	4	6	4	3	3
988	1	51849214	51955101	10	5	2	1	4	3	4	1	4	3	3	4	1	1	2	3	3	2	3	1	3	3	2	4	4	3	4	1	3	2	4	2	3	3	4	3	3	3	1	3	5	4	3	4	3	3
989	1	51990511	52065230	4	6	5	1	4	3	4	1	4	3	3	4	1	1	2	3	3	2	3	1	5	3	2	4	4	3	4	4	3	2	4	6	3	3	4	3	3	3	1	3	4	4	5	4	3	3
990	1	52113607	52324977	8	6	3	1	3	4	3	1	3	2	4	3	1	2	2	2	2	2	2	1	5	4	2	3	3	4	3	4	5	2	3	6	4	2	3	4	4	2	2	2	3	3	5	3	2	2
991	1	52587277	53387696	3	6	4	1	1	3	1	5	1	2	3	1	5	2	3	3	3	3	3	1	6	3	3	1	1	3	1	3	6	2	3	4	3	3	1	3	3	3	2	1	1	1	6	1	3	3
992	1	53533122	54147922	3	6	1	1	2	3	2	1	6	3	3	2	1	1	5	1	1	5	1	1	1	1	5	2	2	4	2	4	6	1	3	6	3	1	2	3	3	1	1	1	6	2	1	6	1	1
994	1	54152567	54219607	4	3	3	1	2	2	2	1	1	2	2	2	1	1	1	1	1	1	1	1	1	1	1	2	2	1	2	1	2	1	2	3	2	1	2	2	2	1	1	1	1	2	1	1	1	1
997	1	54248944	54523106	11	4	1	1	2	3	2	1	1	3	3	2	1	1	1	1	1	1	1	1	1	1	1	2	2	1	2	1	3	1	3	4	3	1	2	3	3	1	1	1	1	2	1	1	1	1
998	1	54530023	54801087	3	6	4	1	3	4	3	1	1	4	4	3	1	1	1	2	2	1	1	1	5	1	1	3	3	2	3	6	1	1	4	1	4	2	3	4	4	2	1	1	2	3	5	4	2	1
999	1	55043267	55612052	4	5	4	1	2	1	2	1	1	3	3	2	1	1	2	1	1	2	1	1	1	1	2	2	2	3	2	5	4	1	4	4	1	1	2	1	1	1	1	1	1	2	1	1	1	2
1000	1	55786293	56225427	4	5	3	1	3	1	3	1	1	3	4	3	1	1	5	2	3	5	1	1	3	1	5	3	3	4	3	4	3	1	5	3	1	2	3	1	1	2	1	1	1	3	3	1	2	3
1001	1	56430808	56688888	3	5	1	1	3	1	3	1	1	1	2	3	1	1	1	2	5	4	1	1	1	1	4	3	3	2	3	2	1	1	1	1	1	2	3	1	1	2	1	1	3	3	1	2	2	3
1003	1	56688935	56793551	3	3	3	1	2	1	2	1	1	3	1	2	1	1	1	1	2	2	1	1	1	1	2	2	2	1	2	1	1	1	3	3	1	1	2	1	1	1	1	1	2	3	1	1	1	2
1004	1	56811550	56866297	2	6	3	1	2	1	2	1	1	1	6	2	1	1	1	1	2	5	3	1	1	3	5	2	2	4	2	6	1	1	2	2	1	1	2	3	1	1	1	1	2	2	1	1	1	2
1006	1	56870850	57021747	3	6	4	1	2	1	2	1	1	6	3	2	1	1	1	1	4	4	1	1	1	1	4	2	2	3	2	3	6	1	5	2	1	1	2	1	1	1	1	1	2	2	1	1	1	2
1009	1	57290201	57633810	3	5	2	1	2	1	2	1	1	4	3	2	1	1	1	1	5	4	1	1	1	1	4	2	2	3	2	3	5	1	3	4	1	1	2	1	1	1	1	1	2	2	1	1	1	2
1011	1	57732625	58106621	6	6	5	1	3	4	6	2	4	6	4	3	2	2	1	2	5	6	2	1	2	2	6	3	3	2	3	2	2	2	6	5	4	2	3	4	4	2	2	2	3	3	2	2	2	3
1013	1	58173265	58204344	2	5	4	1	1	1	2	2	1	2	5	1	2	2	1	2	1	4	2	1	2	2	4	1	1	3	1	3	2	2	2	5	1	2	1	1	1	2	2	2	1	1	2	2	2	1
1015	1	58236034	58239114	4	5	2	1	1	3	2	2	3	5	3	1	2	2	1	2	5	2	2	1	2	2	2	1	1	4	1	4	2	2	1	5	3	2	1	3	3	2	2	2	1	1	2	2	2	1
1017	1	58249455	58249809	3	3	2	1	1	3	2	2	3	3	3	1	2	2	1	2	3	2	2	1	3	2	2	1	1	3	1	2	1	1	2	1	3	2	1	3	3	2	2	2	1	1	3	2	2	1
1019	1	58255653	58290949	5	5	4	1	1	3	2	2	3	3	3	1	2	2	1	2	3	2	2	1	3	2	2	1	1	3	1	2	4	1	2	4	3	2	1	3	3	2	2	2	1	5	3	2	2	1
1020	1	58293345	58297315	4	2	1	1	1	2	2	2	2	2	2	1	2	2	1	2	2	2	2	1	2	2	2	1	1	2	1	2	1	1	2	1	2	2	1	2	2	2	2	2	1	1	2	2	2	1
1022	1	58334629	58413954	4	5	3	1	1	3	2	2	2	3	3	1	2	2	1	2	3	4	2	1	3	2	4	1	1	3	1	2	4	1	4	5	3	2	1	3	3	2	2	2	1	1	3	2	2	1
1023	1	58432814	58439402	3	2	1	1	2	1	2	2	2	1	1	2	2	2	2	2	1	1	2	1	1	2	1	2	2	1	2	2	1	1	1	2	1	2	2	1	1	2	2	2	2	2	1	2	2	2
1026	1	58465892	58609235	8	4	1	1	2	3	2	2	2	3	3	2	2	2	2	2	4	1	2	1	3	2	1	2	2	3	2	2	1	1	1	4	3	2	2	3	3	2	2	2	2	2	3	2	2	2
1029	1	58657404	59012083	7	5	3	1	3	4	2	2	2	4	4	3	2	2	3	2	5	3	2	1	4	2	3	3	3	4	3	2	2	1	5	2	4	2	3	4	4	2	2	2	3	3	4	2	3	3
1032	1	59012476	59148657	9	5	3	1	3	4	2	2	2	2	4	3	2	2	3	2	5	3	2	1	2	2	3	3	1	2	3	2	2	1	4	2	4	2	3	4	4	2	2	2	3	3	2	2	3	3
1033	1	59176498	59223253	4	5	1	1	4	1	3	1	3	2	5	4	1	1	4	3	3	4	1	1	2	3	4	4	3	2	4	5	3	2	2	1	1	3	4	1	1	3	1	1	4	4	2	3	4	4
1035	1	59234203	59277352	7	3	3	1	2	1	1	1	1	2	1	2	1	1	2	1	3	2	1	1	2	1	2	2	1	2	2	1	1	2	2	1	1	1	2	1	1	1	1	1	2	2	2	1	2	2
1038	1	59435976	59607822	5	5	2	1	2	1	2	2	2	2	3	2	2	2	2	2	4	2	4	1	2	2	2	2	2	3	2	3	5	1	2	5	1	2	2	1	1	2	2	4	2	2	2	2	2	2
1040	1	59663717	59780091	4	3	1	1	2	1	2	1	1	3	1	2	1	1	1	1	2	2	2	1	3	1	2	2	1	3	2	1	2	1	3	3	1	1	2	1	1	1	1	2	2	2	3	1	2	2
1043	1	59898336	60463079	8	6	3	1	2	1	2	1	1	4	6	2	1	1	1	1	5	2	5	1	4	1	2	2	1	3	2	6	3	1	4	2	1	1	2	1	1	1	1	5	2	2	4	1	2	2
1045	1	60700973	61162380	4	6	2	1	3	5	3	1	1	3	6	3	4	4	1	2	2	3	1	1	3	1	3	3	1	2	3	6	1	1	2	1	5	1	3	5	5	1	4	1	3	3	3	1	3	3
1047	1	61443792	62065502	4	6	4	1	2	3	2	1	6	2	3	2	1	1	1	1	2	5	1	1	1	1	5	2	1	1	2	1	5	1	5	4	1	1	2	1	3	1	1	1	2	5	1	1	2	2
1050	1	62654433	62688622	8	3	2	1	2	1	1	1	3	1	1	2	1	2	1	1	1	1	1	1	1	1	1	1	1	3	1	2	1	1	1	3	1	1	2	1	1	1	2	1	1	2	1	1	1	1
1051	1	62700518	62745195	2	2	2	1	2	1	1	1	1	1	1	2	1	2	1	1	1	1	1	1	1	1	1	1	1	1	1	2	1	1	1	2	1	1	2	1	1	1	2	1	1	2	1	1	1	1
1052	1	62746014	62757106	4	2	2	1	2	1	1	1	2	1	1	2	1	2	1	1	1	1	1	1	1	1	1	1	1	2	1	2	1	1	1	2	1	1	2	1	1	1	2	1	1	2	1	1	1	1
1054	1	62823511	62891011	4	6	2	1	2	1	1	1	3	1	5	2	5	2	5	1	5	5	1	1	1	1	1	4	4	3	4	2	1	1	2	6	1	1	2	1	1	1	2	1	4	2	5	5	4	4
1056	1	62891040	62954336	6	5	2	1	2	1	1	1	3	1	1	2	1	2	1	1	1	1	1	1	1	1	1	4	4	3	4	2	1	1	2	5	1	1	2	1	1	1	2	1	4	2	1	1	4	4
1058	1	62956967	63358048	6	3	2	1	2	1	1	1	3	1	1	2	1	2	1	1	1	1	1	1	1	1	1	1	1	3	1	2	1	1	2	3	1	1	2	1	1	1	2	1	1	2	1	1	1	1
1064	1	63457404	63620382	20	6	3	1	2	1	1	1	2	1	1	2	1	2	1	1	1	1	1	1	1	1	1	4	4	1	4	2	1	1	3	6	1	1	2	1	1	1	2	1	4	5	1	1	4	4
1065	1	63625006	63633403	5	6	5	1	3	2	2	2	3	2	4	3	2	3	2	2	2	2	2	1	2	2	2	5	5	4	5	6	1	1	5	2	2	2	3	2	2	2	3	2	5	3	2	2	5	5
1068	1	63646750	63712210	6	2	2	1	2	1	1	1	2	1	1	2	1	2	1	1	1	1	1	1	1	1	1	2	2	1	2	2	1	1	2	1	1	1	2	1	1	1	2	1	2	2	1	1	2	2
1070	1	63762906	63904411	4	6	3	1	3	5	3	1	4	1	5	4	5	3	1	1	1	6	5	1	1	1	5	3	5	1	3	4	1	2	3	5	5	1	4	5	5	1	4	5	3	3	1	5	3	3
1072	1	63945494	64054509	8	6	4	1	2	3	5	1	2	1	3	2	3	2	1	1	1	4	3	1	1	1	4	5	6	1	5	2	3	1	4	4	4	1	2	3	3	1	2	3	5	2	1	6	5	5
1074	1	64064294	64095031	5	4	2	1	2	3	4	1	2	1	3	2	3	2	1	1	1	1	3	1	1	1	1	4	1	1	4	2	3	1	4	4	2	1	2	3	3	1	2	3	4	2	1	1	4	4
1076	1	64095082	64108043	4	3	2	1	2	2	3	1	2	1	2	2	2	2	1	1	1	1	2	1	1	1	1	3	1	1	3	2	2	1	1	1	2	1	2	2	2	1	2	2	3	2	1	1	3	3
1077	1	64140945	64190729	3	6	3	1	2	1	4	1	2	6	1	2	6	2	1	1	1	6	6	1	1	1	1	4	1	1	4	2	6	1	5	4	1	1	2	1	1	1	2	1	4	2	1	1	4	4
1079	1	64192132	64248153	5	6	4	1	2	1	6	1	2	1	1	2	1	2	1	1	1	1	1	1	1	1	3	5	1	3	6	2	1	1	4	4	1	1	2	1	1	1	2	1	5	2	1	1	5	5
1081	1	64394480	64422349	7	4	4	1	2	3	4	1	2	1	3	2	3	2	1	1	1	1	3	1	1	1	1	4	1	1	4	2	3	1	1	2	3	1	2	3	3	1	2	3	4	2	1	1	4	4
1083	1	64440710	64454072	4	3	3	1	2	1	3	1	2	1	1	2	1	2	1	1	1	1	1	1	1	1	1	3	1	1	3	3	1	1	1	2	1	1	2	1	1	1	2	1	3	2	1	1	3	3
1087	1	64468789	64721041	13	4	3	1	2	1	4	1	2	1	1	2	1	2	1	1	1	1	1	1	1	1	1	4	1	1	4	2	1	1	1	3	1	1	2	1	1	1	2	1	4	2	1	1	4	4
1088	1	64732131	64750739	3	2	1	1	2	2	2	1	2	1	2	2	2	2	1	1	1	1	2	1	1	1	1	2	1	1	2	2	2	1	1	1	2	1	2	2	2	1	2	2	2	2	1	1	2	2
1089	1	64768935	64789339	2	6	3	1	2	2	2	1	2	1	5	2	2	2	1	1	1	6	2	1	1	1	1	2	1	1	2	5	4	1	1	3	2	1	2	2	2	1	2	2	2	2	1	1	2	2
1092	1	64799235	64847906	8	6	4	1	2	3	5	1	2	1	3	2	3	2	1	1	1	1	3	1	1	1	1	5	1	1	5	2	3	1	1	6	3	1	2	3	3	1	2	3	5	2	1	1	5	5
1094	1	64852080	64875763	4	2	2	1	1	2	2	1	1	1	2	1	2	1	1	1	1	1	2	1	1	1	1	2	1	1	2	1	2	1	1	2	2	1	1	2	2	1	1	2	2	1	1	1	2	2
1095	1	64912300	64924620	3	2	2	1	1	2	2	1	1	1	2	1	2	1	1	1	1	1	2	1	1	1	1	2	1	1	2	1	2	1	1	2	2	1	1	2	2	1	1	2	2	1	1	1	2	2
1098	1	64938483	65111519	7	5	1	1	2	3	4	1	2	1	3	2	3	2	1	1	1	1	3	1	1	1	1	4	1	2	4	2	3	1	1	5	3	1	2	3	3	1	2	3	4	2	1	1	4	4
1100	1	65111597	65116507	3	3	2	1	2	3	3	1	2	1	1	2	3	2	1	1	1	1	3	1	1	1	1	3	1	1	3	2	3	1	1	3	3	1	2	3	3	1	2	3	3	2	1	1	3	3
1102	1	65116709	65146881	4	5	4	1	2	3	5	1	2	1	3	4	3	2	1	1	1	1	3	1	1	4	1	5	1	1	5	2	3	1	1	4	3	1	4	3	3	1	2	3	5	2	1	1	5	5
1104	1	65202566	65210124	3	6	4	1	1	3	4	1	2	2	3	1	3	2	2	1	2	2	3	2	5	1	1	4	2	1	4	1	3	2	1	6	3	2	2	3	3	2	2	3	4	2	6	1	4	4
1107	1	65212947	65266304	3	5	3	1	1	2	2	1	1	1	2	1	2	1	1	1	1	5	2	1	4	1	1	2	1	1	2	1	2	1	1	5	2	1	1	2	2	1	1	2	2	1	4	1	2	2
1108	1	65416880	65560787	5	3	1	1	2	3	1	1	3	1	3	2	3	2	1	1	1	1	3	1	2	1	1	1	1	1	1	2	3	1	1	1	3	1	2	3	3	1	2	3	1	2	2	1	1	1
1110	1	65560901	65590551	4	4	3	1	2	1	3	1	4	1	1	2	1	2	1	1	1	1	1	1	2	1	1	3	4	1	3	2	1	1	1	4	1	1	2	1	1	1	2	1	3	2	2	4	3	3
1111	1	65590754	65596323	2	5	4	1	3	2	4	2	2	1	2	3	2	3	2	2	2	1	2	2	3	2	2	4	2	2	5	3	1	2	2	2	1	2	3	2	2	2	3	1	5	3	3	2	4	5
1112	1	65611841	65688512	6	4	3	1	2	1	3	1	1	1	1	2	1	2	1	1	1	1	1	1	2	1	1	3	4	1	3	2	1	1	1	1	1	1	2	1	1	1	2	1	3	2	2	4	3	3
1115	1	65688631	65877881	6	3	3	1	2	1	3	1	3	1	1	2	1	2	1	1	1	1	1	1	2	1	1	3	3	1	3	2	1	1	1	1	1	1	2	1	1	1	2	1	3	2	2	3	3	3
1118	1	65939930	65980484	6	5	4	1	2	1	5	1	1	1	3	2	1	2	1	1	1	1	1	1	2	1	1	5	1	3	5	2	1	1	1	1	1	1	2	1	1	1	2	1	5	2	2	1	5	5
1119	1	65987492	66002499	2	6	1	1	2	1	4	1	1	1	3	2	1	2	1	1	1	1	1	1	2	1	1	5	1	3	4	6	1	1	1	5	1	1	2	1	1	1	2	1	4	2	2	1	4	4
1121	1	66008840	66183302	8	2	1	1	2	1	1	1	1	1	1	2	1	2	1	1	1	1	1	1	2	1	1	1	1	1	1	2	1	1	1	1	1	1	2	1	1	1	2	1	1	2	2	1	1	1
1122	1	66205225	66234354	5	2	1	1	2	1	1	1	1	1	1	2	1	2	1	1	1	1	1	1	2	1	1	1	1	1	1	2	1	1	1	1	1	1	2	1	1	1	2	1	1	2	2	1	1	1
1123	1	66244031	66270225	3	2	1	1	2	1	1	1	1	2	1	2	1	2	1	1	1	1	1	1	2	1	1	1	1	1	1	2	1	1	1	1	1	1	2	1	1	1	2	1	1	2	2	1	1	1
1124	1	66270447	66309944	7	3	3	1	2	1	1	1	1	2	1	2	1	2	1	1	1	1	1	1	2	1	1	1	1	1	1	2	1	1	1	3	1	1	2	1	1	1	2	1	1	2	2	1	1	1
1129	1	66311421	66455048	15	2	1	1	2	1	1	1	1	2	1	2	1	2	1	1	1	1	1	1	2	1	1	1	1	1	1	2	1	1	1	1	1	1	2	1	1	1	2	1	1	2	2	1	1	1
1131	1	66459768	66461486	3	5	2	1	3	1	1	1	1	3	4	3	1	3	2	2	2	2	1	1	3	2	2	1	2	4	1	3	1	1	2	5	1	2	3	1	1	2	3	1	1	3	3	2	1	1
1133	1	66466419	66504094	5	5	4	1	3	1	4	1	1	3	1	3	1	3	2	2	2	2	1	1	3	2	2	4	2	1	4	3	1	1	2	5	1	2	3	1	1	2	3	1	4	3	3	2	4	4
1135	1	66545596	66649007	5	3	1	1	2	1	3	1	1	2	1	2	1	2	1	1	1	1	1	1	2	1	1	3	1	1	3	2	1	1	1	1	1	1	2	1	1	1	2	1	3	2	2	1	3	3
1137	1	66649231	66649231	1	2	1	1	2	1	1	1	1	2	1	2	1	2	1	1	1	1	1	1	2	1	1	1	1	1	1	2	1	1	1	1	1	1	2	1	1	1	2	1	1	2	2	1	1	1
1138	1	66664246	66664246	1	3	1	1	2	1	1	1	1	3	1	3	1	3	3	1	1	3	1	1	3	3	1	1	1	1	1	2	1	1	1	1	1	1	3	1	1	1	2	1	1	2	2	1	1	1
1141	1	66669542	66735352	9	3	1	1	3	1	1	1	2	3	1	3	1	3	2	2	2	2	1	1	3	2	2	1	2	1	1	3	1	1	2	1	1	2	3	1	1	2	3	1	1	3	3	2	1	1
1142	1	66735398	66750007	3	2	1	1	2	1	1	1	1	2	1	2	1	2	1	1	1	1	1	1	2	1	1	1	1	1	1	2	1	1	1	1	1	1	2	1	1	1	2	1	1	2	2	1	1	1
1144	1	66755587	66760366	2	4	1	1	2	1	1	1	4	2	1	2	1	2	1	1	1	3	1	1	1	1	1	1	1	1	1	2	1	1	1	4	3	1	2	3	1	1	2	1	1	2	3	3	1	1
1146	1	66762987	66772344	4	2	1	1	2	1	1	1	1	2	1	2	1	2	1	1	1	1	1	1	1	1	1	1	1	1	1	2	1	1	1	1	1	1	2	1	1	1	2	1	1	2	1	1	1	1
1151	1	66780481	66952278	16	3	1	1	3	1	1	1	2	3	1	3	1	3	2	2	2	2	1	1	2	2	2	1	2	1	1	3	1	1	2	2	1	2	3	1	1	2	3	1	1	3	2	2	1	1
1158	1	66980895	67241992	26	4	2	1	3	1	2	1	2	3	1	3	1	3	2	2	2	2	1	1	2	2	2	2	2	1	2	3	1	1	2	4	1	2	3	1	1	2	3	1	2	3	2	2	2	2
1161	1	67243849	67428504	13	2	1	1	2	1	1	1	1	2	1	2	1	2	1	1	1	1	1	1	1	1	1	1	1	1	1	2	1	1	1	1	1	1	2	1	1	1	2	1	1	2	1	1	1	1
1162	1	67443603	67443673	2	4	3	1	2	1	1	1	1	2	1	2	1	2	1	1	1	4	1	1	1	1	1	1	1	1	1	2	1	1	1	3	4	1	2	1	1	1	2	1	1	2	4	1	1	1
1164	1	67466954	67521325	4	2	1	1	2	1	1	1	1	2	1	2	1	2	1	1	1	1	1	1	1	1	1	1	1	1	1	2	1	1	1	1	1	1	2	1	1	1	2	1	1	2	1	1	1	1
1167	1	67534880	67567055	5	2	2	1	2	1	1	1	1	2	1	2	1	2	1	1	1	1	1	1	1	1	1	1	1	1	1	2	1	1	1	2	1	1	2	1	1	1	2	1	1	2	1	1	1	1
1168	1	67590524	67621464	5	6	5	1	3	1	2	1	2	3	4	3	1	3	2	2	2	6	1	1	2	2	2	2	2	4	2	3	1	1	2	5	1	2	3	1	1	2	3	1	2	3	6	6	2	2
1171	1	67623676	67710411	8	2	1	1	2	1	1	1	1	2	1	2	1	2	1	1	1	1	1	1	1	1	1	1	1	1	1	2	1	1	1	1	1	1	2	1	1	1	2	1	1	2	1	1	1	1
1174	1	67740522	67770153	5	2	1	1	2	1	1	1	1	2	1	2	1	2	1	1	1	1	1	1	1	1	1	1	1	1	1	2	1	1	1	1	1	1	2	1	1	1	2	1	1	2	1	1	1	1
1175	1	67809104	67823733	3	2	1	1	2	1	1	1	1	2	1	2	1	2	1	1	1	1	1	1	1	1	1	1	1	1	1	2	1	1	1	2	1	1	2	1	1	1	2	1	1	2	1	1	1	1
1177	1	67834660	68008056	7	5	2	1	2	1	1	1	1	3	4	2	1	3	1	1	1	1	1	1	1	1	1	1	1	4	1	3	1	1	1	5	1	1	2	1	1	1	3	1	1	2	1	1	1	1
1179	1	68008136	68008136	1	3	1	1	1	2	1	1	1	2	1	1	1	3	1	2	2	1	2	1	1	1	1	1	1	1	1	2	2	1	1	1	1	2	1	2	2	1	3	1	1	1	1	1	1	1
1182	1	68025276	68074946	8	3	1	1	2	1	1	1	1	3	1	2	1	3	2	2	2	2	1	1	2	2	2	1	1	1	1	3	1	1	2	2	3	2	2	3	3	2	3	1	1	2	2	1	1	1
1183	1	68121951	68131272	3	2	1	1	2	1	1	1	1	2	1	2	1	2	2	2	2	2	1	1	2	2	2	1	1	1	1	2	1	1	2	1	2	2	2	2	2	2	2	1	1	2	2	1	1	1
1184	1	68136752	68264770	11	6	1	1	2	1	4	4	1	3	1	2	1	3	2	2	2	2	1	1	2	2	2	4	4	1	4	3	5	1	2	6	3	2	2	3	3	2	3	1	4	2	2	6	4	4
1185	1	68264856	68351631	11	2	1	1	1	1	1	1	1	2	1	1	1	2	1	1	1	1	1	1	1	1	1	1	1	1	1	2	1	1	1	1	2	1	1	2	2	1	2	1	1	1	1	1	1	1
1186	1	68351964	68539419	5	6	4	1	1	1	4	1	1	2	3	1	1	2	1	1	1	1	1	1	1	1	1	5	4	3	4	2	1	1	1	5	2	1	1	2	2	1	2	1	4	6	6	4	4	4
1187	1	68556957	68626091	7	4	1	1	1	1	4	1	4	2	3	1	1	2	1	1	1	1	1	1	1	1	1	4	4	3	4	2	1	1	1	1	2	1	1	2	2	1	2	1	4	1	1	4	4	4
1189	1	68665349	68697064	3	2	1	1	1	1	1	1	1	2	1	1	1	2	1	1	1	1	1	1	1	1	1	1	1	1	1	2	1	1	1	1	2	1	1	2	2	1	2	1	1	1	1	1	1	1
1190	1	68697092	68697092	1	3	2	1	2	2	2	2	2	1	2	1	2	1	2	2	2	2	2	2	2	2	2	2	2	2	2	3	2	2	2	2	1	2	2	3	1	2	3	2	2	2	2	2	2	2
1192	1	68705143	68711934	4	2	1	1	1	1	1	1	1	2	1	1	1	2	1	1	1	1	1	1	1	1	1	1	1	1	1	2	1	1	1	1	2	1	1	2	2	1	2	1	1	1	1	1	1	1
1194	1	68733935	68757801	5	3	3	1	1	1	3	1	3	2	1	1	1	2	1	1	1	1	1	1	1	1	1	3	3	3	3	2	1	1	1	1	2	1	1	2	2	1	2	1	3	1	1	3	3	3
1196	1	68758074	68833146	10	4	4	1	1	1	4	1	3	2	1	1	1	2	1	1	3	1	1	1	1	1	1	4	4	3	4	2	1	1	1	4	2	1	1	2	2	1	2	1	4	1	1	4	4	4
1198	1	68880828	68880828	1	3	1	1	1	1	1	1	1	3	1	1	1	3	1	1	1	1	1	1	1	1	1	1	1	1	1	3	1	1	1	1	3	1	1	2	2	1	2	1	1	1	1	1	1	1
1200	1	68892150	68894791	3	4	1	1	2	1	4	1	1	3	1	2	1	3	1	1	1	2	2	2	1	1	1	4	4	1	4	3	1	1	2	1	3	1	2	3	3	1	3	1	4	1	2	4	4	4
1201	1	68911577	68933965	2	3	1	1	1	1	3	1	3	2	1	1	1	2	1	1	3	1	1	1	1	1	1	3	3	3	3	2	1	1	1	1	2	1	1	2	2	1	2	1	3	1	1	3	3	3
1203	1	68935368	68935368	1	3	1	1	1	1	3	1	1	2	1	1	1	2	1	1	2	1	1	1	1	1	1	3	3	3	3	2	1	1	1	2	2	1	1	2	2	1	2	1	3	3	1	3	3	3
1205	1	68947881	69002138	6	5	1	1	2	1	4	1	4	3	1	2	1	3	1	1	1	1	1	1	1	1	1	4	4	4	4	3	1	1	1	1	3	1	2	3	3	1	3	1	4	5	1	4	4	4
1207	1	69007136	69007136	1	3	1	1	2	1	1	1	1	3	1	3	1	3	1	1	1	1	1	1	1	1	1	1	1	1	1	2	1	1	1	1	3	1	3	3	3	1	2	1	1	3	1	1	1	1
1208	1	69007157	69007157	1	3	1	1	2	1	1	3	1	2	1	2	3	2	1	3	1	3	1	3	1	3	1	1	1	1	3	2	3	1	3	1	2	1	2	2	2	1	2	1	1	2	3	3	1	1
1210	1	69012176	69012176	1	3	1	1	2	1	1	1	1	3	1	2	1	2	1	1	2	1	1	1	1	1	1	1	1	2	2	3	1	1	1	1	2	1	2	3	3	2	3	1	1	2	1	1	1	1
1211	1	69020196	69048455	6	4	3	1	2	1	3	1	1	2	1	2	1	2	1	1	4	1	1	1	1	1	1	1	3	1	3	2	1	1	1	1	2	1	2	2	2	1	2	1	3	2	1	3	3	3
1213	1	69058576	69061222	3	2	1	1	2	1	1	1	1	2	1	2	1	2	1	1	1	1	1	1	1	1	1	1	1	1	1	2	1	1	1	1	2	1	2	2	2	1	2	1	1	2	1	1	1	1
1214	1	69066532	69071192	2	3	3	1	2	1	1	1	1	2	1	2	1	2	1	1	1	1	1	1	1	1	1	1	1	1	1	2	1	1	1	3	2	1	2	2	2	1	2	1	1	2	1	1	1	1
1215	1	69072241	69072241	1	2	1	1	2	1	1	1	1	2	1	2	1	2	1	1	1	1	1	1	1	1	1	1	1	1	1	2	1	1	1	1	2	1	2	2	2	1	2	1	1	2	1	1	1	1
1217	1	69093624	69093624	1	3	1	1	2	1	1	1	1	3	1	2	1	3	1	1	1	1	1	1	1	1	1	1	1	1	1	3	1	1	1	1	3	1	3	2	3	1	2	1	1	3	1	1	1	1
1218	1	69093646	69093646	1	3	1	1	2	1	1	1	1	3	1	3	1	2	1	1	1	1	1	1	1	1	1	1	1	1	1	3	1	1	1	1	2	1	2	2	2	1	3	1	1	2	1	1	1	1
1220	1	69095882	69122970	5	3	3	1	2	1	1	1	3	2	1	2	1	2	1	1	3	1	1	1	1	1	1	1	1	1	1	2	1	1	1	3	2	1	2	2	2	1	2	1	1	2	1	1	1	1
1222	1	69144960	69163553	5	3	1	1	2	1	1	1	1	2	1	2	1	2	1	1	3	1	1	1	1	1	1	1	1	1	1	2	1	1	1	3	2	1	2	2	2	1	2	1	1	2	1	1	1	1
1224	1	69170641	69175936	3	6	2	1	3	1	5	1	5	3	4	3	1	3	1	1	6	2	1	1	1	1	1	1	5	4	5	6	1	1	1	2	3	1	3	3	3	1	3	1	5	3	2	5	5	5
1227	1	69177995	69301394	6	4	3	1	2	1	3	1	4	2	1	2	1	2	1	1	3	1	1	1	1	1	1	1	3	1	3	2	1	1	1	4	2	1	2	2	2	1	2	1	3	2	1	3	3	3
1228	1	69301450	69313572	3	6	3	1	2	1	5	1	6	2	4	2	1	2	1	1	6	1	1	1	1	3	1	3	5	4	5	2	1	1	1	3	2	6	2	2	2	1	2	3	5	2	6	5	5	5
1230	1	69313627	69358008	5	4	3	1	2	1	3	1	4	2	1	2	1	2	1	1	1	1	1	1	1	1	1	1	3	1	3	2	1	1	1	1	2	1	2	2	2	1	2	1	3	2	1	3	3	3
1232	1	69358127	70774789	6	6	4	1	3	4	5	4	6	3	1	3	4	3	4	2	6	4	4	1	4	4	4	4	5	1	5	3	6	1	4	5	3	2	3	3	3	2	3	4	5	3	6	5	4	5
1234	1	70806091	71812269	5	6	5	1	3	1	6	1	5	3	1	3	1	4	1	2	1	1	1	1	1	1	1	5	6	1	6	4	1	1	5	5	3	2	3	3	3	2	4	1	6	4	1	6	1	6
1236	1	71814943	71866627	4	5	3	1	1	1	4	1	2	1	1	1	1	1	1	2	1	1	1	1	1	1	1	2	4	1	4	1	1	1	2	5	1	2	1	1	1	2	1	1	4	1	1	3	1	4
1237	1	72000786	72054549	2	2	2	1	1	1	2	1	2	1	1	1	1	1	1	2	1	1	1	1	1	1	1	2	2	1	2	1	1	1	2	2	1	2	1	1	1	2	1	1	2	1	1	2	1	2
1238	1	72186352	72198891	2	2	2	1	1	1	2	1	1	1	1	1	1	1	1	2	1	1	1	1	1	1	1	2	2	1	2	1	1	1	2	2	1	2	1	1	1	2	1	1	2	1	1	2	1	2
1240	1	72302537	72302537	1	3	2	1	1	1	1	1	1	1	1	1	1	1	1	2	1	1	1	1	1	3	1	2	1	1	3	1	1	1	3	2	1	2	1	1	1	2	1	1	1	1	1	3	1	1
1241	1	72302593	72302593	1	3	2	1	1	1	1	1	1	1	1	1	1	1	1	2	1	1	1	1	1	1	1	3	1	1	1	1	1	1	3	3	1	3	1	1	1	2	1	1	1	1	1	1	1	1
1243	1	72302823	72304253	2	2	2	1	1	1	1	1	1	1	1	1	1	1	1	2	1	1	1	1	1	1	1	2	1	1	1	1	1	1	2	2	1	2	1	1	1	2	1	1	1	1	1	1	1	1
1244	1	72313644	72347939	3	6	3	1	1	1	2	1	4	1	1	6	1	1	1	2	1	1	1	1	1	1	1	4	2	1	2	1	5	1	4	2	1	2	1	1	1	2	1	1	2	1	1	2	1	2
1246	1	72347975	72354443	3	6	3	1	1	1	4	1	1	1	1	1	1	1	6	2	1	1	1	1	1	1	1	1	4	1	4	1	3	1	1	5	1	2	1	1	1	2	1	1	4	1	3	4	1	4
1248	1	72361385	72390337	4	3	3	1	1	1	3	1	1	1	1	1	1	1	1	2	1	1	1	1	1	1	1	1	3	1	3	1	1	1	1	1	1	2	1	1	1	2	1	1	3	1	1	3	1	3
1251	1	72409588	72434308	6	2	2	1	1	1	2	1	1	1	1	1	1	1	1	2	1	1	1	1	1	1	1	1	2	1	2	1	1	1	1	1	1	2	1	1	1	2	1	1	2	1	1	2	1	2
1252	1	72440060	72440964	3	3	3	1	1	1	3	1	1	1	1	1	1	1	1	2	1	1	1	1	1	1	1	1	3	1	3	1	1	1	1	1	1	2	1	1	1	2	1	1	3	1	1	3	1	3
1254	1	72451266	72451266	1	3	3	1	1	1	3	1	1	1	1	1	1	1	1	3	1	1	1	1	1	1	1	1	3	1	2	1	1	1	1	1	1	3	1	1	1	2	1	1	3	1	1	3	1	3
1256	1	72464771	72571944	3	5	2	1	1	3	2	1	3	3	1	1	1	1	3	2	1	1	3	1	1	1	1	4	2	1	2	1	3	1	4	5	1	2	4	1	1	2	1	3	2	1	1	2	3	2
1258	1	72573993	72596114	4	6	4	1	3	2	2	3	2	2	3	3	3	3	2	2	3	3	2	1	1	3	3	5	2	3	2	3	2	3	5	4	1	2	3	3	3	2	3	2	2	6	3	2	2	2
1259	1	72596786	72630513	3	2	2	1	1	2	2	1	2	2	1	1	1	1	2	2	1	1	2	1	1	1	1	1	2	1	2	1	2	1	1	1	1	2	1	1	1	2	1	2	2	1	1	2	2	2
1261	1	72639320	72713447	7	5	4	1	1	3	3	1	2	3	1	1	1	1	3	2	1	1	3	1	1	1	1	5	2	1	3	1	2	1	5	4	1	2	1	1	1	2	1	3	3	1	1	3	3	3
1263	1	72735307	72767418	3	6	4	1	1	2	2	1	2	2	3	1	1	1	2	2	1	1	2	1	1	1	5	6	2	3	2	3	2	1	6	5	1	2	1	1	1	2	1	2	2	1	1	2	2	2
1265	1	72783629	72806882	4	5	4	1	1	3	3	1	3	3	1	1	1	1	3	2	1	1	3	1	1	1	4	3	3	1	3	1	5	1	3	3	1	2	1	1	1	2	1	3	3	1	1	3	3	3
1267	1	72851044	72868843	5	2	1	1	1	1	1	1	1	1	1	1	1	1	1	2	1	1	1	1	1	1	1	1	1	1	1	1	1	1	1	2	1	2	1	1	1	2	1	1	1	1	1	1	1	1
1269	1	72884289	72963777	7	6	4	1	1	3	1	1	6	3	1	1	1	1	3	2	1	1	1	1	1	1	5	1	1	1	1	1	3	1	1	6	1	2	1	1	1	2	1	1	1	1	1	1	3	1
1271	1	73010742	73020310	3	5	4	1	1	3	1	1	1	3	1	1	1	1	3	2	1	1	1	1	5	1	3	1	1	1	1	5	3	1	1	4	5	2	1	1	1	2	1	1	1	1	1	1	3	1
1272	1	73020555	73020967	2	5	4	1	1	2	1	1	1	2	3	1	1	1	2	2	1	1	1	1	1	1	2	1	1	3	1	3	2	1	1	4	1	2	5	1	1	2	1	1	1	1	1	1	2	1
1274	1	73034058	73038694	3	3	1	1	1	3	1	1	1	3	1	1	1	1	3	2	1	1	1	1	1	1	3	1	1	1	1	1	3	1	1	1	1	2	1	1	1	2	1	1	1	1	1	1	3	1
1277	1	73047525	73099181	5	3	2	1	1	3	1	1	1	3	1	1	1	1	1	2	1	1	3	1	1	1	3	3	1	1	1	1	3	1	3	2	1	2	1	1	1	2	1	3	1	1	1	1	1	1
1278	1	73104415	73119515	2	4	1	1	1	1	1	1	1	1	3	1	1	1	1	2	1	1	1	1	1	1	4	1	1	3	1	3	1	1	1	4	1	2	1	1	1	2	1	1	1	1	1	1	1	1
1280	1	73119814	73133779	3	2	1	1	1	1	1	1	1	1	1	1	1	1	1	2	1	1	1	1	1	1	1	1	1	1	1	1	1	1	1	1	1	2	1	1	1	2	1	1	1	1	1	1	1	1
1283	1	73158260	73232199	5	3	2	1	1	3	1	1	3	3	1	1	1	1	1	2	1	1	3	1	1	1	3	1	1	1	1	1	3	1	1	3	1	2	1	1	1	2	1	3	1	1	1	1	1	1
1286	1	73257786	73269253	3	3	1	1	1	3	3	1	3	3	1	1	1	1	1	2	1	1	3	1	1	1	2	3	3	1	3	1	2	1	3	3	1	2	1	1	1	2	1	3	3	1	1	3	1	3
1288	1	73273204	73280331	4	4	1	1	1	3	2	1	3	3	1	1	1	1	1	2	1	1	3	1	1	1	2	3	2	1	2	1	4	1	3	1	1	2	1	1	1	2	1	3	2	1	1	2	1	2
1289	1	73284012	73284012	1	3	2	1	2	2	2	2	2	2	2	2	2	2	1	1	2	2	1	1	2	2	2	1	2	2	2	2	2	2	1	3	2	1	1	2	2	3	2	2	2	2	2	2	1	2
1290	1	73294898	73356506	7	6	1	1	1	1	4	1	1	1	1	1	1	1	1	2	1	1	1	1	1	1	3	5	4	1	4	1	1	1	5	6	1	2	1	1	1	2	1	1	4	1	1	4	1	4
1292	1	73375062	73435601	6	5	3	1	1	1	4	1	1	1	1	1	1	1	1	2	1	1	1	1	1	1	1	3	4	1	4	1	1	1	3	5	1	2	1	1	1	2	1	1	4	1	1	4	1	4
1294	1	73437911	73464731	6	5	5	1	3	4	4	3	4	4	3	3	3	3	4	2	3	3	4	1	3	3	1	4	4	3	4	3	4	1	4	1	1	2	3	1	3	2	3	4	4	3	3	4	3	4
1296	1	73474483	73496396	4	5	5	1	3	4	2	3	4	4	3	3	3	3	2	2	3	3	4	1	3	3	1	2	2	3	2	3	4	1	2	5	1	2	3	1	3	2	3	4	2	3	3	2	3	2
1298	1	73500270	73565460	5	6	1	1	4	5	4	4	5	5	4	4	4	4	3	3	4	4	5	2	4	4	6	3	4	4	4	4	5	2	3	1	6	3	4	6	4	3	4	5	4	4	4	4	4	4
1300	1	73594552	73665221	7	3	2	1	3	2	3	3	2	2	3	3	3	3	2	2	3	3	2	1	3	3	2	2	3	3	3	3	2	1	2	3	2	2	3	2	3	2	3	2	3	3	3	3	3	3
1302	1	73665332	73723233	5	5	4	1	3	2	3	3	2	2	3	3	2	3	2	2	3	3	2	1	3	3	4	2	3	3	3	3	2	1	2	2	2	2	3	2	3	2	3	2	3	5	3	3	3	3
1305	1	73728560	73753075	4	5	1	1	1	2	3	1	2	2	1	1	1	1	2	2	1	1	2	1	1	1	3	1	4	1	4	1	2	1	1	3	4	2	1	3	1	2	1	2	3	1	1	3	1	3
1306	1	73753291	73771213	3	3	1	1	3	2	1	3	2	2	3	3	3	3	2	2	3	3	2	1	3	3	2	3	1	3	1	3	2	1	3	2	1	2	3	1	3	2	3	2	1	3	3	1	3	1
1307	1	73772727	73807040	4	3	3	1	1	2	2	1	2	2	1	1	1	1	2	2	1	1	2	1	1	1	3	1	3	1	3	1	1	1	1	3	1	2	1	1	1	2	1	2	3	1	1	3	3	3
1309	1	73977802	73983220	2	6	3	1	1	2	2	1	2	2	1	1	1	1	1	1	1	1	4	1	1	3	4	1	6	1	6	1	1	1	1	6	1	1	1	3	1	1	1	2	5	1	1	5	5	5
1311	1	73997368	73997425	2	2	1	1	1	2	2	1	2	2	1	1	1	1	1	1	1	1	2	1	1	1	2	1	2	1	2	1	1	1	1	2	1	1	1	1	1	1	1	2	2	1	1	2	2	2
1313	1	74007522	74038520	4	6	2	1	1	3	3	1	3	3	1	1	1	1	2	2	1	3	3	1	1	1	5	2	5	4	5	1	2	1	2	4	1	2	1	1	1	2	1	3	5	3	1	5	5	5
1316	1	74045215	74100275	5	6	3	1	3	3	3	3	3	3	3	3	3	3	2	2	3	3	3	1	3	3	2	2	4	3	4	3	2	1	2	6	3	2	3	3	3	2	3	3	4	3	1	4	4	4
1319	1	74102344	74169623	7	6	3	1	3	2	2	3	2	2	3	3	3	3	2	2	3	3	2	1	3	3	3	2	5	4	5	3	2	1	2	5	4	2	3	4	3	2	3	2	5	3	1	5	5	5
1321	1	74187929	74281524	7	6	3	1	3	4	4	3	4	4	3	3	3	3	2	2	3	3	4	1	3	3	5	1	3	2	3	3	2	1	1	6	2	2	3	2	3	2	3	4	3	3	1	3	3	3
1324	1	74296996	74340441	4	4	1	1	1	1	1	1	1	1	1	1	1	1	2	2	1	1	1	1	1	1	4	1	1	3	1	1	4	1	1	4	3	2	1	3	1	2	1	1	1	1	1	1	1	1
1325	1	74342243	74402601	5	5	4	1	3	3	3	3	3	3	3	3	3	5	2	2	3	5	5	1	3	3	4	3	3	2	3	5	4	1	3	3	2	2	3	2	3	2	3	3	3	3	1	5	3	3
1329	1	74415814	74488137	10	6	1	1	3	1	1	3	1	1	3	3	3	3	2	2	3	3	1	1	3	3	5	5	3	4	3	3	5	1	5	6	4	2	3	4	3	2	3	1	3	1	1	3	3	3
1331	1	74576951	74602165	3	6	3	1	2	3	2	2	4	3	2	2	2	2	2	2	2	2	4	1	2	2	2	4	3	2	3	2	5	1	2	6	2	2	2	2	2	2	2	4	3	1	1	3	3	3
1333	1	74620379	74678179	5	6	4	1	3	4	5	3	3	4	3	3	3	3	2	2	3	3	3	1	3	3	2	1	5	1	5	6	4	1	5	5	1	2	3	5	3	2	3	3	5	1	5	5	5	5
1335	1	74915668	74948766	4	5	2	1	1	3	4	1	1	3	1	1	1	1	2	2	1	1	1	1	1	1	2	2	4	1	4	1	3	1	2	5	1	3	1	1	1	2	1	1	4	1	1	4	4	1
1337	1	74952244	74966041	3	2	2	1	1	2	1	1	1	2	1	1	1	1	2	2	1	1	1	1	1	1	1	2	1	1	1	1	1	1	2	2	1	2	1	1	1	2	1	1	1	1	1	1	1	1
1338	1	74997178	75033487	4	3	3	1	1	2	3	1	1	2	1	1	1	1	2	2	1	1	1	1	1	1	3	2	2	1	2	1	3	1	2	1	3	2	1	3	1	2	1	1	2	1	1	2	2	1
1340	1	75034135	75122469	4	6	4	1	1	3	4	1	1	2	1	1	1	1	2	2	1	1	1	1	1	1	4	5	2	1	2	1	4	1	5	1	4	2	1	4	1	2	1	1	5	1	1	6	5	1
1342	1	75124779	75128371	3	3	2	1	1	1	2	1	1	2	1	1	1	1	2	2	1	1	1	1	1	1	2	2	2	1	2	1	2	1	2	3	2	2	1	2	1	2	1	1	2	1	1	2	2	1
1344	1	75132063	75241700	3	5	4	1	3	3	4	3	3	4	1	3	3	3	2	2	1	3	3	1	1	3	4	4	4	3	4	1	5	3	4	4	2	2	3	2	3	2	3	1	4	3	3	4	4	3
1345	1	75267265	75295347	4	5	4	1	3	1	4	1	1	5	5	3	1	3	2	2	1	3	1	1	1	1	1	4	3	4	3	5	4	1	4	4	2	2	3	2	1	2	3	1	3	1	1	3	3	1
1347	1	75332014	75428656	6	6	4	1	3	1	3	1	1	5	3	3	1	3	2	2	1	3	1	1	1	1	4	3	3	1	3	3	3	1	3	4	5	2	3	5	1	2	3	1	3	6	1	3	3	1
1350	1	75431413	75518780	5	3	2	1	2	1	3	1	1	2	2	2	1	2	2	2	2	2	1	1	1	3	3	3	2	1	2	2	3	1	3	2	2	2	2	2	1	2	2	1	2	2	1	2	2	1
1353	1	75525204	75529701	3	6	4	1	3	1	4	1	1	5	3	3	1	3	2	2	5	3	1	1	1	3	5	5	3	1	3	3	3	1	3	4	2	2	3	2	1	2	3	1	3	6	1	6	5	1
1355	1	75556093	75559076	2	5	4	1	2	1	2	1	1	2	2	2	1	2	3	3	2	4	1	1	3	2	2	4	4	1	2	2	5	1	2	5	1	3	2	1	1	3	2	2	4	2	1	4	2	3
1357	1	75563721	75584463	2	5	2	1	3	1	1	1	1	4	4	4	1	4	2	2	4	4	1	1	1	4	5	4	4	1	4	3	4	1	5	1	1	2	4	1	1	2	4	1	4	3	1	4	4	1
1358	1	75584544	75610471	4	3	3	1	3	1	1	1	1	3	3	3	1	3	2	2	3	3	1	1	1	3	3	3	3	1	3	3	3	1	3	1	1	2	3	1	1	2	3	1	3	3	1	3	3	1
1360	1	75615593	75679314	5	4	1	1	4	2	1	2	2	4	4	4	2	4	3	3	4	4	2	2	2	4	4	4	4	2	4	4	4	2	4	1	1	3	4	1	2	3	4	2	4	4	2	4	4	2
1362	1	75681914	75725310	3	5	2	1	3	1	1	1	1	4	4	4	1	3	2	2	4	3	1	1	1	1	1	4	4	1	4	4	5	1	4	1	1	2	3	1	1	2	4	1	4	3	1	3	4	1
1364	1	75725425	75775822	6	5	2	1	3	1	3	1	1	3	3	3	1	3	2	2	3	3	1	1	1	3	3	1	3	1	3	3	3	1	1	5	3	2	3	3	1	2	3	1	3	3	1	3	3	1
1365	1	75806383	75808401	2	2	2	1	1	1	1	1	1	1	1	1	1	1	2	2	1	1	1	1	1	1	1	1	1	1	1	1	1	1	1	1	1	2	1	1	1	2	1	1	1	1	1	1	1	1
1366	1	75822899	75824556	2	2	2	1	1	1	1	1	1	1	1	1	1	1	2	2	1	1	1	1	1	1	1	2	1	1	1	1	1	1	2	2	1	2	1	1	1	2	1	1	1	1	1	1	1	1
1368	1	75837878	75870426	4	3	2	1	1	1	1	1	1	1	1	1	1	1	2	2	1	1	1	1	1	1	1	3	1	1	1	1	1	1	3	3	1	2	1	1	1	2	1	1	1	1	1	1	1	1
1370	1	75921951	75957771	7	3	3	1	1	1	1	1	1	1	1	1	1	1	2	2	1	1	1	1	1	1	1	1	1	1	1	1	1	1	1	3	1	2	1	1	1	2	1	1	1	1	1	1	1	1
1371	1	75970400	75983426	3	6	5	1	3	1	4	1	1	4	4	4	1	3	2	2	4	4	1	1	1	1	1	1	4	4	4	6	3	1	1	5	3	2	4	3	1	2	4	1	4	4	4	4	4	1
1373	1	76004602	76026679	3	5	3	1	3	1	5	1	1	3	4	3	1	3	2	2	3	3	1	1	1	2	3	3	3	4	3	4	2	1	3	5	2	2	3	2	1	2	3	1	3	3	3	3	3	1
1375	1	76029467	76029775	2	2	1	1	1	1	2	1	1	1	1	1	1	1	2	2	1	1	1	1	1	2	1	1	1	1	1	1	2	1	1	2	2	2	1	2	1	2	1	1	1	1	1	1	1	1
1376	1	76029804	76029804	1	3	1	1	1	1	2	1	1	1	1	1	1	3	2	3	1	1	1	1	1	3	1	1	1	1	1	1	3	1	1	3	3	3	1	3	1	2	1	1	1	3	1	1	1	1
1378	1	76042653	76061428	5	6	1	1	3	1	4	1	1	1	3	3	1	3	2	2	3	3	1	1	1	2	3	1	3	1	3	3	2	1	1	4	2	2	3	2	1	2	3	1	3	5	6	3	3	1
1379	1	76134574	76139364	2	2	2	1	2	1	1	1	1	2	2	2	1	2	1	1	2	2	1	1	1	1	1	2	2	2	2	2	1	1	2	1	1	1	2	1	1	1	2	1	2	2	2	2	2	1
1381	1	76153364	76188509	3	5	2	1	3	1	2	1	1	3	3	3	1	3	2	2	3	3	1	1	1	2	5	4	3	4	3	3	2	1	4	4	2	2	3	2	1	2	3	1	3	3	4	3	3	1
1384	1	76197689	76342046	6	5	3	1	3	1	4	1	1	1	3	3	1	3	2	2	3	3	1	1	1	1	1	2	3	2	3	3	1	1	2	3	4	2	3	4	1	2	3	1	3	3	2	3	3	1
1386	1	76371591	76398087	4	5	2	1	2	1	1	1	1	2	3	2	1	2	2	2	2	2	1	1	1	1	2	5	2	3	2	3	1	1	5	4	4	2	2	4	1	2	2	1	2	2	2	2	2	1
1387	1	76398277	76398277	1	3	2	1	2	3	1	1	1	2	2	2	1	2	2	2	2	2	1	1	3	1	2	1	2	2	2	2	1	1	1	2	2	2	2	2	1	2	2	1	2	2	2	2	2	1
1389	1	76411108	76497618	3	6	4	1	2	1	1	2	1	2	3	2	1	3	2	2	3	3	2	1	2	2	3	1	3	4	3	3	2	1	1	4	1	2	2	1	1	2	3	1	3	5	6	3	3	2
1391	1	76498072	76503775	2	4	3	1	1	1	1	1	1	1	2	1	1	2	1	1	2	2	1	1	1	1	2	1	2	2	2	2	1	1	1	2	1	1	1	1	1	1	2	1	2	4	2	2	2	1
1393	1	76504132	76523503	3	6	2	1	2	1	1	1	1	2	3	2	1	4	2	2	3	6	1	1	1	2	3	1	3	3	3	4	2	4	1	5	1	2	2	1	1	2	3	1	3	4	4	3	3	1
1396	1	76524829	76557546	6	6	4	1	2	3	3	3	1	4	5	2	3	3	2	2	3	3	3	1	3	4	3	3	3	5	3	5	4	1	3	6	3	2	2	3	3	2	3	3	3	3	3	3	3	3
1398	1	76571224	76697158	6	6	6	1	2	4	4	4	5	6	3	2	4	3	2	2	3	3	4	1	4	5	3	3	3	4	3	2	5	1	3	3	4	2	2	4	4	2	3	4	4	3	4	3	3	4
1400	1	76697338	76704394	2	4	1	1	2	3	3	3	3	3	3	2	3	3	2	2	3	3	2	1	3	3	3	1	3	1	3	3	4	1	1	3	3	2	2	3	3	2	3	2	3	4	1	3	3	3
1402	1	76720078	76728514	2	5	1	1	2	2	2	2	2	5	2	2	2	3	3	2	2	3	1	1	2	3	2	4	2	1	2	2	3	1	4	3	2	2	3	2	2	2	2	1	2	3	1	2	5	2
1405	1	76750587	76825750	5	6	5	1	2	3	6	6	4	6	3	2	6	3	2	2	3	3	5	1	6	4	3	6	3	1	6	3	4	1	6	2	6	2	2	6	3	2	3	5	3	3	1	3	3	3
1407	1	76825785	76854264	4	6	1	1	2	3	3	3	4	3	3	2	3	3	2	2	3	3	5	1	3	4	3	3	3	1	3	3	4	1	3	6	3	2	2	3	3	2	3	5	3	3	1	3	3	3
1409	1	76869219	76887645	5	4	1	1	1	2	2	2	1	2	2	1	2	2	1	1	2	2	3	1	2	1	2	2	2	1	2	2	1	1	2	4	2	1	1	2	2	1	2	3	2	2	1	2	2	2
1410	1	76904015	76907451	2	6	1	1	1	2	3	3	1	3	2	1	2	2	1	1	2	6	4	1	2	1	2	2	2	1	3	2	1	1	2	2	2	1	1	2	2	1	2	4	2	2	1	5	2	2
1412	1	76923134	76941409	2	4	1	1	1	2	1	1	1	1	2	1	1	2	1	1	2	2	3	1	1	1	2	1	2	1	1	2	1	1	1	3	1	1	1	1	2	1	2	4	2	2	1	2	2	2
1414	1	76945904	76986818	7	6	2	1	2	3	4	4	2	4	3	2	4	3	2	2	3	3	5	1	4	2	3	4	3	2	4	3	2	1	4	6	4	2	2	4	3	2	3	5	3	3	2	3	3	3
1415	1	76997072	76997072	1	3	3	1	3	1	1	1	2	1	1	3	1	1	2	3	1	1	2	1	1	3	1	1	1	2	1	1	3	1	1	1	1	3	3	1	1	2	1	2	1	1	3	1	1	1
1416	1	76997765	77011401	3	6	4	1	2	3	1	5	4	1	5	2	1	1	2	2	1	1	4	5	5	4	1	6	1	2	1	1	4	5	6	1	1	2	2	1	3	2	1	4	1	1	2	1	5	1
1417	1	77021847	77021847	1	3	1	1	2	1	2	3	2	2	1	2	3	1	2	2	1	1	1	3	3	2	1	2	1	2	3	1	3	3	2	2	3	2	2	1	1	2	1	1	1	1	2	1	1	1
1420	1	77042956	77097426	8	5	3	1	2	3	4	4	4	4	3	2	4	3	2	2	3	3	5	1	4	4	2	2	3	2	4	3	4	1	2	5	4	2	2	4	3	2	3	5	3	3	2	3	3	3
1421	1	77123754	77153338	6	6	4	1	2	3	1	4	4	4	3	2	4	3	2	2	3	3	5	1	4	4	2	1	3	5	4	3	4	1	1	3	4	2	2	4	3	2	3	5	3	3	2	3	2	3
1422	1	77154511	77179983	3	6	4	1	3	4	1	4	2	4	4	3	4	4	3	3	4	2	5	1	2	2	3	1	4	4	4	4	2	5	5	4	4	3	3	4	4	3	4	5	4	4	6	4	1	4
1423	1	77203874	77260356	6	6	4	1	2	3	1	4	1	4	3	2	4	3	2	2	3	3	6	1	1	1	2	1	3	4	4	3	5	1	1	4	4	2	2	4	3	2	3	6	3	4	6	3	4	3
1424	1	77261041	77285789	5	4	3	1	2	3	1	3	1	3	3	2	3	3	2	2	3	3	4	1	1	1	2	1	3	3	3	3	1	1	1	3	3	2	2	3	3	2	3	4	3	3	2	3	1	3
1425	1	77289310	77334359	5	6	3	1	2	3	1	4	1	4	3	2	4	3	2	2	3	3	5	1	1	1	2	1	3	1	4	3	5	1	1	3	4	2	2	4	3	2	3	5	3	3	6	3	1	3
1427	1	77365207	77389350	4	3	2	1	1	2	1	2	1	2	2	1	2	2	1	1	2	2	3	1	2	1	1	2	2	2	2	2	1	1	2	2	2	1	1	2	2	1	2	3	2	2	1	2	1	2
1429	1	77389656	77389932	2	2	2	1	1	2	1	2	1	2	2	1	2	2	1	1	2	2	1	1	2	1	1	2	2	2	2	2	1	1	2	2	2	1	1	2	2	1	2	1	2	2	1	2	1	2
1431	1	77395255	77434518	4	6	2	1	2	2	1	1	1	1	2	2	1	2	2	2	2	2	5	1	1	1	2	3	2	1	1	2	1	1	3	6	1	2	2	1	2	2	2	5	2	4	1	2	1	2
1434	1	77450924	77456791	2	2	2	1	2	2	1	1	1	1	2	2	1	2	2	2	2	2	1	1	1	1	2	1	2	1	1	2	1	1	1	1	1	2	2	1	2	2	2	1	2	2	1	2	1	2
1435	1	77461321	77495091	3	6	5	1	3	4	6	1	3	1	4	3	1	5	3	2	4	6	4	1	6	2	4	6	4	1	1	4	3	1	6	6	1	3	2	1	4	2	4	4	4	4	1	4	1	4
1437	1	77496551	77497034	2	4	1	1	1	2	3	1	1	1	4	1	1	2	1	1	2	2	4	1	3	1	2	3	2	1	1	4	1	1	3	3	1	1	1	1	2	1	2	3	2	2	1	2	1	2
1439	1	77499107	77514611	3	2	1	1	1	2	1	1	1	1	2	1	1	2	1	1	2	2	1	1	1	1	2	1	2	1	1	2	1	1	1	1	1	1	1	1	2	1	2	1	2	2	1	2	1	2
1440	1	77520998	77522799	3	6	4	1	2	3	1	4	2	2	3	4	2	3	2	2	3	3	5	1	6	2	3	1	3	2	2	3	4	1	1	1	2	2	2	2	3	2	3	5	3	3	2	3	6	3
1442	1	77523960	77584251	5	5	2	1	2	3	1	1	2	2	3	2	1	3	2	2	3	3	4	1	1	2	3	1	3	1	1	3	2	1	1	5	1	2	2	1	3	2	3	4	3	3	2	3	1	3
1443	1	77606254	77630308	3	6	4	1	2	3	1	1	4	2	3	2	1	3	2	2	3	6	5	1	1	4	3	1	3	1	1	3	4	1	1	4	1	2	2	1	3	2	3	4	3	5	5	6	1	3
1445	1	77640391	77644210	3	2	1	1	2	2	1	1	1	2	2	2	1	2	2	2	2	2	1	1	1	1	2	1	2	1	1	2	1	1	1	1	1	2	2	1	2	2	2	1	2	2	1	2	1	2
1446	1	77655978	77689249	6	4	2	1	2	3	1	3	2	2	3	2	3	3	2	2	3	3	4	1	1	2	3	1	3	3	3	3	2	1	1	1	3	2	2	3	3	2	3	4	3	3	1	3	1	3
1448	1	77693142	77743543	5	5	2	1	2	3	4	1	4	2	3	2	1	3	2	2	3	3	5	1	1	4	3	1	3	1	4	3	4	1	1	1	1	2	2	1	3	2	3	5	3	3	5	3	1	3
1449	1	77754927	77754927	1	3	1	1	2	1	1	1	2	2	1	2	1	1	3	3	1	1	3	1	1	2	1	1	1	1	1	1	3	1	1	3	1	3	3	1	1	2	1	2	1	1	3	1	1	1
1451	1	77755516	77901205	5	5	5	1	2	3	1	5	4	2	5	2	5	3	2	2	3	3	4	1	1	4	3	5	3	5	5	5	2	1	5	2	5	2	2	5	3	2	3	4	3	3	2	3	5	3
1453	1	77911849	77946018	4	3	1	1	2	1	1	3	2	2	1	2	3	1	2	2	1	1	3	1	1	2	1	2	1	3	3	1	2	1	2	2	3	2	2	3	1	2	1	3	1	1	1	1	3	1
1454	1	77972866	78015454	4	6	6	1	2	1	1	5	4	2	3	2	5	3	2	2	3	3	6	1	1	4	1	1	3	5	5	1	4	1	1	4	5	2	2	5	3	2	3	6	3	1	3	3	5	3
1457	1	78019329	78049263	6	6	2	1	2	3	1	5	4	2	3	2	5	3	2	2	3	3	6	1	1	4	3	5	3	5	5	3	4	1	3	5	5	2	2	5	3	2	3	6	3	5	3	5	5	3
1459	1	78051885	78057003	3	3	2	1	2	3	1	1	1	2	3	2	1	3	2	2	3	2	2	1	1	1	3	1	3	1	1	3	1	1	3	3	1	2	2	1	3	2	3	2	3	1	3	1	1	3
1461	1	78062658	78089484	6	6	2	1	2	3	1	4	1	2	3	2	4	3	2	2	3	3	6	1	1	1	3	4	3	4	4	3	1	1	3	5	1	2	2	1	3	2	3	6	3	4	4	4	1	3
1463	1	78092473	78133943	5	6	2	1	2	3	1	3	4	2	3	2	3	3	2	2	3	3	5	1	1	4	5	3	3	3	3	3	4	1	3	6	1	2	2	1	3	2	3	5	3	3	3	3	1	3
1465	1	78162410	78162446	2	3	1	1	1	2	1	1	1	1	2	1	1	2	1	1	2	2	1	1	1	1	2	1	2	1	1	2	1	1	2	1	1	1	1	1	2	1	2	1	2	1	3	1	1	2
1467	1	78164165	78173715	3	5	1	1	1	2	1	1	1	1	3	1	1	2	1	1	2	2	4	1	1	1	2	1	2	3	1	3	1	1	2	1	1	1	1	1	2	1	2	4	2	1	5	1	1	2
1469	1	78246944	78291854	3	6	4	1	2	3	1	1	1	2	3	2	4	3	4	2	3	3	1	1	1	1	3	3	3	4	4	3	1	1	3	5	1	2	2	1	3	2	3	1	3	6	6	4	1	5
1471	1	78312526	78418548	6	6	4	1	2	3	2	2	1	2	3	2	4	3	1	2	3	3	6	1	2	1	3	3	3	2	4	3	1	1	3	5	5	2	2	5	3	2	3	6	3	4	1	4	5	2
1474	1	78510385	78602781	8	6	4	1	1	2	3	3	1	1	2	1	3	2	4	1	2	2	5	1	3	1	2	2	2	3	3	2	1	1	2	2	6	1	1	6	2	1	2	5	5	3	4	3	4	1
1475	1	78663037	78685338	4	4	4	1	2	3	1	1	1	2	4	2	1	3	1	2	3	3	1	1	1	1	3	3	3	2	1	4	1	1	3	4	3	2	2	3	3	2	3	1	1	1	1	1	1	2
1477	1	78694132	78729567	7	5	2	1	2	3	4	4	1	2	3	2	5	3	4	2	3	3	4	1	4	1	3	3	3	2	5	3	1	1	3	4	3	2	2	3	3	2	3	4	4	5	4	5	4	2
1478	1	78792357	79365964	6	6	4	1	2	3	4	4	4	2	6	2	4	3	4	2	3	3	5	1	4	4	3	3	3	4	4	6	4	1	3	3	2	2	2	3	3	2	3	5	4	3	4	4	4	2
1480	1	79467925	79749468	5	6	3	1	2	4	3	3	2	2	3	2	1	3	1	2	4	3	1	1	3	2	4	3	4	3	1	3	2	1	3	4	5	2	2	4	4	2	3	1	3	1	1	1	6	2
1482	1	79761258	79816887	3	3	3	1	2	3	3	3	1	2	3	2	1	3	1	2	3	3	1	1	3	1	3	3	3	3	1	3	1	1	3	2	3	2	2	3	3	2	3	1	3	1	1	1	1	2
1483	1	79820042	79840687	4	4	4	1	2	3	2	2	3	2	2	2	1	2	1	2	3	2	4	1	2	3	3	2	3	3	1	2	3	1	2	3	3	2	2	3	3	2	2	4	2	1	1	1	1	2
1484	1	79849348	79912556	5	6	6	1	2	4	3	3	1	2	3	2	1	3	1	2	4	3	6	1	3	1	4	3	4	5	1	3	1	1	3	5	1	2	2	4	4	2	3	6	3	1	1	1	1	2
1487	1	79921387	80442071	6	5	1	1	2	4	3	3	1	2	3	2	1	3	1	2	4	3	5	1	3	1	4	3	4	4	1	3	1	1	3	1	1	2	2	4	4	2	3	5	3	1	1	1	1	2
1488	1	80446965	80517215	5	6	6	1	3	4	3	3	6	2	3	3	1	3	1	2	4	3	5	1	3	5	4	3	4	5	1	3	5	1	3	6	5	2	3	4	4	2	3	5	3	1	6	2	1	2
1489	1	80522581	80545670	3	6	1	1	3	4	3	3	3	2	3	3	1	3	5	2	4	3	6	1	3	3	4	3	4	3	5	3	2	1	3	5	3	2	3	4	4	2	3	5	3	1	5	5	6	2
1490	1	80546046	80595708	7	6	2	1	3	4	3	3	5	2	3	3	1	3	1	2	4	3	6	1	3	5	4	3	4	5	1	3	2	1	3	2	5	2	3	4	4	2	3	6	3	1	1	1	1	2
1493	1	80595748	80677074	6	6	5	1	4	1	4	4	5	5	4	4	2	4	2	3	1	4	6	2	4	5	1	4	1	5	2	4	3	2	4	1	3	5	4	1	1	3	4	6	4	1	1	2	2	5
1494	1	80706801	80752343	5	6	4	1	3	4	3	3	4	2	3	3	1	3	6	2	4	3	5	1	3	4	4	3	4	3	1	3	5	1	3	4	3	2	3	4	4	2	3	5	3	1	1	1	1	2
1497	1	80778372	80824797	5	6	5	1	2	3	2	2	4	1	2	2	1	2	1	1	3	2	6	1	2	4	3	2	3	2	1	2	4	1	2	5	6	1	2	3	3	1	2	6	2	1	2	1	1	1
1499	1	80883641	80912620	4	4	1	1	2	2	2	2	3	1	2	2	1	2	1	1	3	2	4	1	3	3	3	2	3	2	1	2	3	1	2	3	3	1	2	3	2	1	2	4	2	1	2	1	1	1
1501	1	80927568	80948680	4	3	2	1	2	2	2	2	1	1	2	2	1	2	1	1	2	2	3	1	2	2	2	2	2	2	1	2	2	1	2	2	2	1	2	2	2	1	2	3	2	1	2	1	1	1
1504	1	80954974	81177002	7	6	4	1	2	2	2	2	1	1	2	2	1	2	1	1	3	2	5	1	3	3	3	2	3	2	1	2	6	1	2	4	3	1	2	3	2	1	2	5	2	5	2	1	1	1
1506	1	81217282	81372526	2	4	3	1	2	2	2	2	2	1	3	2	1	2	1	1	2	2	1	1	4	2	2	2	2	3	1	3	1	1	2	1	2	1	2	2	2	1	2	1	2	1	2	1	1	1
1508	1	81435859	81484510	8	3	3	1	2	2	2	2	2	1	2	2	1	2	1	1	2	2	1	1	2	2	2	2	2	2	1	2	2	1	2	3	2	1	2	2	2	1	2	1	2	1	2	1	1	1
1509	1	81486162	81520909	3	4	3	1	2	2	2	2	2	1	2	2	1	2	1	1	1	2	1	1	1	1	1	2	1	3	1	2	1	1	2	3	1	1	2	1	2	1	2	1	2	1	2	4	1	1
1511	1	81529345	81545980	4	3	1	1	2	2	2	2	2	1	2	2	3	2	1	1	3	2	1	1	3	3	3	2	3	1	1	2	3	1	2	3	3	1	2	3	2	1	2	1	2	1	2	1	1	1
1513	1	81590396	81606170	2	2	2	1	2	2	2	2	2	1	2	2	2	2	1	1	2	2	1	1	2	2	2	2	2	1	1	2	2	1	2	2	1	1	2	2	2	1	2	1	2	1	2	1	1	1
1515	1	81606345	81606345	1	3	2	1	2	2	2	2	2	3	2	2	2	2	1	1	2	2	3	1	2	2	2	2	2	1	3	2	2	3	2	2	3	3	2	2	2	1	2	3	2	1	2	3	1	3
1517	1	81611366	81621184	3	2	2	1	2	2	2	2	2	1	2	2	2	2	1	1	2	2	1	1	2	2	2	2	2	1	1	2	2	1	2	2	1	1	2	2	2	1	2	1	2	1	2	1	1	1
1518	1	81623465	81639919	2	2	1	1	2	2	2	2	2	1	2	2	2	2	1	1	2	2	1	1	2	2	2	2	2	1	1	2	2	1	2	1	1	1	2	2	2	1	2	1	2	1	2	1	1	1
1520	1	81708690	81726582	5	2	2	1	2	2	2	2	2	1	2	2	2	2	1	1	2	2	1	1	2	2	2	2	2	1	1	2	2	1	2	2	2	1	2	2	2	1	2	1	2	1	2	1	1	1
1522	1	81734943	81763568	4	3	3	1	2	2	2	2	2	1	2	2	2	2	1	1	2	2	1	1	2	2	2	2	2	1	1	2	1	1	2	1	3	1	2	2	2	1	2	1	2	1	2	1	1	1
1524	1	81806553	81867938	4	2	2	1	2	2	2	2	2	1	2	2	2	2	1	1	2	2	1	1	2	2	2	2	2	1	1	2	1	1	2	2	2	1	2	2	2	1	2	1	2	1	2	1	1	1
1526	1	81870676	81889374	5	4	1	1	2	2	2	2	2	1	2	2	2	2	1	1	3	2	1	1	2	2	3	2	3	1	1	2	1	1	2	4	3	1	2	3	2	1	2	1	2	1	2	1	1	1
1527	1	81898184	81909522	2	2	1	1	2	2	2	2	2	1	2	2	1	2	1	1	2	2	1	1	2	2	2	2	2	1	1	2	2	1	2	1	2	1	2	2	2	1	2	1	2	1	2	1	1	1
1529	1	81913634	81915188	2	2	2	1	2	2	2	2	2	1	2	2	2	2	1	1	2	2	1	1	2	2	2	2	2	1	1	2	2	1	2	2	2	1	2	2	2	1	2	1	2	1	2	1	1	1
1530	1	81922852	82015225	7	6	5	1	3	3	3	3	3	2	3	3	3	3	2	2	6	3	2	1	3	4	6	3	6	2	2	3	6	1	3	5	3	2	3	6	3	2	3	2	3	2	3	2	2	2
1533	1	82015341	82085550	9	5	4	1	3	3	3	3	3	2	3	3	4	3	2	2	1	3	2	1	3	1	1	3	1	2	1	3	5	1	3	4	2	2	3	1	3	2	3	2	3	2	3	2	2	2
1535	1	82140376	82141657	3	4	2	1	2	2	2	3	1	1	2	2	4	2	1	1	2	2	1	1	2	3	2	2	2	1	2	2	2	1	2	2	3	1	2	2	2	1	2	1	2	4	2	4	1	1
1537	1	82143563	82155544	4	6	4	1	2	2	2	3	1	1	2	2	1	2	1	1	6	2	1	1	2	3	2	2	2	1	2	2	4	1	2	4	5	1	2	2	2	1	2	1	2	1	2	1	1	1
1538	1	82208000	82243128	4	3	1	1	1	1	2	2	2	2	1	1	2	1	2	2	2	1	2	1	1	2	2	1	2	2	1	1	3	1	1	3	3	2	1	2	1	2	1	2	1	2	1	2	2	2
1539	1	82243163	82265403	4	6	1	1	1	1	2	3	2	2	1	6	2	1	2	2	2	1	2	1	1	3	2	1	2	2	1	1	5	1	1	4	4	2	1	2	1	2	1	2	1	2	1	2	2	2
1540	1	82272675	82901015	4	5	4	1	3	1	5	1	2	2	3	3	2	3	2	2	2	3	2	1	3	1	5	3	5	2	1	3	5	1	3	4	4	2	3	5	3	2	3	2	1	5	1	2	2	2
1541	1	83233884	83565313	5	6	1	1	2	1	4	1	1	1	3	2	1	2	1	1	1	2	1	1	1	1	4	4	4	3	1	3	1	1	2	6	4	1	2	4	1	1	2	1	1	5	1	5	1	1
1542	1	83642180	84321384	6	4	1	1	1	1	2	1	1	1	1	1	1	1	1	1	1	1	1	1	1	1	2	3	2	1	2	1	1	1	1	4	3	1	1	2	1	1	1	1	2	4	1	4	1	1
1543	1	84689142	87687123	5	6	1	1	2	3	5	1	3	1	4	2	1	2	2	1	1	2	1	1	1	1	5	2	5	4	6	4	6	1	2	6	5	1	2	5	3	1	2	1	5	6	1	6	1	3
1544	1	87687980	87740387	2	6	1	1	2	3	2	1	3	1	6	2	1	2	3	1	1	2	1	1	1	1	2	4	2	4	4	4	3	1	2	3	5	1	5	2	3	1	2	1	2	3	1	3	1	3
1546	1	87743340	87837632	5	5	1	1	2	3	2	1	3	1	2	2	1	2	4	1	1	2	1	1	1	1	2	4	2	4	4	2	4	1	2	5	2	1	2	2	3	1	2	1	2	4	1	4	1	3
1547	1	87841839	87857150	4	4	1	1	2	1	2	1	1	1	2	2	1	2	4	1	1	2	1	1	1	1	2	3	2	3	3	2	1	1	2	2	2	1	2	2	1	1	2	1	2	4	1	4	1	1
1548	1	87874981	87875128	2	2	1	1	2	2	2	1	2	1	2	2	2	2	2	1	1	2	1	1	1	1	2	1	2	1	1	2	2	1	2	2	2	1	2	2	2	1	2	2	2	2	1	2	1	2
1550	1	87878469	87958369	9	5	1	1	2	3	2	1	3	1	2	2	1	2	5	1	1	2	1	1	1	1	2	4	2	4	4	2	3	1	2	5	2	1	2	2	3	1	2	1	2	5	1	5	1	3
1553	1	87960833	88012012	3	2	1	1	2	2	2	1	2	1	2	2	1	2	2	1	1	2	1	1	1	1	2	2	2	2	2	2	2	1	2	2	2	1	2	2	2	1	2	1	2	2	1	2	1	2
1557	1	88049927	88202133	11	5	1	1	2	3	2	1	3	1	2	2	1	2	5	1	1	2	1	1	1	1	2	4	2	4	4	2	4	1	2	4	2	1	2	2	3	1	2	1	2	5	1	5	1	3
1558	1	88206400	88223282	4	4	1	1	2	2	2	1	2	1	2	2	1	2	2	1	1	2	1	1	1	1	2	3	2	3	3	2	4	1	2	3	2	1	2	2	2	1	2	1	2	2	1	2	1	2
1559	1	88257355	88269070	5	6	1	1	2	3	2	1	3	1	2	2	1	2	6	1	1	2	1	1	1	1	2	4	2	4	2	2	2	1	2	4	2	1	2	2	3	1	2	1	2	5	1	6	1	3
1561	1	88279025	88316694	5	6	1	1	2	3	2	1	3	1	2	2	1	2	5	1	1	2	6	1	1	1	2	4	2	4	2	2	2	1	2	4	2	1	2	2	3	1	2	6	2	5	1	5	1	3
1563	1	88348050	88425348	4	4	1	1	2	3	2	1	3	1	2	2	1	2	4	1	1	2	4	1	1	1	2	2	2	2	3	3	3	1	3	1	2	1	3	2	3	1	2	4	2	4	1	4	1	3
1564	1	88455620	88499808	4	5	1	1	2	3	2	1	3	1	2	2	1	2	4	1	1	2	4	1	1	1	2	2	2	2	4	2	5	1	2	2	2	1	2	2	3	1	2	4	2	4	1	4	1	3
1566	1	88574082	89100712	10	6	1	1	2	3	2	1	3	1	2	2	1	2	6	1	1	2	6	1	1	1	2	4	2	4	4	2	4	1	2	4	2	1	2	2	3	1	2	6	5	6	1	6	6	3
1567	1	89106795	89386212	7	4	1	1	2	1	2	1	1	1	2	2	1	2	1	1	1	2	1	1	1	1	2	3	2	3	2	2	4	1	2	4	2	1	2	2	1	1	2	1	1	1	1	1	1	1
1568	1	89465720	89469720	4	2	1	1	2	1	2	1	1	1	2	2	1	2	1	2	1	2	1	1	1	1	1	1	2	1	2	2	2	1	2	2	2	2	2	2	1	1	2	1	1	1	1	1	1	1
1569	1	89473028	89704393	9	5	1	1	2	1	2	1	1	1	2	2	1	2	4	2	1	2	1	1	1	1	1	3	2	3	2	2	4	1	2	5	2	2	2	2	1	1	2	1	1	4	1	4	4	1
1570	1	89773402	89774132	2	2	1	1	2	1	2	1	1	1	2	2	1	2	1	2	1	2	1	1	1	1	1	2	2	1	2	2	1	1	2	1	2	2	2	2	1	1	2	1	1	1	1	1	1	1
1571	1	89788590	89797190	3	3	1	1	2	1	2	1	1	1	2	2	1	2	1	2	1	2	1	1	1	1	1	3	2	3	2	2	1	1	2	3	2	2	2	2	1	1	2	1	1	1	1	1	1	1
1572	1	89797626	89816882	5	3	1	1	2	1	2	1	1	1	2	2	1	2	1	2	1	2	1	1	1	1	1	3	2	3	2	2	1	1	2	3	2	2	2	2	1	1	2	1	1	1	1	1	1	1
1573	1	89821322	89906062	8	4	1	1	2	1	2	1	1	1	2	2	1	2	1	2	1	2	1	1	1	1	1	3	2	3	2	2	1	1	2	4	2	2	2	2	1	1	2	1	1	1	1	1	1	1
1574	1	90024366	90052510	3	2	1	1	2	1	2	1	2	1	2	2	1	2	1	2	1	2	1	1	1	1	1	1	2	1	2	2	2	1	2	1	2	2	2	2	1	1	2	1	1	1	1	1	1	1
1575	1	90058624	90246345	2	3	1	1	2	1	3	1	2	1	2	2	1	2	1	2	1	2	1	1	1	1	1	1	2	1	2	2	3	1	2	1	2	2	2	2	1	1	2	1	1	1	1	1	3	1
1576	1	90246406	90246406	1	3	1	1	2	1	1	1	3	1	3	3	1	2	1	3	1	2	1	1	1	1	1	1	3	1	3	2	1	1	3	1	2	2	2	2	1	1	3	1	1	1	1	1	1	1
1577	1	90248907	90405437	5	3	1	1	2	1	1	1	2	1	2	2	1	2	1	2	1	2	1	1	1	1	1	3	2	3	2	2	3	1	2	3	2	2	2	2	1	1	2	1	1	1	1	1	1	1
1578	1	90443381	90454667	3	2	1	1	2	1	1	1	2	1	2	2	1	2	1	2	1	2	1	1	1	1	1	2	2	2	2	2	2	1	2	2	2	2	2	2	1	1	2	1	1	1	1	1	1	1
1579	1	90454716	90516874	8	2	1	1	2	1	1	1	2	1	2	2	1	2	1	2	1	2	1	1	1	1	1	2	2	2	2	2	1	1	2	1	2	2	2	2	1	1	2	1	1	1	1	1	1	1
1580	1	90521410	90530935	2	4	1	1	2	1	1	1	2	1	2	2	1	2	1	2	1	2	1	1	1	1	1	2	2	2	2	2	3	1	2	4	2	2	2	2	1	1	2	1	1	3	1	1	1	1
1581	1	90531211	90583890	4	4	1	1	2	1	1	1	2	1	2	2	1	2	1	2	1	2	1	1	1	1	1	2	2	3	2	2	3	1	2	4	3	2	2	2	1	1	2	1	1	1	1	1	1	1
1582	1	90586053	90625880	4	4	1	1	2	1	1	1	2	1	2	2	1	2	1	2	1	2	1	1	1	1	1	2	2	3	2	2	1	1	2	4	3	2	2	2	1	1	2	1	1	1	1	1	1	1
1583	1	90626081	90689439	4	4	1	1	2	3	1	1	2	1	2	2	3	2	1	2	1	2	1	1	1	1	1	2	2	2	2	2	1	1	2	4	2	2	2	2	3	1	2	1	1	1	1	1	3	3
1584	1	90709872	90774374	6	3	1	1	2	3	1	1	2	1	2	2	3	2	1	2	1	2	1	1	1	1	1	2	2	2	2	2	1	1	2	1	2	2	2	2	3	1	2	1	1	1	1	1	3	3
1585	1	90814773	90817278	2	3	1	1	2	2	1	1	2	1	2	2	2	2	1	2	1	3	1	1	1	1	1	2	2	2	2	2	1	1	2	1	3	2	2	2	2	1	2	1	1	1	1	1	2	2
1586	1	90822375	90898018	7	2	1	1	2	2	1	1	2	1	2	2	2	2	1	2	1	2	1	1	1	1	1	2	2	2	2	2	1	1	2	2	2	2	2	2	2	1	2	1	1	1	1	1	2	2
1587	1	90900275	90926449	4	2	1	1	2	2	1	1	2	1	2	2	2	2	1	2	1	2	1	1	1	1	1	2	2	2	2	2	1	1	2	1	2	2	2	2	2	1	2	1	1	1	1	1	2	2
1588	1	90990595	91001578	2	3	1	1	2	2	1	1	2	1	2	2	2	2	1	2	1	2	1	1	1	1	1	2	2	2	2	2	3	1	2	3	2	2	2	2	2	1	2	1	1	1	1	1	2	1
1589	1	91008959	91015789	2	6	1	1	3	3	1	1	3	1	3	6	3	3	1	3	1	3	1	1	1	1	1	3	3	3	3	3	5	2	4	5	3	3	3	3	3	1	3	1	1	1	1	1	3	1
1590	1	91028291	91033858	2	3	1	1	2	2	1	1	2	1	2	2	2	2	1	2	1	2	1	1	1	1	1	2	2	2	2	2	1	1	2	3	2	2	2	2	2	1	2	1	1	1	1	1	2	1
1591	1	91043484	91064145	4	2	1	1	2	2	1	1	2	1	2	2	2	2	1	2	1	2	1	1	1	1	1	2	2	2	2	2	2	1	2	1	2	2	2	2	2	1	2	1	1	1	1	1	2	1
1592	1	91078674	91078789	2	2	1	1	2	2	1	1	2	1	2	2	2	2	1	2	1	2	1	1	1	1	1	2	2	2	2	2	2	1	2	2	2	2	2	2	2	1	2	1	1	1	1	1	2	1
1593	1	91106814	91124875	3	2	1	1	2	2	1	1	2	1	2	2	2	2	1	2	1	2	1	1	1	1	1	2	2	2	2	2	1	1	2	1	2	2	2	2	2	1	2	1	1	1	1	1	2	1
1594	1	91124919	91182834	3	3	1	1	2	3	1	1	2	1	2	2	3	2	1	2	1	2	1	1	1	1	1	2	2	3	2	2	1	1	2	3	2	2	2	2	3	1	2	1	1	1	1	1	3	1
1596	1	91185400	91193564	2	2	1	1	2	2	1	1	2	1	2	2	2	2	1	2	1	2	1	1	1	1	1	2	2	2	2	2	2	1	2	1	2	2	2	2	2	1	2	1	1	1	1	1	2	1
1598	1	91213942	91285187	3	2	1	1	2	2	1	1	2	1	2	2	2	2	1	2	1	2	1	1	1	1	1	2	2	1	2	2	2	1	2	2	2	2	2	2	2	1	2	1	1	1	1	1	2	1
1600	1	91313041	91319981	2	3	1	1	2	2	1	1	2	1	2	2	2	2	1	2	1	2	1	1	1	1	1	2	2	3	2	2	3	1	2	3	2	2	2	2	2	1	2	1	1	1	1	1	2	1
1602	1	91329237	91383850	3	2	1	1	2	2	1	1	2	1	2	2	2	2	1	2	1	2	1	1	1	1	1	2	2	2	2	2	1	1	2	2	2	2	2	2	2	1	2	1	1	1	1	1	2	1
1604	1	91386650	91391586	2	2	1	1	2	2	1	1	2	1	2	2	2	2	1	2	1	2	1	1	1	1	1	2	2	2	2	2	2	1	2	2	2	2	2	2	2	1	2	1	1	1	1	1	2	1
1605	1	91393558	91451380	4	2	1	1	2	2	1	1	2	1	2	2	2	2	1	2	1	2	1	1	1	1	1	2	2	2	2	2	2	1	2	1	2	2	2	2	2	1	2	1	1	1	1	1	2	1
1607	1	91452309	91481300	4	3	1	1	2	2	1	1	2	1	2	2	2	2	1	2	1	2	1	1	1	1	1	2	2	2	2	2	3	1	2	3	2	2	2	2	2	1	2	1	1	1	1	1	2	1
1608	1	91483553	91506453	3	3	1	1	2	2	1	1	2	1	2	2	2	2	1	2	1	2	1	1	1	1	1	2	2	2	2	2	3	1	2	3	2	2	2	2	2	1	2	1	1	1	1	1	2	1
1610	1	91561536	91621540	3	5	1	1	2	3	4	4	2	4	2	2	3	2	1	2	4	2	1	4	1	4	4	2	2	5	2	2	5	1	2	2	3	2	2	2	3	1	2	1	4	1	1	1	2	1
1612	1	91623406	91710329	4	5	1	1	2	3	1	1	2	1	2	2	3	2	1	2	1	4	1	1	1	1	1	2	2	4	2	2	2	1	2	5	4	2	2	2	3	1	2	1	1	1	1	1	2	1
1614	1	91729089	91729812	2	2	1	1	2	2	1	1	2	1	2	2	2	2	1	2	1	2	1	1	1	1	1	2	2	2	2	2	1	1	2	1	2	2	2	2	2	1	2	1	1	1	1	1	2	1
1616	1	91899622	91920964	5	5	1	1	2	3	1	1	2	1	2	2	3	2	1	2	1	2	1	1	1	1	1	2	2	3	2	2	5	1	2	5	4	2	2	2	3	1	2	2	1	1	1	1	2	1
1619	1	92085614	92118059	7	2	2	1	1	1	2	2	1	1	1	1	1	1	2	1	1	1	2	2	2	2	1	1	1	2	1	1	2	2	1	1	1	1	1	1	1	1	1	2	2	2	2	2	1	2
1622	1	92133590	92171930	5	2	2	1	1	1	2	2	1	1	1	1	1	1	2	1	1	1	2	2	2	2	1	1	1	2	1	1	2	2	1	2	2	1	1	1	1	1	1	2	2	2	2	2	1	2
1624	1	92223225	92479794	9	4	2	1	1	1	2	2	1	1	1	1	1	1	2	3	1	1	2	2	2	2	1	3	3	2	3	1	4	2	3	4	4	3	1	3	1	1	1	2	2	2	2	2	1	2
1627	1	92484994	92554500	6	4	2	1	1	1	2	2	1	1	1	1	1	1	2	3	1	1	2	2	2	2	1	3	4	2	3	1	1	2	3	4	1	3	1	3	1	1	1	2	2	2	2	2	1	2
1628	1	92571528	92575832	4	3	2	1	1	1	2	2	1	3	1	1	1	1	2	3	1	1	2	2	2	2	1	3	1	2	3	1	1	2	3	2	1	3	1	3	1	1	1	2	2	2	2	2	1	2
1629	1	92579329	92592081	2	5	2	1	1	1	2	2	1	1	1	1	1	1	2	3	1	1	2	4	4	2	1	1	1	4	3	1	1	2	3	5	1	3	1	5	1	1	1	2	4	2	2	2	1	2
1631	1	92601269	92602222	3	2	2	1	1	1	2	2	1	1	1	1	1	1	2	1	1	1	2	2	2	2	1	1	1	2	1	1	1	2	1	2	1	1	1	1	1	1	1	2	2	2	2	2	1	2
1634	1	92603306	92719525	8	5	2	1	1	1	2	2	1	1	1	1	1	1	2	3	1	5	2	2	2	2	1	3	5	2	3	1	4	2	3	2	4	3	1	3	1	1	1	2	2	2	2	2	1	2
1635	1	92719719	92736605	2	6	2	1	3	1	2	2	1	1	6	1	1	3	2	4	1	1	2	2	2	5	1	4	3	4	4	6	4	2	4	1	4	3	1	4	1	1	1	5	2	2	2	2	1	2
1637	1	92746949	92747509	2	5	2	1	3	5	2	2	5	1	5	5	3	1	2	4	1	3	2	2	2	4	1	4	1	4	4	1	4	2	4	4	3	4	1	4	1	1	1	2	2	2	2	2	5	4
1639	1	92767722	92801257	4	4	2	1	1	1	2	2	1	1	1	1	1	1	2	3	1	1	2	2	2	2	1	3	1	2	3	1	1	2	3	4	4	3	1	3	1	1	1	2	2	2	2	2	1	2
1640	1	92806949	92843508	4	4	2	1	1	1	2	2	1	1	1	1	1	1	2	3	3	1	2	2	2	2	1	3	3	2	3	1	4	2	3	3	2	3	1	3	1	3	1	2	4	2	2	2	3	2
1641	1	92847129	92896624	6	4	2	1	1	1	2	2	1	1	1	1	1	1	2	3	3	1	2	2	2	2	1	3	3	2	3	1	4	2	3	3	2	3	1	3	1	3	1	2	4	2	2	2	3	2
1643	1	92906519	92913187	3	2	2	1	1	1	2	2	1	1	1	1	2	1	2	1	1	1	2	2	2	2	1	1	1	2	1	1	1	2	1	1	2	1	1	1	1	1	1	2	2	2	2	2	1	2
1645	1	92930253	92939552	4	5	2	1	1	1	2	2	1	1	1	1	2	1	2	3	5	1	2	2	2	2	1	3	3	2	3	1	5	2	3	1	2	3	1	3	1	3	1	2	4	2	2	4	3	2
1647	1	92939675	92962120	4	3	2	1	1	1	2	2	1	1	1	1	2	1	2	3	3	1	2	2	2	2	1	3	3	2	3	1	1	2	3	1	2	3	1	3	1	3	1	2	2	2	2	2	3	2
1649	1	92999034	93063713	6	5	1	1	1	1	1	1	3	1	3	1	1	3	1	2	2	3	1	1	1	1	1	2	2	1	2	3	4	1	2	5	1	2	1	2	1	2	3	1	3	1	1	1	2	1
1650	1	93069950	93078957	5	2	1	1	1	1	1	1	2	1	2	1	1	2	1	2	2	2	1	1	1	1	1	2	2	1	2	2	1	1	2	1	1	2	1	2	1	2	2	1	1	1	1	1	2	1
1652	1	93079979	93108669	5	4	1	1	1	1	1	1	3	1	3	1	1	3	1	2	2	3	1	1	1	1	1	2	2	1	2	3	4	1	2	4	1	2	1	2	1	2	3	1	4	1	1	1	2	1
1654	1	93140987	93158929	4	3	1	1	1	1	1	1	3	1	3	1	1	3	1	2	2	1	1	1	1	1	1	2	2	1	2	3	3	1	2	3	1	2	1	2	1	2	3	1	1	1	1	1	2	1
1657	1	93160167	93189773	7	3	1	1	1	1	1	1	3	1	3	1	1	3	1	2	2	1	1	1	1	1	1	2	2	1	2	3	2	1	2	2	1	2	1	2	1	2	3	1	2	1	1	1	2	1
1661	1	93197462	93279087	8	4	2	1	1	1	2	2	4	1	4	1	2	4	2	3	3	1	2	2	2	2	1	3	3	2	3	4	1	2	3	1	2	3	1	3	1	3	4	2	1	2	2	2	3	2
1663	1	93286589	93299415	3	2	1	1	1	1	1	1	1	1	1	1	1	1	1	2	2	1	1	1	1	1	1	2	2	1	2	1	1	1	2	1	1	2	1	2	1	2	1	1	1	1	1	1	2	1
1664	1	93324551	93342862	4	5	2	1	1	1	2	2	4	1	4	1	2	4	2	3	3	1	2	2	2	2	1	3	3	2	3	4	5	2	3	4	2	3	1	3	1	3	4	2	5	2	2	5	3	2
1666	1	93358641	93445000	5	4	2	1	1	1	2	2	3	1	3	1	2	3	2	3	3	1	2	2	2	2	1	3	3	2	3	3	3	2	3	4	2	3	1	3	1	3	3	2	4	2	2	2	3	2
1668	1	93451280	93466609	5	3	2	1	1	1	2	2	3	1	3	1	2	3	2	3	3	1	2	2	2	2	1	3	3	2	3	3	2	2	3	1	2	3	1	3	1	3	3	2	2	2	2	2	3	2
1669	1	93469166	93532961	5	3	2	1	1	1	2	2	2	1	2	1	2	2	2	2	2	1	2	2	2	2	1	2	2	2	2	2	3	2	2	2	2	2	1	2	1	2	2	2	3	2	2	2	2	2
1673	1	93543835	93702773	13	6	2	1	1	1	2	2	4	1	4	1	2	4	2	3	3	1	2	2	2	2	1	3	3	2	3	4	6	2	3	6	2	3	1	3	1	3	4	2	5	2	2	2	3	2
1674	1	93710653	93724097	3	3	2	1	1	1	2	2	2	1	2	1	2	2	2	3	3	1	2	2	2	2	1	3	3	2	3	2	3	2	3	1	2	3	1	3	1	3	2	2	1	2	1	2	3	2
1676	1	93724341	93732030	3	2	1	1	1	1	1	1	1	1	1	1	1	1	1	2	2	1	1	1	1	1	1	2	2	1	2	1	1	1	2	2	1	2	1	2	1	2	1	1	2	1	1	1	2	1
1677	1	93732054	93776943	5	5	2	1	1	1	2	2	2	1	2	1	2	2	1	3	3	1	2	2	2	2	1	3	3	2	3	2	5	2	3	4	2	3	1	3	1	3	2	2	4	2	2	2	3	2
1678	1	93826661	93845946	5	3	2	1	1	1	2	2	2	1	2	1	2	2	2	2	2	1	2	2	2	2	1	2	2	2	2	2	3	2	2	2	2	2	1	2	1	2	2	2	3	2	2	2	2	2
1680	1	93849632	93858814	3	2	2	1	1	1	2	2	2	1	2	1	2	2	2	2	2	1	2	2	2	2	1	2	2	2	2	2	1	2	2	2	2	2	1	2	1	2	2	2	2	2	2	2	2	2
1682	1	93866225	93875518	4	3	2	1	1	1	2	2	2	1	2	1	2	2	2	2	2	1	2	2	2	2	1	2	2	2	2	2	3	2	2	2	2	2	1	2	1	2	2	2	3	2	2	2	2	2
1685	1	93884085	93929448	8	2	2	1	1	1	2	2	2	1	2	1	2	2	2	2	2	1	2	2	2	2	1	2	2	2	2	2	1	2	2	2	2	2	1	2	1	2	2	2	2	2	2	2	2	2
1687	1	93932465	94110548	5	5	2	1	1	1	2	2	2	1	2	1	2	2	2	3	3	1	2	2	2	2	1	3	3	4	3	4	5	2	3	5	2	3	1	3	1	3	2	2	5	2	3	2	3	2
1688	1	94115611	94133504	3	3	2	1	1	1	2	2	2	1	2	1	2	2	2	2	2	1	2	2	2	2	1	2	2	2	2	2	1	2	2	3	2	2	1	2	1	2	2	2	3	2	2	2	2	2
1690	1	94153451	94201252	3	6	2	1	1	4	2	2	2	1	2	1	3	2	2	3	3	6	2	2	2	2	1	2	2	2	3	2	5	2	2	5	2	3	1	3	4	3	2	2	4	2	2	2	3	2
1692	1	94204364	94204364	1	3	1	1	1	1	1	1	1	1	1	1	1	1	1	3	3	1	1	1	1	1	1	1	1	1	3	1	1	1	1	1	1	3	1	2	1	2	1	1	1	1	1	1	3	1
1693	1	94209190	94223701	4	4	1	1	1	3	1	1	1	1	1	1	3	1	1	2	2	1	1	1	1	1	1	1	1	1	2	1	1	1	1	4	1	2	1	2	3	2	1	1	1	1	3	1	2	1
1694	1	94229307	94262654	6	6	1	1	1	4	1	1	1	1	1	1	4	1	1	3	2	1	1	1	1	1	1	1	1	1	3	1	1	1	1	6	1	3	1	3	4	2	1	1	5	1	6	1	3	1
1695	1	94388684	94388684	1	3	1	1	1	3	1	1	1	1	1	1	3	1	1	2	1	1	1	1	2	1	1	1	1	2	2	1	2	1	1	2	1	2	1	2	3	1	1	1	1	1	1	1	2	2
1697	1	94405568	94953664	9	6	1	1	1	5	1	1	1	1	1	1	5	1	1	4	3	1	3	2	1	1	1	3	3	1	4	1	3	2	3	6	1	4	1	4	5	3	1	3	6	1	3	1	4	1
1698	1	94973058	95102675	3	4	1	1	1	2	1	3	3	1	3	1	2	3	3	2	2	1	4	2	1	1	1	4	4	3	2	3	2	2	4	2	3	2	1	2	2	2	3	4	2	3	4	3	2	1
1699	1	95135277	95148081	2	6	1	1	1	1	1	2	2	1	6	1	1	2	2	1	1	1	4	1	1	1	1	4	5	3	1	6	5	1	4	1	2	1	1	1	1	1	2	4	1	2	5	2	1	1
1700	1	95158284	95173371	3	2	1	1	1	1	1	2	2	1	2	1	1	2	2	1	1	1	2	1	1	1	1	2	2	2	1	2	2	1	2	2	2	1	1	1	1	1	2	2	2	2	2	2	1	1
1702	1	95279165	95410117	7	4	1	1	1	1	1	1	3	1	3	1	1	3	3	2	1	1	2	1	1	1	1	4	2	3	2	3	3	1	2	4	3	2	1	2	1	1	3	2	3	3	3	3	2	1
1704	1	95449295	95449470	2	6	4	1	1	1	1	1	3	1	3	1	1	3	3	2	1	4	2	1	1	1	1	2	6	3	6	3	2	1	2	5	3	2	1	2	1	1	3	6	5	3	6	3	5	1
1705	1	95514160	95521683	4	3	1	1	1	1	1	1	2	1	2	1	1	2	2	2	1	1	3	1	1	1	1	3	3	2	2	2	3	1	3	3	2	2	1	2	1	1	2	3	3	2	2	2	2	1
1707	1	95569754	95601212	6	6	1	1	2	2	1	2	4	1	4	2	2	4	4	3	2	6	3	2	1	2	2	3	3	4	3	4	1	2	3	5	4	3	2	3	2	2	4	3	3	4	5	4	3	1
1708	1	95624638	95703023	3	3	1	1	2	2	1	2	1	1	1	2	2	1	1	2	2	2	2	2	1	2	2	2	2	1	2	1	1	2	2	3	1	2	2	2	2	2	1	2	3	1	2	1	2	1
1709	1	95716565	95922679	3	3	1	1	2	2	1	2	1	1	1	2	2	1	1	2	2	2	3	2	1	2	2	3	3	1	3	1	3	2	3	3	1	2	2	2	2	2	1	3	1	1	2	1	3	1
1710	1	95927301	95936377	4	4	1	1	2	2	1	2	1	1	1	2	2	1	1	2	2	2	4	2	1	2	2	4	4	1	2	1	4	2	4	1	1	2	2	2	2	2	1	4	3	1	3	1	2	1
1712	1	96147430	96563940	4	6	4	1	3	2	4	2	4	4	4	3	3	4	4	3	3	2	4	2	4	3	2	4	4	4	5	4	6	2	4	6	4	3	3	3	2	3	4	4	5	4	5	4	5	4
1713	1	96873867	97035545	2	4	1	1	1	2	4	2	1	2	3	1	2	1	1	1	1	2	2	2	1	1	2	2	2	3	4	3	4	2	2	2	1	1	1	1	2	1	1	2	4	1	2	1	4	1
1715	1	97086706	97331301	2	4	1	1	1	2	3	4	1	2	1	1	2	1	1	1	1	2	4	2	1	1	2	4	4	1	3	1	4	2	4	4	1	1	1	1	2	1	1	4	1	1	4	1	3	1
1716	1	97495965	97536114	3	5	1	1	1	2	2	4	1	2	3	1	2	1	1	1	1	2	5	2	1	1	2	5	5	3	2	3	4	2	5	5	1	1	1	1	2	1	1	5	4	1	5	1	2	1
1719	1	97584654	97736419	5	3	1	1	1	2	2	3	1	2	1	1	2	1	1	1	1	2	1	2	1	1	2	1	1	1	2	1	3	2	1	3	1	1	1	1	2	1	1	1	3	1	3	1	2	1
1721	1	97736500	97865924	5	2	1	1	1	2	2	2	1	2	1	1	2	1	1	1	1	2	1	2	1	1	2	1	1	1	2	1	2	2	1	2	1	1	1	1	2	1	1	1	2	1	2	1	2	1
1723	1	97867075	97920247	3	3	1	1	1	2	2	3	1	2	1	1	2	1	1	1	1	2	1	2	1	1	2	1	1	1	2	1	3	2	1	3	1	1	1	1	2	1	1	1	3	1	3	1	2	1
1726	1	97921210	98053629	4	2	1	1	1	2	2	2	1	2	1	1	2	1	1	1	1	2	1	2	1	1	2	1	1	1	2	1	2	2	1	2	1	1	1	1	2	1	1	1	2	1	2	1	2	1
1728	1	98063669	98113226	3	3	1	1	1	2	2	2	1	2	1	1	2	1	1	1	1	2	1	2	1	1	2	1	1	1	2	1	2	2	1	2	1	1	1	1	2	1	1	1	3	1	3	1	2	1
1729	1	98157227	98186407	2	4	1	1	1	2	1	1	1	2	1	1	2	1	1	1	1	2	3	2	1	1	2	3	3	1	1	1	1	2	4	1	1	1	1	1	2	1	1	3	3	1	1	1	1	1
1732	1	98207287	98284637	10	6	1	1	1	2	4	5	1	2	1	1	2	1	1	1	1	2	1	2	1	1	2	1	6	1	4	1	3	2	1	5	1	1	1	1	2	1	1	1	3	1	4	1	4	4
1736	1	98298198	98379633	10	3	1	1	1	2	2	1	1	2	1	1	2	1	1	1	1	2	1	2	1	1	2	1	3	1	2	1	2	2	1	1	1	1	1	1	2	1	1	1	3	1	1	1	2	2
1740	1	98418580	98700061	10	6	1	1	1	2	5	6	1	2	1	1	2	1	1	1	1	2	1	2	1	1	2	1	4	3	5	1	6	2	1	6	1	1	1	1	2	1	1	1	4	1	3	1	5	5
1742	1	98756990	98759259	5	3	1	1	1	2	1	2	1	2	1	1	2	1	1	1	1	2	1	2	1	1	2	1	3	1	1	1	1	2	1	1	1	1	1	1	2	1	1	1	3	1	1	1	1	1
1743	1	98763628	98766422	2	4	1	1	1	2	1	1	1	2	1	1	2	1	1	1	3	2	1	2	3	3	2	2	4	1	1	1	2	2	1	1	1	1	1	3	2	1	1	1	3	3	1	1	1	1
1746	1	98767723	98797309	3	2	1	1	1	2	1	1	1	2	1	1	2	1	1	1	1	2	1	2	1	1	2	2	1	1	1	1	2	2	1	1	1	1	1	1	2	1	1	1	1	1	1	1	1	1
1748	1	98829879	98834506	4	5	1	1	1	2	3	4	1	2	1	4	2	1	1	1	1	2	1	2	1	1	2	2	3	1	3	1	2	2	1	2	5	1	1	1	2	1	1	1	3	5	5	5	3	3
1749	1	98845174	98845482	3	2	1	1	1	2	2	2	1	2	1	1	2	1	1	1	1	2	1	2	1	1	2	2	1	1	2	1	1	2	1	2	1	1	1	1	2	1	1	1	1	1	1	1	2	2
1750	1	98885275	98901084	5	6	1	1	1	2	4	4	1	2	1	1	2	1	1	1	1	2	1	2	1	1	2	2	3	1	4	1	6	2	1	4	1	1	1	1	2	1	1	1	3	5	1	1	4	4
1752	1	98915629	98939489	3	2	1	1	1	2	1	1	1	2	1	1	2	1	1	1	1	2	1	2	1	1	2	2	1	1	1	1	2	2	1	1	1	1	1	1	2	1	1	1	1	1	1	1	1	1
1757	1	99359727	99958652	13	6	1	1	1	2	5	2	1	2	3	1	2	1	1	1	1	2	2	2	1	1	2	2	4	3	5	3	6	2	2	6	1	1	1	1	2	1	1	2	4	5	1	1	5	5
1759	1	100089736	100449858	5	6	1	1	1	2	2	5	1	2	3	1	2	1	1	1	1	2	2	2	1	1	2	2	4	3	2	3	6	2	2	6	1	1	1	1	2	1	1	2	4	2	1	1	1	2
1761	1	100503510	100806655	5	6	1	1	1	2	4	5	1	2	3	1	2	1	1	1	1	2	4	2	1	1	2	2	4	3	5	3	5	2	4	6	1	1	1	1	2	1	1	4	4	5	1	1	1	5
1762	1	100895582	100913335	3	3	1	1	1	2	2	1	1	2	1	1	2	1	1	1	1	2	2	2	1	1	2	2	3	1	1	1	1	2	2	1	1	1	1	1	2	1	1	2	3	1	1	1	1	1
1764	1	100915983	100923578	2	2	1	1	1	2	2	1	1	2	1	1	2	1	1	1	1	1	2	2	1	1	2	2	1	1	1	1	1	2	2	1	1	1	1	1	2	1	1	2	1	1	1	1	1	1
1765	1	100935344	100943042	2	2	1	1	1	2	2	1	1	2	1	1	2	1	1	1	1	2	2	2	1	1	2	2	2	1	1	1	1	2	2	1	1	1	1	1	2	1	1	2	2	1	1	1	1	1
1766	1	100945423	100946794	2	2	1	1	1	2	2	1	1	2	1	1	2	1	1	1	1	1	2	2	1	1	2	2	1	1	1	1	1	2	2	1	1	1	1	1	2	1	1	2	1	1	1	1	1	1
1768	1	100957444	101034363	5	6	1	1	1	2	2	5	1	2	3	1	2	1	1	1	1	2	2	2	1	1	2	2	4	3	5	3	6	2	2	4	1	1	1	1	2	1	1	2	4	5	1	1	1	5
1770	1	101037149	101071688	5	3	1	1	1	2	2	1	1	2	1	1	2	1	1	1	1	2	2	2	1	1	2	2	3	1	1	1	2	2	2	3	1	1	1	1	2	1	1	2	3	1	1	1	1	1
1771	1	101106450	101129754	2	3	1	1	1	2	2	1	1	2	1	1	2	1	1	1	1	2	2	2	1	1	2	2	3	1	1	1	2	2	2	1	1	1	1	1	2	1	1	2	3	1	1	1	1	1
1773	1	101143701	101149517	3	5	1	1	1	2	2	1	1	2	1	1	5	1	1	1	1	2	2	2	1	1	2	2	3	1	1	1	4	2	2	3	1	1	1	1	2	1	1	2	3	1	1	1	1	1
1774	1	101156414	101164404	2	2	1	1	1	2	2	1	1	2	1	1	2	1	1	1	1	2	2	2	1	1	2	2	2	1	1	1	1	2	2	1	1	1	1	1	2	1	1	2	2	1	1	1	1	1
1775	1	101218698	101397037	3	3	1	1	1	2	2	1	1	2	1	1	2	1	1	1	1	2	2	2	1	1	2	2	3	1	1	1	1	2	2	1	1	1	1	1	2	1	1	2	3	1	1	1	1	1
1777	1	101399855	101418602	3	4	1	1	1	2	2	1	1	2	1	1	2	1	1	1	1	2	2	2	1	1	2	2	4	1	1	1	1	2	2	3	1	1	1	1	2	1	1	2	3	1	1	1	1	1
1778	1	101420580	101434533	2	4	1	1	1	3	2	1	1	3	1	1	2	1	1	1	1	2	2	2	1	1	2	2	4	1	1	1	1	2	2	4	1	1	1	1	3	1	1	2	4	1	1	1	1	1
1779	1	101435944	101435944	1	3	1	1	1	3	2	1	1	2	1	1	3	1	1	1	1	3	3	3	1	1	3	2	1	1	1	1	1	2	3	2	1	1	1	1	2	1	1	2	3	1	1	1	1	1
1781	1	101447253	101554147	4	4	1	1	1	2	2	3	1	2	1	1	2	1	1	1	1	2	2	2	1	1	2	2	2	1	1	1	4	2	2	4	1	1	1	1	2	1	1	2	2	3	1	1	1	3
1783	1	101554230	101581652	2	6	1	1	1	2	4	3	1	2	1	1	2	1	1	3	3	2	4	2	1	1	2	2	2	3	1	5	4	2	4	2	5	1	1	3	2	1	1	4	2	1	3	3	1	1
1785	1	101612625	101680691	5	5	1	1	1	2	1	1	1	2	1	1	2	1	1	1	1	2	1	2	1	1	2	2	3	1	1	1	4	2	1	5	1	1	1	1	2	1	1	1	3	1	1	1	1	1
1786	1	101699311	101708245	2	4	1	1	1	2	1	4	1	2	1	1	2	1	1	1	1	2	1	2	1	1	2	2	4	1	1	1	1	2	1	3	1	1	1	1	2	1	1	1	3	1	1	1	1	1
1788	1	101745998	101779902	4	5	1	1	1	2	5	3	1	2	1	1	2	1	1	1	1	3	5	3	1	1	2	2	4	1	1	5	4	2	5	4	1	1	1	1	2	1	1	5	4	5	1	1	1	5
1791	1	101795670	101827133	7	2	1	1	1	2	2	1	1	1	1	1	1	1	1	1	1	2	2	2	1	1	2	2	1	1	2	1	1	2	2	1	1	1	1	1	2	1	1	2	1	2	2	1	1	2
1792	1	101962356	102047441	2	4	1	1	1	2	1	3	1	1	1	1	1	1	1	1	1	2	4	2	1	1	2	2	1	1	3	1	1	2	4	3	1	1	1	1	2	1	1	1	1	4	1	1	1	3
1794	1	102067571	102140074	5	3	1	1	1	2	3	3	1	1	1	1	1	1	1	1	1	2	3	2	1	1	2	2	1	1	2	1	1	2	3	3	1	1	1	1	2	1	1	3	1	2	1	1	1	2
1795	1	102140226	102152587	5	2	1	1	1	2	2	2	1	1	1	1	1	1	1	1	1	2	2	2	1	1	2	2	1	1	2	1	1	2	2	1	1	1	1	1	2	1	1	2	1	2	1	1	1	2
1798	1	102153160	102176724	6	5	1	1	1	2	3	5	1	1	1	1	1	1	1	1	1	2	3	2	1	1	2	4	1	1	4	1	1	2	3	5	1	1	1	1	2	1	1	3	1	4	1	1	1	4
1799	1	102180999	102191904	4	3	1	1	1	2	3	1	1	1	1	1	1	1	1	1	1	2	3	2	1	1	2	2	1	1	2	1	1	2	3	3	1	1	1	1	2	1	1	3	1	2	1	1	1	2
1800	1	102292065	102314905	2	2	1	1	1	2	2	2	1	1	1	1	1	1	1	1	1	2	2	2	1	1	2	2	1	1	2	1	1	2	2	2	1	1	1	1	2	1	1	2	1	2	1	1	1	2
1801	1	102325012	102326905	3	2	1	1	1	2	2	1	1	1	1	1	1	1	1	1	1	2	2	2	1	1	2	2	1	1	2	1	1	2	2	2	1	1	1	1	2	1	1	2	1	2	1	1	1	2
1803	1	102353231	102448857	10	3	1	1	1	2	3	3	1	1	1	1	1	1	1	1	1	2	3	2	1	1	2	2	1	1	2	1	1	2	3	2	1	1	1	1	2	1	1	3	1	2	1	1	1	2
1806	1	102450525	102478254	6	4	1	1	1	2	3	4	1	1	1	1	1	1	1	1	1	2	3	2	1	1	2	2	1	1	2	1	1	2	3	1	1	1	1	1	2	1	1	3	1	2	1	1	1	2
1807	1	102481730	102481730	1	3	1	1	1	2	1	3	1	1	1	1	1	1	1	1	1	3	1	2	1	1	3	2	1	1	3	1	1	3	1	1	1	1	1	1	3	1	1	1	1	3	1	1	1	3
1809	1	102542806	102547827	2	2	1	1	1	2	1	2	1	1	1	1	1	1	1	1	1	2	1	2	1	1	2	2	1	1	2	1	1	2	1	2	1	1	1	1	2	1	1	1	1	2	1	1	1	2
1810	1	102585073	102591983	2	2	1	1	1	2	1	2	1	1	1	1	1	1	1	1	1	2	1	2	1	1	2	2	1	1	1	1	1	2	1	2	1	1	1	1	2	1	1	1	1	1	1	1	1	1
1811	1	102595524	102632920	2	5	1	1	1	2	3	4	1	1	1	1	1	1	1	1	1	2	1	2	1	1	2	2	1	1	1	1	1	2	3	4	4	1	1	1	2	1	1	1	1	4	5	5	1	1
1812	1	102632951	102930977	7	2	1	1	1	2	2	2	1	1	1	1	1	1	1	1	1	2	2	2	1	1	2	2	1	1	1	1	1	2	2	2	1	1	1	1	2	1	1	2	1	1	1	1	1	1
1813	1	102974141	102974141	1	2	1	1	1	2	2	2	1	1	1	1	1	1	1	1	1	2	2	2	1	1	2	2	1	1	1	1	1	2	2	1	1	1	1	1	2	1	1	2	1	1	1	1	1	1
1815	1	103021049	103021049	1	3	1	1	1	2	3	1	1	1	1	1	1	1	1	1	1	3	2	2	1	1	3	2	1	1	1	1	1	3	2	1	1	1	1	1	3	1	1	2	1	1	1	1	1	1
1816	1	103021572	103053094	3	6	1	1	1	2	4	1	1	1	3	1	1	1	1	1	5	2	4	2	1	1	2	2	1	3	1	6	1	2	4	1	1	1	1	1	2	1	1	4	1	5	1	1	1	1
1818	1	103061447	103287694	7	5	1	1	1	2	3	4	1	1	1	1	1	1	1	1	1	2	3	2	1	1	2	2	1	1	1	1	1	2	3	5	1	1	1	1	2	1	1	3	1	1	1	1	1	1
1819	1	103287761	103287761	1	3	1	1	1	3	3	2	1	1	1	1	1	1	1	1	1	2	2	3	1	1	3	2	1	1	1	1	1	2	2	2	1	1	1	1	3	1	1	2	1	1	1	1	1	1
1820	1	103350975	103366029	3	6	1	1	1	2	4	4	1	1	1	1	1	1	1	1	1	3	6	3	1	1	2	5	1	1	1	1	1	2	4	4	1	1	1	1	2	1	1	4	1	1	1	1	1	1
1824	1	103384345	103462842	13	4	1	1	1	2	3	4	1	1	1	1	1	1	1	1	1	2	3	2	1	1	2	2	1	1	1	1	1	2	3	4	1	1	1	1	2	1	1	3	1	1	1	1	1	1
1828	1	103535193	103636259	11	5	1	1	1	2	3	4	1	1	1	1	1	1	1	1	1	2	3	2	1	1	2	2	1	1	1	1	1	2	3	5	1	1	1	1	2	1	1	3	1	1	1	1	1	1
1829	1	103691237	103691537	2	2	1	1	1	2	1	1	1	1	1	1	1	1	1	1	1	2	1	2	1	1	2	2	1	1	1	1	1	2	1	2	1	1	1	1	2	1	1	1	1	1	1	1	1	1
1831	1	103692309	103692344	2	2	1	1	1	2	1	2	1	1	1	1	1	1	1	1	1	2	1	2	1	1	2	2	1	1	1	1	1	2	1	1	1	1	1	1	2	1	1	1	1	1	1	1	1	1
1832	1	103729166	103736212	2	2	1	1	1	2	1	2	1	1	1	1	1	1	1	1	1	2	1	2	1	1	2	2	1	1	1	1	1	2	1	2	1	1	1	1	2	1	1	1	1	1	1	1	1	1
1833	1	103739981	103739981	1	3	3	1	1	2	3	1	1	1	1	1	1	1	1	1	3	2	1	2	1	3	2	2	3	1	1	1	1	2	1	1	1	1	1	1	2	1	1	1	1	3	3	1	1	3
1834	1	103746312	103746312	1	3	1	1	1	2	1	2	1	1	3	1	1	1	1	1	1	2	1	2	1	1	2	2	1	3	1	3	1	2	1	2	1	1	1	1	2	1	1	1	1	1	1	1	1	1
1836	1	103753379	103753379	1	3	1	1	1	3	1	1	1	1	1	1	1	1	1	1	1	2	1	2	1	1	2	2	1	1	1	1	1	3	1	1	1	1	1	1	3	1	1	1	1	1	1	1	1	1
1837	1	103756121	103772802	4	3	1	1	1	2	1	3	1	1	1	1	1	1	1	1	1	2	1	2	1	1	2	2	1	1	1	1	1	2	1	3	1	1	1	1	2	1	1	1	1	1	1	1	1	1
1838	1	103809558	103814537	5	2	1	1	1	2	1	1	1	1	1	1	1	1	1	1	1	2	1	2	1	1	2	2	1	1	1	1	1	2	1	1	1	1	1	1	2	1	1	1	1	1	1	1	1	1
1841	1	103840419	104332946	7	5	1	1	1	2	3	5	3	1	3	1	1	3	1	1	1	2	3	2	1	1	2	2	1	1	4	3	1	2	3	5	1	1	1	1	2	1	3	3	1	4	1	1	1	4
1844	1	104560299	105244689	10	6	2	1	1	2	4	5	3	1	3	1	1	3	1	1	1	2	4	2	1	1	2	2	1	1	5	3	1	2	4	6	1	1	1	1	2	1	3	4	1	5	1	1	1	5
1847	1	105246914	105969995	9	6	2	1	1	2	3	5	3	1	6	1	1	3	1	1	1	2	3	2	1	1	2	2	1	1	4	6	1	2	3	5	1	1	1	1	2	1	3	3	1	4	1	1	1	4
1850	1	106015037	106216520	12	3	2	1	1	2	3	2	1	1	1	1	1	1	1	1	1	2	3	2	1	1	2	2	1	1	3	1	1	2	3	3	1	1	1	1	2	1	1	3	1	3	1	1	1	3
1852	1	106236663	106448511	5	6	2	1	1	2	3	3	3	1	4	1	1	3	1	1	1	2	3	2	1	1	2	2	1	4	3	4	1	2	3	3	1	1	1	5	2	1	3	6	1	3	1	1	1	3
1857	1	106469611	106644372	11	5	2	1	1	2	1	4	3	5	3	1	1	3	1	1	1	2	1	2	1	1	2	2	1	1	1	3	1	2	1	4	1	1	1	1	2	1	3	1	1	1	1	1	1	1
1859	1	106674924	106718280	6	6	2	1	1	2	1	2	3	5	3	1	1	3	1	1	1	2	1	2	1	1	2	2	1	1	4	3	1	2	1	6	1	1	1	1	2	1	3	1	1	4	1	1	1	4
1860	1	106735473	106773460	3	3	2	1	1	2	1	2	3	2	3	1	1	3	1	1	1	2	1	2	1	1	2	2	1	1	3	3	1	2	1	2	1	1	1	1	2	1	3	1	1	3	1	1	1	3
1861	1	106799022	106815815	2	4	4	1	1	4	1	4	3	4	3	1	1	3	1	1	1	2	1	4	1	1	4	2	1	1	3	3	1	2	1	4	1	1	1	1	2	1	3	1	1	3	1	1	1	3
1862	1	106823717	106823846	2	5	2	1	1	4	1	4	3	4	3	1	1	5	1	1	1	2	1	4	1	1	4	4	1	1	3	5	1	2	1	3	1	1	1	1	4	1	3	1	1	5	1	1	1	5
1864	1	106835159	106902324	5	2	2	1	1	2	1	2	1	2	1	1	1	1	1	1	1	2	1	2	1	1	2	2	1	1	1	1	1	2	1	2	1	1	1	1	2	1	1	1	1	1	1	1	1	1
1866	1	106947991	106952040	3	3	2	1	1	2	1	3	1	3	1	1	1	1	1	1	1	2	1	2	1	1	2	2	1	1	2	1	1	2	1	3	1	1	1	1	2	1	1	1	1	2	1	1	1	2
1867	1	106966930	106968799	2	2	2	1	1	2	1	2	1	2	1	1	1	1	1	1	1	2	1	2	1	1	2	2	1	1	2	1	1	2	1	2	1	1	1	1	2	1	1	1	1	2	1	1	1	2
1869	1	106969060	106984661	4	3	2	1	1	2	1	3	1	3	1	1	1	1	1	1	1	2	1	2	1	1	2	2	1	1	3	1	1	2	1	1	1	1	1	1	2	1	1	1	1	3	1	1	1	3
1871	1	107009207	107046241	4	4	2	1	1	2	1	3	1	3	1	1	1	1	1	1	1	2	1	2	1	1	2	2	1	1	3	1	1	2	1	1	1	1	1	1	2	1	1	1	1	4	1	1	1	3
1873	1	107047512	107050888	3	4	2	1	3	2	1	3	1	4	1	1	1	1	1	1	1	2	1	2	1	1	2	2	1	1	4	1	1	2	1	1	3	1	3	1	2	1	1	1	1	4	3	1	1	4
1874	1	107051804	107095838	6	4	2	1	1	2	1	3	1	3	1	1	1	1	1	1	1	2	1	2	1	1	2	2	1	1	3	1	1	2	1	4	1	1	1	1	2	1	1	1	1	3	1	1	1	3
1877	1	107096175	107216999	9	6	2	1	1	2	1	5	3	5	3	1	1	3	1	1	1	2	1	2	1	1	2	2	1	1	4	3	1	2	1	6	1	1	1	1	2	1	3	1	1	4	1	1	1	4
1878	1	107220290	107242004	3	5	2	1	1	4	1	1	3	5	3	1	4	3	1	1	1	2	4	2	1	1	2	2	1	1	1	3	1	2	1	2	1	1	1	1	2	1	3	1	1	1	1	1	1	1
1881	1	107243868	107251051	3	6	5	1	1	5	1	6	4	6	4	1	1	4	1	3	1	5	1	2	1	1	6	5	3	1	1	4	1	2	1	5	1	1	1	1	5	1	4	1	1	1	1	2	3	1
1883	1	107264609	107398280	4	4	1	1	1	2	1	1	3	4	3	1	1	3	1	1	1	2	1	2	1	1	2	4	1	1	1	3	1	2	1	1	1	1	1	1	2	1	3	1	1	1	1	1	1	1
1885	1	107457616	107500040	5	2	1	1	1	2	1	1	2	1	2	1	1	2	1	1	1	2	1	2	1	1	2	2	1	1	1	2	1	2	1	2	1	1	1	1	2	1	2	1	1	1	1	1	1	1
1886	1	107514017	107546518	3	2	1	1	1	2	1	1	2	1	2	1	1	2	1	1	1	2	1	2	1	1	2	2	1	1	1	2	1	2	1	1	1	1	1	1	2	1	2	1	1	1	1	1	1	1
1889	1	107546858	107630461	7	2	1	1	1	2	1	1	2	1	2	1	1	2	1	1	1	2	1	2	1	1	2	2	1	1	1	2	1	2	1	2	1	1	1	1	2	1	2	1	1	1	1	1	1	1
1891	1	107637227	107763061	3	5	1	1	3	2	1	1	4	5	4	3	1	4	1	1	1	2	1	2	1	1	2	5	3	3	5	4	1	2	1	2	3	1	1	1	2	1	4	1	1	5	3	3	1	5
1893	1	107775288	107788719	3	5	1	1	1	2	1	1	1	4	1	1	1	1	1	1	1	5	1	2	1	1	2	3	1	1	3	1	1	2	1	1	1	1	1	1	2	1	1	1	1	3	1	1	1	3
1895	1	107790111	107801082	6	4	1	1	1	2	1	1	3	1	3	1	1	3	1	1	1	2	1	2	1	1	2	4	1	1	4	3	1	2	1	2	1	1	1	1	2	1	3	1	1	4	1	1	1	4
1896	1	107801177	107855715	2	5	3	1	1	2	1	1	3	5	3	1	1	3	1	1	1	2	1	2	1	1	2	2	1	1	2	3	4	2	4	5	1	1	4	1	2	1	3	1	1	2	1	1	1	2
1898	1	107861330	108029792	5	6	2	1	1	2	1	1	3	4	5	1	1	3	1	1	1	2	1	2	1	1	2	3	1	1	2	5	4	2	1	6	1	1	1	1	2	1	3	1	1	2	1	1	1	2
1900	1	108038398	108181638	3	6	2	1	3	2	1	5	4	6	4	1	5	4	1	3	5	2	1	2	1	1	2	4	1	1	4	4	6	2	5	6	3	1	1	5	2	1	4	1	1	4	1	1	5	6
1901	1	108200203	108200203	1	3	2	1	3	2	1	1	1	2	1	1	1	1	1	1	1	2	1	2	3	1	2	1	1	1	1	1	2	2	1	2	1	1	3	3	2	1	1	1	1	3	3	3	1	1
1903	1	108210927	108210927	1	3	2	1	1	2	1	1	1	1	3	1	1	1	1	1	1	2	1	2	1	1	2	1	1	1	1	1	3	2	1	1	3	1	3	1	2	1	1	1	1	1	3	1	1	1
1905	1	108218031	108222808	2	2	2	1	1	2	1	1	1	2	1	1	1	1	1	1	1	1	1	2	1	1	1	1	1	1	1	1	1	2	1	1	1	1	1	1	2	1	1	1	1	1	1	1	1	1
1907	1	108235912	108241339	4	4	2	1	1	2	1	1	1	2	1	1	1	1	1	1	1	1	1	2	1	1	1	1	1	1	3	1	1	2	1	1	1	1	1	1	2	1	1	1	1	4	1	1	1	3
1908	1	108253639	108279434	4	6	2	1	1	2	1	1	3	2	3	1	1	3	1	1	6	6	1	2	1	4	1	6	4	1	5	3	1	2	1	1	1	1	1	1	2	1	3	1	1	5	6	6	1	5
1910	1	108287566	108290876	3	3	2	1	1	2	1	1	1	3	1	1	1	1	1	1	1	1	1	2	1	1	1	3	1	1	3	1	1	2	1	1	1	1	1	1	2	1	1	1	1	3	1	1	1	3
1912	1	108295668	108352683	3	5	2	1	1	2	1	1	3	1	3	1	1	3	1	1	1	3	1	2	1	1	3	3	1	1	4	3	5	2	1	5	1	1	1	1	2	1	3	1	1	4	1	1	1	4
1919	1	108356327	108545519	16	6	2	1	1	2	1	1	3	1	3	1	1	3	1	1	1	4	1	2	1	1	4	5	1	1	4	3	4	2	1	6	1	1	1	1	2	1	3	1	1	4	1	1	1	4
1921	1	108590366	108591237	2	2	2	1	1	2	1	1	1	1	1	1	1	1	1	1	1	1	1	2	2	1	1	2	1	1	2	1	1	2	1	2	1	1	1	1	2	1	1	1	1	2	2	1	1	2
1923	1	108609949	108755359	7	6	2	1	1	2	1	1	3	1	3	1	1	3	1	1	1	4	1	2	5	1	4	6	1	1	5	3	4	2	1	6	1	1	1	1	2	1	3	1	1	2	5	1	1	2
1925	1	108799193	108883024	3	4	2	1	3	2	1	1	2	1	2	1	1	2	1	1	1	2	1	2	4	1	2	2	1	1	4	2	2	2	1	4	3	1	1	1	2	1	2	1	1	2	4	3	1	2
1928	1	108896127	108905265	4	3	2	1	1	2	1	1	2	1	2	1	1	2	1	1	1	2	1	2	3	1	2	2	1	1	3	2	2	2	1	3	1	1	1	1	2	1	2	1	1	2	3	1	1	2
1930	1	108915586	108991115	5	2	2	1	1	2	1	1	2	1	2	1	1	2	1	1	1	2	1	2	1	1	2	2	1	1	1	2	2	2	1	1	1	1	1	1	2	1	2	1	1	2	1	1	1	2
1931	1	109031585	109167614	3	5	2	1	1	2	1	1	3	1	3	1	4	3	1	1	1	2	1	2	5	1	2	2	1	1	5	3	2	2	1	5	4	1	4	4	2	1	3	1	1	2	5	1	1	2
1934	1	109167859	109295440	8	3	2	1	1	2	1	1	2	1	2	1	1	2	1	1	1	2	1	2	3	1	2	3	1	1	3	2	2	2	1	3	1	1	1	1	2	1	2	1	1	2	3	1	1	2
1936	1	109317437	109384658	5	3	2	1	1	2	1	1	3	1	3	1	1	3	1	1	1	3	1	2	2	1	3	1	1	1	2	3	3	2	1	2	1	1	1	1	2	1	3	1	1	2	2	1	1	2
1937	1	109384693	109414613	2	2	2	1	1	2	1	1	1	1	1	1	1	1	1	1	1	1	1	2	2	1	1	2	1	1	2	1	1	2	1	2	1	1	1	1	2	1	1	1	1	2	2	1	1	2
1938	1	109425322	109477444	4	2	2	1	1	2	1	1	1	1	1	1	1	1	1	1	1	1	1	2	1	1	1	2	1	1	1	1	1	2	1	1	1	1	1	1	2	1	1	1	1	2	1	1	1	2
1940	1	109480291	109480718	2	4	2	1	1	2	1	1	1	1	3	1	1	1	1	1	1	1	1	2	4	1	1	2	1	3	4	3	1	2	1	4	1	1	1	1	2	1	1	1	1	2	4	1	1	2
1941	1	109487015	109497159	3	2	2	1	1	2	1	1	1	1	1	1	1	1	1	1	1	1	1	2	1	1	1	2	1	1	1	1	1	2	1	2	1	1	1	1	2	1	1	1	1	2	1	1	1	2
1943	1	109503788	109539976	6	4	2	1	1	2	1	1	1	1	1	1	1	1	1	1	1	1	1	2	3	1	1	4	1	1	3	1	1	2	1	2	1	1	1	1	2	1	1	1	1	2	3	1	1	2
1944	1	109542767	109550615	2	2	2	1	1	2	1	1	1	1	1	1	1	1	1	1	1	1	1	2	2	1	1	1	1	1	2	1	1	2	1	2	1	1	1	1	2	1	1	1	2	2	2	1	1	2
1945	1	109562773	109586649	4	6	2	1	1	2	1	1	1	1	1	1	1	1	2	1	1	1	1	2	3	1	1	4	1	1	3	1	1	2	1	6	1	1	1	1	2	1	1	1	1	5	6	1	1	2
1947	1	109595430	109612111	3	2	2	1	1	2	1	1	1	1	1	1	1	1	2	1	1	1	1	2	1	1	1	1	1	1	1	1	1	2	1	1	1	1	1	1	2	1	1	1	1	2	1	1	1	2
1949	1	109612282	109671543	5	3	2	1	1	2	1	1	1	1	1	1	1	1	2	1	1	1	1	2	3	1	1	1	1	1	3	1	1	2	1	2	1	1	1	1	2	1	1	1	1	2	3	1	1	2
1950	1	109672500	109735204	5	2	2	1	1	2	1	1	1	1	1	1	1	1	2	1	1	1	1	2	2	1	1	1	1	1	2	1	1	2	1	2	1	1	1	1	2	1	1	1	1	2	2	1	1	2
1951	1	109741364	109757339	3	2	2	1	1	2	1	1	1	1	1	1	1	1	2	1	1	1	1	2	1	1	1	1	1	1	1	1	1	2	1	1	1	1	1	1	2	1	1	1	1	2	1	1	1	2
1952	1	109762216	109811017	7	2	2	1	1	2	1	1	1	1	1	1	1	1	2	1	1	1	1	2	2	1	1	1	1	1	2	1	1	2	1	1	1	1	1	1	2	1	1	1	1	2	2	1	1	2
1954	1	109811600	109826854	3	3	2	1	1	2	1	1	1	1	1	1	1	1	2	1	1	1	1	2	3	1	1	1	1	1	3	1	1	2	1	1	1	1	1	1	2	1	1	1	1	2	3	1	1	2
1956	1	109827695	109849775	4	2	2	1	1	2	1	1	1	1	1	1	1	1	2	1	1	1	1	2	1	1	1	1	1	1	1	1	1	2	1	1	1	1	1	1	2	1	1	1	1	2	1	1	1	2
1957	1	109865384	109930641	5	3	2	1	1	2	1	1	1	1	1	1	1	1	2	1	1	1	1	2	3	1	1	1	1	1	3	1	1	2	1	1	1	1	1	1	2	1	1	1	1	2	3	1	1	2
1958	1	109938640	109941841	3	2	2	1	1	2	1	1	1	1	1	1	1	1	2	1	1	1	1	2	2	1	1	1	1	1	2	1	1	2	1	2	1	1	1	1	2	1	1	1	1	2	2	1	1	2
1960	1	109994739	110095989	12	2	2	1	1	2	1	1	1	1	1	1	1	1	2	1	1	1	1	2	1	1	1	1	1	1	1	1	1	2	1	1	1	1	1	1	2	1	1	1	1	2	1	1	1	2
1963	1	110108422	110226066	4	6	2	1	1	2	3	1	3	1	3	1	1	3	2	1	2	4	3	2	2	1	4	2	1	1	2	3	4	2	2	2	1	1	1	1	2	1	3	3	2	2	6	5	1	2
1967	1	110236400	110339447	9	6	2	1	1	2	4	1	4	3	4	1	3	4	2	3	1	5	4	2	6	1	5	6	1	1	6	4	5	2	1	1	1	3	1	3	2	1	4	4	1	1	6	1	1	1
1968	1	110344649	110377730	5	2	2	1	1	2	1	1	1	2	1	1	2	1	2	2	1	2	1	2	1	1	2	1	1	1	1	1	2	2	1	1	1	2	1	2	2	1	1	1	1	1	1	1	1	1
1970	1	110388787	110421691	2	5	2	1	1	2	4	1	4	2	4	3	2	4	2	2	3	2	4	2	4	3	2	4	1	5	4	4	2	2	3	3	3	2	3	2	2	3	4	3	3	3	4	3	5	1
1972	1	110436331	110446621	4	3	2	1	1	2	3	1	3	2	3	1	2	3	2	2	1	2	3	2	3	1	2	3	1	1	3	3	2	2	1	1	1	2	1	2	2	1	3	3	1	1	3	1	1	1
1977	1	110458656	110642710	16	3	2	1	1	2	3	1	3	2	3	1	2	3	2	2	1	2	3	2	3	1	2	3	1	1	3	3	2	2	1	3	1	2	1	2	2	1	3	3	1	1	3	1	1	1
1979	1	110649836	110688736	3	6	3	1	1	2	4	1	4	2	1	1	2	4	2	3	1	5	4	2	4	1	2	5	1	1	4	1	6	3	1	5	1	2	1	2	2	1	4	4	1	5	4	1	1	1
1980	1	110694299	110722723	2	4	2	1	1	3	1	1	1	2	1	1	2	1	2	2	1	2	1	3	1	1	3	4	1	1	1	1	2	2	1	3	1	2	1	2	2	1	1	1	1	1	1	1	1	1
1981	1	110723378	110726890	3	2	2	1	1	2	1	1	1	2	1	1	2	1	2	2	1	2	1	2	1	1	2	2	1	1	1	1	2	2	1	1	1	2	1	2	2	1	1	1	1	1	1	1	1	1
1983	1	110755593	110785023	4	2	2	1	1	2	1	1	1	2	1	1	2	1	2	2	1	2	1	2	1	1	2	2	1	1	1	1	2	2	1	2	1	2	1	2	2	1	1	1	1	1	1	1	1	1
1984	1	110786786	110797165	3	4	2	1	1	2	3	1	3	2	3	1	2	3	2	2	1	4	3	2	3	1	4	1	1	1	3	3	4	2	1	1	1	2	1	2	2	1	3	3	1	1	3	1	1	1
1986	1	110834540	111010988	8	3	2	1	1	1	1	1	3	2	3	1	2	3	2	2	1	3	1	2	3	1	3	3	1	1	2	3	3	2	1	3	1	2	1	2	1	1	3	1	1	1	3	1	1	1
1987	1	111017867	111268767	8	4	2	1	1	1	1	1	3	2	3	1	2	3	2	2	1	4	1	2	3	1	4	2	1	1	2	3	4	2	1	3	1	2	1	2	1	1	3	1	2	1	3	1	1	1
1989	1	111294465	111327715	3	5	2	1	1	4	1	4	3	2	3	1	2	3	2	2	4	5	1	2	3	1	3	2	1	1	2	3	3	2	1	3	1	2	1	2	1	1	3	1	2	1	5	1	4	1
1991	1	111327839	111417744	8	2	2	1	1	1	1	1	1	2	1	1	2	1	2	2	1	1	1	2	1	1	1	2	1	1	2	1	1	2	1	1	1	2	1	2	1	1	1	1	2	1	1	1	1	1
1994	1	111443167	111709016	6	3	3	1	1	3	3	3	2	1	2	1	1	2	1	1	1	2	3	1	2	3	2	1	3	2	1	2	2	1	3	1	3	1	1	1	3	1	2	3	1	3	2	3	3	3
1998	1	111720609	111900193	13	3	3	1	1	3	3	3	2	1	2	1	1	2	1	1	1	2	3	1	2	3	2	1	3	2	1	2	2	1	3	2	3	1	1	1	3	1	2	3	1	3	2	3	3	3
2000	1	111909128	111909159	2	6	1	1	1	3	5	5	2	1	2	1	1	6	1	1	1	3	1	1	4	1	4	1	1	4	1	2	3	1	1	4	1	1	1	1	1	1	2	1	1	1	4	1	3	1
2002	1	111946159	112018939	11	2	1	1	1	1	1	1	2	1	2	1	1	2	1	1	1	2	1	1	2	1	2	1	1	2	1	2	2	1	1	2	1	1	1	1	1	1	2	1	1	1	2	1	1	1
2004	1	112046384	112110077	8	2	1	1	1	1	1	1	2	1	2	1	1	2	1	1	1	2	1	1	2	1	2	1	1	2	1	2	2	1	1	2	1	1	1	1	1	1	2	1	1	1	2	1	1	1
2005	1	112110145	112114317	2	2	1	1	1	1	1	1	2	1	2	1	1	2	1	1	1	2	1	1	2	1	2	1	1	2	1	2	2	1	1	1	1	1	1	1	1	1	2	1	1	1	2	1	1	1
2006	1	112124143	112166466	3	3	3	1	1	3	3	3	2	1	2	1	1	2	1	1	1	2	3	1	2	3	2	3	3	2	1	2	2	1	3	2	3	1	1	1	3	1	2	3	1	3	2	3	3	3
2008	1	112166684	112178672	2	6	1	1	1	4	1	6	3	2	5	6	2	5	1	2	1	3	1	1	1	1	5	1	1	3	2	5	5	1	1	4	1	2	1	2	1	1	3	1	1	1	6	1	1	1
2009	1	112204641	112266414	4	5	3	1	1	3	3	3	2	1	2	1	1	2	1	1	1	4	3	1	4	3	2	3	3	2	1	2	2	1	3	5	3	1	1	1	3	1	2	3	1	3	5	3	3	3
2012	1	112303926	112310023	4	2	2	1	1	2	2	2	1	1	1	1	1	1	1	1	1	1	2	1	1	2	1	1	2	1	1	1	1	1	2	1	2	1	1	1	2	1	1	2	1	2	1	2	2	2
2014	1	112333686	112338129	3	2	2	1	1	2	2	2	1	1	1	1	1	1	1	1	1	1	2	1	2	2	1	1	2	2	1	1	1	1	2	2	2	1	1	1	2	1	1	2	1	2	2	2	2	2
2016	1	112341603	112342794	2	5	4	1	1	4	4	4	3	1	3	5	1	3	1	2	1	2	4	3	1	4	1	1	4	1	2	3	1	1	4	2	4	2	1	5	4	1	3	4	1	4	1	4	4	4
2018	1	112349453	112363109	3	6	3	1	1	3	3	3	2	1	6	1	1	2	1	1	1	2	3	1	5	4	2	2	3	5	1	6	2	1	3	5	3	1	1	1	3	1	2	3	1	4	5	3	3	3
2020	1	112363676	112399617	3	6	3	1	1	3	5	3	2	1	2	1	1	2	1	1	1	2	3	1	6	3	2	2	5	4	1	2	2	1	3	4	5	1	1	1	3	1	2	3	1	5	6	5	3	3
2023	1	112400821	112508510	6	5	3	1	1	3	3	3	2	1	2	1	1	2	1	1	1	2	3	1	5	3	2	2	3	4	1	2	2	1	3	2	3	1	1	1	3	1	2	3	1	3	5	3	3	3
2024	1	112537607	112537607	1	3	3	1	1	3	3	3	3	2	3	1	1	3	2	1	2	3	3	1	3	3	3	3	3	3	1	3	3	1	3	3	3	1	1	2	3	2	3	3	2	3	3	3	3	3
2026	1	112604509	112622805	3	2	2	1	1	2	2	2	2	1	2	1	1	2	1	1	1	2	2	1	1	2	2	2	2	1	1	2	2	1	2	2	2	1	1	1	2	1	2	2	1	2	1	2	2	2
2030	1	112646435	112728102	5	5	3	1	1	3	3	3	2	1	2	1	1	2	1	1	1	5	3	1	4	3	5	2	3	4	1	2	5	1	3	5	3	1	1	1	3	1	2	3	1	3	4	3	3	3
2032	1	112731263	112813375	3	4	3	1	1	3	3	3	2	1	2	1	1	2	1	1	1	1	3	1	3	3	4	2	3	4	1	2	1	1	3	3	3	1	1	1	3	1	2	3	1	3	3	3	3	3
2033	1	112839494	112847443	2	6	3	1	1	3	5	3	2	1	4	1	1	2	1	1	1	1	3	1	1	3	3	3	3	4	1	4	5	1	5	6	5	1	1	5	3	1	2	3	1	3	1	5	3	3
2038	1	112863023	113102128	23	2	2	1	1	2	2	2	2	1	2	1	1	2	1	1	1	2	2	1	1	2	2	2	2	2	1	2	2	1	2	1	2	1	1	1	2	1	2	2	1	2	1	2	2	2
2040	1	113102405	113246728	5	4	3	1	1	3	3	3	2	1	2	1	1	2	1	1	1	2	3	1	4	3	2	2	3	2	1	2	2	1	3	2	3	1	1	1	3	1	2	3	1	3	4	3	3	3
2042	1	113246794	113299225	4	3	3	1	1	3	3	3	2	1	2	1	1	2	1	1	1	2	3	1	3	3	2	2	3	1	1	2	2	1	3	2	3	1	1	1	3	1	2	3	1	3	3	3	3	3
2043	1	113377972	113502294	7	3	3	1	1	3	3	3	2	1	2	1	1	2	1	1	1	1	3	1	3	3	1	1	3	1	1	2	1	1	3	1	3	1	1	1	3	1	2	3	1	3	3	3	3	3
2044	1	113594137	113643051	4	2	2	1	1	2	2	2	1	1	1	1	1	1	1	1	1	1	2	1	2	2	1	1	2	1	1	1	1	1	2	1	2	1	1	1	2	1	1	2	1	2	2	2	2	2
2045	1	113654153	113663882	4	2	2	1	1	2	2	2	2	1	2	1	1	2	1	1	1	1	2	1	2	2	1	1	2	1	1	2	1	1	2	1	2	1	1	1	2	1	2	2	1	2	2	2	2	2
2055	1	113760101	114062021	32	3	3	1	1	3	3	3	2	1	2	1	1	2	1	1	1	1	3	1	3	3	1	1	3	1	1	2	1	1	3	1	3	1	1	1	3	1	2	3	1	3	3	3	3	3
2062	1	114062142	114387374	17	6	3	1	1	3	3	3	2	1	2	1	1	2	1	1	1	5	3	1	4	3	5	6	3	4	1	2	5	1	3	6	3	1	1	1	3	1	2	3	1	3	4	3	3	3
2064	1	114395994	114436279	3	6	4	1	1	3	3	3	2	6	2	6	1	2	6	1	6	5	3	1	5	3	5	5	3	2	1	2	5	1	3	5	3	1	1	1	3	1	2	3	6	4	5	4	3	4
2067	1	114444031	114614720	7	4	3	1	1	3	3	3	2	1	2	1	1	2	1	1	1	3	3	1	4	3	3	4	3	2	1	2	3	1	3	4	3	1	1	1	3	1	2	3	1	3	4	3	3	3
2068	1	114642702	114650295	3	2	2	1	1	2	2	2	1	1	1	1	1	1	1	1	1	1	2	1	1	2	1	2	2	1	1	1	1	1	2	1	2	1	1	1	2	1	1	2	1	2	1	2	2	2
2070	1	114670766	114747395	3	6	2	1	1	3	3	3	2	1	5	1	1	2	1	1	1	3	3	1	6	2	3	3	3	2	1	5	4	1	3	6	3	1	1	1	3	1	2	3	1	3	2	3	3	3
2072	1	114781858	114819627	2	4	1	1	2	3	3	3	1	1	1	1	1	2	2	1	1	4	3	1	1	1	4	4	3	4	1	2	4	1	3	1	3	1	2	1	3	1	1	3	1	3	2	3	3	3
2075	1	114854088	114940383	7	4	2	1	1	3	3	3	2	1	2	1	1	2	1	1	1	4	3	1	2	2	4	3	3	4	1	2	4	1	3	2	3	1	1	1	3	1	2	3	1	3	2	3	3	3
2076	1	114961677	115153629	4	3	1	1	1	2	2	2	1	1	1	1	1	1	1	1	1	3	2	1	1	1	3	2	2	3	1	1	3	1	2	3	2	1	1	1	2	1	1	2	1	2	1	2	2	2
2077	1	115204678	115293435	6	6	2	1	1	3	3	3	2	1	5	1	1	2	1	1	1	4	3	1	6	2	4	3	3	4	1	5	4	1	3	4	3	1	1	1	3	1	2	3	1	3	6	3	3	3
2078	1	115293495	115296028	2	4	2	1	2	3	3	3	1	1	1	1	1	1	1	2	1	3	3	2	1	2	3	4	3	3	1	2	3	1	3	4	3	2	1	1	3	1	1	3	1	3	1	3	3	3
2079	1	115296244	115352913	4	6	1	1	1	2	2	2	1	1	1	3	4	1	1	1	1	2	2	1	6	3	2	5	2	2	1	1	2	1	2	4	2	1	4	1	2	1	1	2	1	2	6	2	2	2
2080	1	115355006	115376148	4	5	1	1	1	3	3	3	2	1	2	1	1	2	1	1	1	4	3	1	3	1	4	5	3	4	1	2	4	1	3	5	3	1	1	1	3	1	2	3	1	3	4	3	3	3
2081	1	115376627	115420668	5	5	3	1	1	2	2	2	2	1	2	1	3	2	1	1	1	4	2	1	4	3	4	4	2	4	1	2	4	1	2	5	2	1	1	1	2	1	2	2	1	2	4	2	2	2
2084	1	115424544	115441025	4	3	1	1	1	2	2	2	2	1	2	1	1	2	1	1	1	3	2	1	3	1	3	3	2	3	1	2	3	1	2	3	2	1	1	1	2	1	2	2	1	2	3	2	2	2
2086	1	115477957	115554641	9	2	2	1	1	2	2	2	2	1	2	1	1	2	1	1	1	1	2	1	1	2	1	2	2	1	1	2	1	1	2	2	2	1	1	1	2	1	2	2	1	2	1	2	2	2
2089	1	115561430	115758479	12	6	4	1	1	3	3	3	3	2	3	1	1	3	1	2	1	2	3	1	1	4	2	5	3	2	2	3	2	1	3	6	3	2	1	2	3	1	3	3	1	3	1	3	3	3
2091	1	115783892	115890111	5	6	1	1	1	2	2	2	3	2	3	1	5	3	1	2	1	2	2	1	1	1	2	4	2	4	2	3	4	1	2	6	2	2	1	2	2	1	3	2	5	2	1	2	2	2
2093	1	115908934	115936284	5	5	3	1	1	2	2	2	3	2	4	1	2	3	1	2	1	2	2	1	3	3	2	2	2	4	2	4	3	1	2	5	2	2	1	2	2	1	3	2	2	2	3	2	2	2
2095	1	115959858	115980111	2	5	1	1	1	2	2	2	1	4	1	1	2	1	1	2	1	5	2	1	1	1	2	4	2	1	2	1	1	1	2	4	3	2	1	2	2	1	1	2	2	5	1	3	2	2
2097	1	115987909	116014954	3	2	1	1	1	2	2	2	1	2	1	1	2	1	1	2	1	2	2	1	1	1	2	2	2	1	2	1	1	1	2	1	2	2	1	2	2	1	1	2	2	2	1	2	2	2
2100	1	116045359	116094069	8	2	1	1	1	2	2	2	1	2	1	1	2	1	1	2	1	2	2	1	1	1	2	2	2	1	2	1	1	1	2	2	2	2	1	2	2	1	1	2	2	2	1	2	2	2
2102	1	116156551	116164374	4	2	1	1	1	2	2	2	1	2	1	1	2	1	1	2	1	2	2	1	1	1	2	1	2	1	2	1	1	1	2	1	2	2	1	2	2	1	1	2	2	2	1	2	2	2
2104	1	116174107	116256562	3	6	3	1	1	2	2	2	3	2	6	1	2	3	1	2	1	2	2	1	5	3	2	5	2	4	2	6	3	1	2	5	2	2	1	2	2	1	3	2	2	2	3	2	2	2
2106	1	116264372	116315624	4	4	1	1	1	2	2	2	3	2	3	1	2	3	1	2	1	2	2	1	1	1	2	2	2	1	2	3	4	1	2	4	2	2	1	2	2	1	3	2	2	2	1	2	2	2
2108	1	116354789	116387078	3	2	1	1	1	2	2	2	1	2	1	1	2	1	1	2	1	2	2	1	1	1	2	1	2	1	2	1	1	1	2	1	2	2	1	2	2	1	1	2	2	2	1	2	2	2
2109	1	116415011	116428476	2	4	1	1	1	2	2	2	1	2	1	1	2	1	1	2	1	4	2	1	1	1	2	3	2	1	2	1	1	1	2	3	2	2	1	2	2	1	1	2	2	4	1	2	2	2
2111	1	116488503	116491341	3	2	1	1	1	2	2	2	1	2	1	1	2	1	1	2	1	2	2	1	1	1	2	1	2	1	2	1	1	1	2	1	2	2	1	2	2	1	1	2	2	2	1	2	2	2
2112	1	116528377	116530560	2	4	1	1	1	2	2	2	1	2	1	1	2	1	1	2	1	2	2	1	1	1	2	4	2	1	2	1	4	1	2	4	3	2	1	2	2	1	1	2	2	2	1	2	2	2
2114	1	116575130	116590329	2	2	1	1	1	2	2	2	1	2	1	1	2	1	1	2	1	2	2	1	1	1	2	1	2	1	2	1	2	1	2	2	2	2	1	2	2	1	1	2	2	2	1	2	2	2
2116	1	116604626	116609776	4	2	1	1	1	2	2	2	1	2	1	1	2	1	1	2	1	2	2	1	1	1	2	1	2	1	2	1	1	1	2	1	2	2	1	2	2	1	1	2	2	2	1	2	2	2
2117	1	116614211	116616561	2	2	1	1	1	2	2	2	1	2	1	1	2	1	1	2	1	2	2	1	1	1	2	2	2	1	2	1	2	1	2	1	2	2	1	2	2	1	1	2	2	2	1	2	2	2
2119	1	116671276	116830231	6	6	4	1	1	2	4	2	3	2	3	1	2	3	1	2	1	2	2	1	5	4	2	4	2	5	2	3	6	1	2	4	2	2	1	2	2	1	3	2	2	2	5	2	2	2
2124	1	116854102	117138544	14	5	4	1	1	2	2	2	3	2	3	1	2	3	1	2	1	2	2	1	5	4	2	4	2	5	2	3	5	1	2	5	2	2	1	2	2	1	3	2	2	2	5	2	2	2
2127	1	117141326	117177969	7	2	1	1	1	2	2	2	2	2	2	1	2	2	1	2	1	2	2	1	2	1	2	2	2	1	2	2	1	1	2	1	2	2	1	2	2	1	2	2	2	2	1	2	2	2
2130	1	117197814	117304248	5	2	1	1	1	2	2	2	1	2	1	1	2	1	1	2	1	2	2	1	2	1	2	2	2	2	2	1	1	1	2	2	2	2	1	2	2	1	1	2	2	2	2	2	2	2
2132	1	117304674	117323521	3	3	1	1	1	2	2	2	1	2	1	1	2	1	1	2	1	2	2	1	2	1	2	2	2	2	2	1	3	1	2	3	2	2	1	2	2	1	1	2	2	2	2	2	2	2
2134	1	117485750	117593418	6	3	3	1	1	2	2	2	1	2	1	1	2	1	1	2	1	2	2	1	2	1	2	1	2	3	2	1	1	1	2	3	2	2	1	2	2	1	1	2	2	2	2	2	2	2
2135	1	117598409	117613252	2	2	1	1	1	2	2	2	1	2	1	1	2	1	1	2	1	2	2	1	2	1	2	1	2	1	2	1	1	1	2	2	2	2	1	2	2	1	1	2	2	2	2	2	1	2
2137	1	117618571	117673197	5	2	1	1	1	2	2	2	1	2	1	1	2	1	1	2	1	2	2	1	2	1	2	1	2	1	2	1	1	1	2	1	2	2	1	2	2	1	1	2	2	2	2	2	2	2
2138	1	117690566	117711964	2	4	2	1	1	2	2	2	3	2	4	1	2	3	1	2	1	2	2	1	2	1	2	1	2	4	2	4	3	1	2	3	2	2	1	2	2	1	3	2	2	2	2	2	2	2
2139	1	117718069	117718069	1	3	2	1	1	2	2	2	1	2	1	3	2	1	1	2	3	2	3	1	2	1	3	1	3	2	2	1	3	3	2	1	2	2	1	2	2	1	1	3	2	3	2	3	3	2
2140	1	117727357	117745067	5	4	3	1	1	2	2	2	3	2	3	1	2	3	1	2	1	2	2	1	2	1	2	1	2	4	2	3	4	1	2	4	2	2	1	2	2	1	3	2	2	2	2	2	1	2
2141	1	117755496	117824810	6	3	2	1	1	2	2	2	3	2	3	1	2	3	1	2	1	2	2	1	2	1	2	1	2	3	2	3	3	1	2	1	2	2	1	2	2	1	3	2	2	2	2	1	1	2
2143	1	117828436	117852865	4	6	2	1	1	3	3	3	4	3	4	1	3	4	1	3	2	3	3	1	5	1	3	1	3	5	3	4	6	1	3	2	3	3	1	3	3	2	4	3	3	6	3	1	1	6
2147	1	117859650	117932011	9	6	2	1	1	2	2	2	3	2	3	1	2	3	1	2	2	2	2	1	2	1	2	1	2	4	2	3	6	1	2	4	2	2	1	2	2	2	3	2	2	5	2	1	1	1
2148	1	117932806	117953318	2	2	2	1	1	2	2	2	1	2	1	1	2	1	1	2	2	2	2	1	2	1	2	1	2	2	2	1	1	1	2	2	2	2	1	2	2	2	1	2	2	1	2	1	1	1
2153	1	118069041	118273452	11	5	5	1	1	2	1	2	3	2	3	1	2	3	1	2	2	2	2	1	2	1	2	1	2	4	2	3	4	1	2	5	2	2	1	2	2	2	3	2	2	1	2	1	1	1
2156	1	118276400	118335463	8	5	5	1	1	2	1	2	3	2	3	1	2	3	1	2	2	2	2	1	2	1	2	1	2	4	2	3	2	1	2	5	2	2	1	2	2	2	3	2	2	1	2	1	1	1
2157	1	118342767	118364612	3	4	4	1	1	2	1	2	2	2	2	1	2	2	1	2	2	2	2	1	2	1	2	1	2	3	2	2	3	1	2	4	2	2	1	2	2	2	2	2	2	1	2	1	1	1
2159	1	118387277	118454509	5	5	5	1	1	2	1	2	3	2	3	1	2	3	1	2	2	2	2	1	2	1	2	1	2	4	5	3	5	1	2	4	2	2	1	2	2	2	3	2	2	1	2	1	1	1
2160	1	118495837	118500649	2	2	1	1	1	2	1	2	1	2	1	1	2	1	1	2	2	2	2	1	2	1	2	1	2	2	2	1	2	1	2	2	2	2	1	2	2	2	1	2	2	1	2	1	1	1
2161	1	118502275	118684564	3	6	4	1	1	2	1	2	1	2	1	1	2	1	1	2	2	5	2	1	2	1	2	1	2	3	2	1	3	1	2	6	5	2	1	2	2	2	1	2	2	4	5	1	1	1
2164	1	118684859	118740780	5	2	2	1	1	2	1	2	1	2	1	1	2	1	1	2	2	2	2	1	2	1	2	1	2	2	2	1	2	1	2	1	2	2	1	2	2	2	1	2	2	1	2	1	1	1
2165	1	118789628	118830782	5	2	1	1	1	2	1	2	2	2	2	1	2	2	1	2	2	2	2	1	2	1	2	1	2	2	2	2	2	1	2	1	2	2	1	2	2	2	2	2	2	1	2	1	1	1
2166	1	118847466	118897095	2	2	2	1	1	2	1	2	2	2	2	1	2	2	1	2	2	2	2	1	2	1	2	1	2	2	2	2	1	1	2	1	2	2	1	2	2	2	2	2	2	1	2	1	1	1
2168	1	118897183	118924081	3	2	1	1	1	2	1	2	2	2	2	1	2	2	1	2	2	2	2	1	2	1	2	1	2	2	2	2	2	1	2	1	2	2	1	2	2	2	2	2	2	1	2	1	1	1
2170	1	118924250	119007881	7	4	2	1	1	2	1	2	3	2	3	1	2	3	1	2	2	2	2	1	2	1	2	1	2	3	2	3	3	1	2	4	2	2	1	2	2	2	3	2	2	4	2	1	1	1
2173	1	119014061	119043776	8	4	4	1	1	2	1	2	3	2	3	1	2	3	1	2	2	2	2	1	2	1	2	1	2	3	2	3	3	1	2	4	2	2	1	2	2	2	3	2	2	1	2	1	1	1
2175	1	119044029	119082212	2	6	4	1	1	3	1	3	1	3	1	1	2	1	1	2	3	6	3	1	2	1	3	1	3	1	3	1	1	1	3	4	5	3	1	3	3	2	1	3	3	1	5	1	1	1
2176	1	119082259	119083310	4	2	2	1	1	2	1	2	1	2	1	1	2	1	1	2	2	2	2	1	2	1	2	1	2	1	2	1	1	1	2	2	2	2	1	2	2	2	1	2	2	1	2	1	1	1
2177	1	119141332	119208871	5	3	3	1	1	2	1	2	3	2	3	1	2	3	1	2	2	2	2	1	2	1	2	1	2	3	2	3	3	1	2	3	2	2	1	2	2	2	3	2	2	1	2	1	1	1
2178	1	119228146	119252608	4	4	2	1	1	2	1	2	3	2	3	1	2	3	1	2	2	2	2	1	2	1	2	1	2	4	2	3	3	1	2	2	2	2	1	2	2	2	3	2	2	1	2	1	1	1
2179	1	119260479	119261138	4	6	6	1	1	3	1	3	4	3	4	1	3	4	1	3	3	3	3	1	3	1	3	1	3	5	3	4	5	1	3	6	3	3	1	3	2	2	4	3	3	1	3	1	1	1
2180	1	119319789	119367563	2	4	2	1	1	4	1	2	3	4	3	1	2	3	1	2	4	2	2	1	2	1	4	1	2	3	2	3	3	1	2	4	2	2	1	2	2	2	3	4	4	1	2	1	1	1
2181	1	119367710	119372130	2	5	3	1	1	5	2	3	4	3	4	1	5	4	2	3	3	5	3	2	3	2	3	1	3	4	3	4	4	1	3	3	5	3	2	3	5	3	4	3	3	1	3	2	2	2
2182	1	119386618	119396175	6	3	2	1	1	2	1	2	3	2	3	1	2	3	1	2	2	2	2	1	2	1	2	1	2	3	2	3	3	1	2	2	2	2	1	2	2	2	3	2	2	1	2	1	1	1
2183	1	119420629	120228783	7	3	3	1	1	2	1	2	3	2	3	1	2	3	1	2	2	2	2	1	2	1	2	1	2	3	2	3	3	1	2	1	2	2	1	2	2	2	3	2	2	1	2	1	1	1
2184	1	120236307	120359774	4	4	4	1	1	2	1	2	3	2	3	1	2	3	1	2	2	2	2	1	2	1	2	1	2	3	2	3	3	1	2	3	2	2	1	2	2	2	3	2	2	1	2	1	2	1
2188	1	120360702	120407520	8	4	1	1	1	2	1	2	3	2	3	1	2	3	1	2	2	2	2	1	2	1	2	1	2	4	2	3	3	1	2	4	2	2	1	2	2	2	3	2	2	1	2	1	2	1
2189	1	120423716	120504040	5	4	1	1	1	2	1	2	3	2	3	1	2	3	1	2	2	2	2	1	2	1	2	1	2	1	2	3	3	1	2	4	2	2	1	2	2	2	3	2	2	1	2	1	2	1
2190	1	120524910	120623770	10	4	1	1	1	2	1	2	3	2	3	1	2	3	1	2	2	2	2	1	2	1	2	1	2	1	2	3	3	1	2	4	2	2	1	2	2	2	3	2	2	1	2	1	2	1
2191	1	120626155	120669560	3	4	3	1	1	2	1	2	3	2	3	1	2	3	1	2	2	2	2	1	2	1	2	1	2	4	2	3	4	1	2	4	2	2	1	2	2	2	3	2	2	1	2	1	2	1
2192	1	120706105	120725182	4	5	4	1	1	2	1	2	3	2	3	1	2	3	1	2	2	2	2	1	2	1	2	1	2	4	2	3	2	1	2	2	2	2	1	2	2	2	3	2	5	1	2	1	2	1
2194	1	120746907	120885176	6	6	1	1	1	2	5	2	3	2	3	1	2	3	1	2	2	2	2	1	2	1	2	1	2	4	2	3	5	1	2	6	2	2	1	2	2	2	3	2	5	1	2	1	2	1
2197	1	120885514	120951171	4	2	1	1	1	1	1	1	2	1	2	1	1	2	1	1	1	1	1	1	1	1	1	1	1	2	1	2	2	1	1	1	1	1	1	1	1	1	2	1	1	1	1	1	1	1
2198	1	120951653	120953664	2	4	1	1	1	1	1	3	2	1	2	1	3	2	1	1	1	1	1	1	1	3	1	1	1	2	1	2	4	1	3	4	1	1	1	1	1	1	2	1	1	1	3	1	1	1
2200	1	120966652	120997141	5	5	1	1	1	1	1	1	3	2	3	1	1	3	1	2	2	2	1	1	1	1	2	1	1	4	2	3	3	1	1	5	2	2	1	2	1	2	3	1	1	1	1	1	1	1
2201	1	121065964	121098821	5	4	1	1	1	2	1	2	3	2	3	1	2	3	1	2	2	2	2	2	2	1	2	1	2	1	2	3	4	2	2	3	2	2	1	2	2	2	3	2	1	1	2	1	2	1
2203	1	121101706	121161979	8	2	1	1	1	2	1	2	1	2	1	1	2	1	1	2	2	2	2	2	2	1	2	1	2	1	2	1	2	2	2	1	2	2	1	2	2	2	1	2	1	1	2	1	2	1
2204	1	121269035	121270467	2	2	2	1	1	2	2	2	1	2	1	1	2	1	2	2	2	2	2	2	1	1	2	1	2	1	2	1	2	2	1	1	2	2	1	2	2	2	1	2	1	1	1	1	1	1
2205	1	121275835	121277334	2	3	2	1	1	2	2	2	1	2	1	1	2	1	2	2	2	2	2	2	1	1	2	1	2	1	2	1	3	2	3	2	2	2	1	2	2	2	1	2	1	1	1	1	1	1
2206	1	121282697	121392852	3	4	2	1	1	2	2	2	1	2	1	1	2	1	2	2	2	2	2	2	1	1	2	1	2	1	2	1	4	2	1	4	2	2	1	2	2	2	1	2	1	3	1	1	1	1
2207	1	121756703	121879130	3	5	2	1	1	2	2	2	1	2	5	1	2	1	2	2	2	2	2	2	4	1	2	1	2	3	2	5	4	2	4	3	2	2	1	2	2	2	1	2	1	1	4	1	1	1
2208	1	121950747	121972430	5	2	1	1	1	1	1	1	2	1	2	1	1	2	1	1	1	1	1	1	1	1	1	1	1	1	1	2	1	1	1	1	1	1	1	1	1	1	2	1	1	1	1	1	2	1
2210	1	121999464	122012766	3	2	1	1	1	1	1	1	2	1	2	1	1	2	1	1	1	1	1	1	1	1	1	1	1	1	1	2	1	1	1	2	1	1	1	1	1	1	2	1	1	1	1	1	2	1
2211	1	122017246	122017246	1	3	1	1	1	1	1	1	2	1	3	1	1	2	1	1	1	1	1	1	1	1	1	1	1	3	1	3	1	1	1	1	1	1	1	1	1	1	2	1	1	1	1	1	2	1
2212	1	122018620	122018620	1	3	1	1	2	1	1	1	2	2	3	2	1	2	1	1	1	1	1	1	2	1	1	1	1	1	1	2	1	1	1	2	1	1	1	1	1	1	3	2	1	1	1	2	2	1
2214	1	122019367	122032858	3	2	1	1	1	1	1	1	2	1	2	1	1	2	1	1	1	1	1	1	1	1	1	1	1	1	1	2	1	1	1	2	1	1	1	1	1	1	2	1	1	1	1	1	2	1
2218	1	122049128	122193277	10	5	2	1	1	2	2	2	3	2	3	1	2	3	2	2	2	2	2	2	2	2	2	1	2	4	2	3	2	2	2	5	2	2	1	2	2	2	3	2	1	2	2	1	3	2
2221	1	122194154	122262471	10	2	1	1	1	1	1	1	2	1	2	1	1	2	1	1	1	1	1	1	1	1	1	1	1	1	1	2	1	1	1	2	1	1	1	1	1	1	2	1	1	1	1	1	2	1
2223	1	122283792	122435796	4	6	2	1	1	2	2	1	3	2	3	1	2	3	2	2	2	2	2	2	2	2	2	4	2	2	2	6	2	2	2	2	2	2	1	2	2	2	3	2	1	5	5	1	3	2
2225	1	122453026	122454203	2	6	3	1	1	1	2	1	3	2	3	5	2	3	4	3	3	2	2	3	2	4	3	4	3	3	3	2	4	3	4	4	3	3	5	3	1	2	3	3	1	4	4	1	3	4
2226	1	122457303	122512863	7	4	2	1	1	4	2	1	3	2	3	1	2	3	4	2	2	2	2	2	4	4	2	4	2	2	2	3	4	2	4	4	2	2	1	2	4	2	3	2	1	4	4	1	3	4
2229	1	122552926	122573243	4	4	2	1	1	2	2	1	1	2	1	1	2	1	3	2	2	2	2	2	3	3	2	4	2	2	2	1	3	2	3	4	2	2	1	2	2	2	1	2	1	3	3	1	1	3
2231	1	122583899	122588802	4	3	2	1	1	2	2	1	3	2	3	1	2	3	1	2	2	2	2	2	1	1	2	2	2	2	2	3	1	2	1	2	2	2	1	2	2	2	3	2	1	1	1	1	3	1
2232	1	122589399	122674235	5	3	2	1	1	2	2	1	1	2	1	1	2	1	1	2	2	2	2	2	1	1	2	3	2	2	2	1	1	2	1	3	2	2	1	2	2	2	1	2	1	1	1	1	1	1
2233	1	122682629	122725754	3	4	2	1	1	2	4	2	1	2	1	1	2	1	3	2	2	2	2	2	4	3	2	4	2	2	2	1	4	2	4	2	2	2	1	2	2	2	1	2	1	3	4	1	1	3
2234	1	122726859	122775120	2	6	2	1	3	2	2	4	1	2	1	1	2	3	1	2	2	2	2	2	4	1	2	1	2	2	2	6	4	2	5	1	2	2	3	2	2	2	1	2	1	3	5	3	1	1
2235	1	122779960	122804847	2	5	2	1	3	2	2	2	1	2	4	3	2	1	1	2	2	2	2	2	5	1	2	5	2	2	2	1	2	2	5	4	2	2	1	2	2	2	1	2	1	3	5	3	1	4
2238	1	122804903	122888805	9	3	2	1	1	2	2	2	1	2	1	1	2	1	1	2	2	2	2	2	3	1	2	1	2	2	2	1	2	2	3	3	2	2	1	2	2	2	1	2	1	1	3	1	1	1
2240	1	122953556	123072332	9	6	2	1	1	2	2	5	3	2	3	1	2	3	4	2	2	2	2	2	3	4	2	1	2	2	2	3	1	2	3	6	2	2	1	2	2	2	3	2	1	4	3	1	1	4
2241	1	123080727	123086630	3	3	2	1	1	2	2	2	1	2	1	1	2	1	2	2	2	2	2	2	1	2	2	1	2	2	2	1	3	2	1	2	2	2	1	2	2	2	1	2	1	2	1	1	1	2
2242	1	123088186	123150399	2	5	2	1	1	2	2	4	1	2	1	1	2	1	2	2	2	5	2	2	1	3	2	1	3	3	2	1	3	2	1	1	4	2	1	2	3	2	1	2	1	5	1	1	1	3
2244	1	123190429	123212988	3	2	2	1	1	2	2	2	1	2	1	1	2	1	2	2	2	2	2	2	1	2	2	1	2	2	2	1	1	2	1	1	2	2	1	2	2	2	1	2	1	2	1	1	1	2
2245	1	123214669	123222229	3	4	2	1	1	2	2	2	1	2	1	1	2	1	2	2	2	2	2	2	1	2	2	1	2	2	2	1	4	2	1	4	2	2	1	2	2	2	1	2	1	2	1	1	1	2
2246	1	123239345	123245516	2	2	2	1	1	2	2	1	1	2	1	1	2	1	2	2	2	2	2	2	1	2	2	1	2	2	2	1	1	2	2	1	2	2	1	2	2	2	1	2	1	2	1	1	1	2
2249	1	123254304	123319868	4	5	2	1	1	2	2	3	3	2	3	1	2	5	2	2	2	2	2	2	4	2	2	3	2	2	2	5	1	2	2	4	2	2	1	2	2	2	3	2	1	2	5	1	1	2
2252	1	123352309	123431026	6	3	2	1	1	2	2	3	3	2	3	1	2	3	2	2	2	2	2	2	3	2	2	2	2	2	2	3	1	2	2	2	2	2	1	2	2	2	3	2	1	2	3	1	1	2
2254	1	123440185	123448112	2	3	2	1	1	2	2	2	1	2	1	1	2	1	2	2	2	2	2	2	3	2	2	1	2	2	2	3	1	2	2	2	2	2	1	2	2	2	1	2	1	2	2	1	1	2
2255	1	123480032	123498950	3	3	2	1	1	2	2	2	3	2	3	1	2	3	2	2	2	2	2	2	1	2	2	3	2	2	2	3	1	2	2	1	2	2	1	2	2	2	3	2	1	2	2	1	1	2
2258	1	123656551	123706273	5	5	1	1	1	2	2	2	4	2	3	1	2	3	2	2	2	2	2	1	4	2	2	1	2	2	2	3	4	1	2	2	2	2	1	2	2	2	3	2	1	2	5	5	1	2
2260	1	123711025	123731846	5	4	2	1	1	2	2	2	3	2	3	1	2	3	2	2	2	2	2	1	3	2	2	1	2	2	2	4	3	1	2	4	2	2	1	2	2	2	3	2	1	2	2	1	1	2
2262	1	123762513	123825218	5	6	4	1	1	2	2	4	3	2	3	1	2	3	2	2	2	2	2	1	3	2	2	5	2	2	2	3	3	1	2	2	2	2	5	2	2	2	3	2	1	2	4	6	1	2
2264	1	123840687	123890243	8	4	3	1	1	1	1	3	2	1	2	1	1	2	1	1	1	1	1	1	4	1	1	1	1	1	1	2	4	1	1	1	1	1	1	1	1	1	2	1	1	1	3	1	1	1
2266	1	123892572	123958391	3	2	2	1	1	1	1	2	2	1	2	1	1	2	1	1	1	1	1	1	1	1	1	1	1	1	1	2	1	1	1	1	1	1	1	1	1	1	2	1	1	1	2	1	1	1
2268	1	123962477	123995735	4	4	2	1	1	1	1	2	2	1	2	1	1	2	1	1	1	3	1	1	4	1	1	1	1	1	1	2	3	1	1	4	1	1	1	1	1	1	2	1	1	1	2	1	1	1
2272	1	124010118	124142160	10	3	2	1	1	1	1	2	2	1	2	1	1	2	1	1	1	1	1	1	3	1	1	1	1	1	1	2	3	1	1	3	1	1	1	1	1	1	2	1	1	1	2	1	1	1
2273	1	124157946	124300149	5	4	3	1	1	1	1	3	2	1	2	1	1	2	1	1	1	1	1	1	4	1	1	1	1	1	1	2	1	1	1	4	1	1	1	1	1	1	2	1	1	1	3	1	1	1
2275	1	124300270	124300514	2	6	3	1	1	2	2	3	3	2	3	1	1	3	2	2	2	1	2	2	2	2	2	2	2	2	2	3	6	1	2	3	4	2	2	1	2	2	3	2	2	5	3	4	2	2
2277	1	124303849	124378578	4	2	2	1	1	1	1	2	2	1	2	1	1	2	1	1	1	1	1	1	1	1	1	1	1	1	1	2	1	1	1	2	1	1	1	1	1	1	2	1	1	1	2	1	1	1
2279	1	124385854	124527973	4	5	3	1	1	4	1	3	3	2	3	1	4	3	1	2	2	1	1	1	1	1	4	1	1	1	2	3	5	1	1	5	2	2	1	4	4	2	3	1	1	1	3	1	1	1
2281	1	124528085	124561346	4	2	2	1	1	1	1	2	2	2	2	1	1	2	1	2	2	1	1	1	1	1	1	1	1	1	2	2	2	1	1	2	2	2	1	2	1	2	2	1	1	1	2	1	1	1
2282	1	124562521	124650891	8	4	4	1	1	3	3	4	3	4	3	1	3	3	3	2	2	3	3	1	4	3	3	3	3	1	2	1	1	1	3	1	2	2	1	2	3	2	3	3	1	3	4	1	1	3
2283	1	124652363	124702359	2	6	5	1	3	1	1	5	1	5	4	1	1	3	1	2	2	3	1	1	5	1	1	1	1	4	2	6	1	1	1	1	2	2	3	2	1	2	1	1	1	1	5	3	1	1
2284	1	124702570	124777413	5	3	3	1	1	3	3	3	3	3	3	1	3	3	3	2	2	3	3	1	3	3	3	3	3	3	2	3	3	1	3	3	2	2	1	2	3	2	3	3	1	3	3	1	1	3
2285	1	124785890	124792935	3	6	2	1	1	4	3	2	4	2	3	1	4	3	3	2	2	5	4	1	2	3	3	3	4	3	2	3	6	1	3	1	5	2	1	2	3	2	3	3	1	3	5	1	1	3
2286	1	124808241	124834804	3	5	1	1	1	3	3	1	3	5	3	1	3	3	3	2	4	3	3	1	5	3	3	3	3	3	2	3	5	1	3	4	2	2	1	2	3	2	3	3	1	3	1	1	1	3
2287	1	124843327	124924090	6	4	4	1	1	3	3	4	3	4	3	1	3	3	3	2	2	3	3	1	4	3	3	3	3	3	2	3	4	1	3	2	2	2	1	2	3	2	3	3	1	3	4	1	1	3
2289	1	124924146	125072548	7	4	4	1	1	3	3	4	3	3	3	1	3	3	3	2	2	3	3	1	3	3	3	3	3	3	2	3	4	1	3	1	2	2	1	2	3	2	3	3	1	3	4	1	1	3
2291	1	125081059	125150934	4	5	1	1	1	2	2	1	2	4	2	1	2	2	2	1	1	3	2	1	4	2	2	2	2	2	1	2	5	1	2	5	1	1	1	1	2	1	2	2	1	3	1	1	1	2
2292	1	125166889	125166889	1	3	1	1	2	3	3	2	3	3	3	2	3	3	3	1	1	3	3	2	3	3	3	3	3	3	1	3	3	1	3	3	2	1	2	1	3	1	3	3	2	3	2	1	2	3
2294	1	125176024	125176024	1	2	1	1	1	2	2	1	2	2	2	1	2	2	2	1	1	2	2	1	2	2	2	2	2	2	1	2	1	1	2	1	1	1	1	1	2	1	2	2	1	2	1	1	1	2
2295	1	125204028	125231540	4	3	2	1	1	3	3	2	3	3	3	1	3	3	3	2	2	3	3	1	3	3	3	3	3	3	2	3	1	1	3	3	2	2	1	2	3	2	3	3	1	3	2	1	1	3
2296	1	125231853	125269755	3	3	1	1	1	2	2	1	2	3	2	1	2	2	2	1	1	2	2	1	3	2	2	2	2	2	1	2	3	1	2	1	1	1	1	1	2	1	2	2	1	2	1	1	1	2
2297	1	125270009	125295153	2	3	1	1	1	2	2	1	2	2	2	1	2	2	2	1	1	2	2	1	2	2	2	2	2	2	1	2	2	1	2	3	1	1	1	1	2	1	2	2	1	2	1	1	1	2
2299	1	125295348	125295348	1	3	1	1	1	2	2	1	2	1	3	1	2	2	2	1	1	3	3	1	1	3	2	2	2	2	1	3	1	1	3	3	1	1	1	1	2	1	2	2	1	3	1	1	1	2
2301	1	125317783	125331731	2	5	1	1	1	2	2	1	2	4	2	1	3	3	2	1	1	3	2	1	4	2	2	2	2	2	1	2	5	1	2	4	1	1	1	1	2	1	2	2	1	3	1	1	1	2
2303	1	125333000	125338517	3	3	1	1	1	2	2	1	2	3	2	1	2	2	2	1	1	2	2	1	3	2	2	2	2	2	1	2	2	1	2	1	1	1	1	1	2	1	2	2	1	2	1	1	1	2
2305	1	125340353	125352508	3	4	2	1	1	3	3	2	3	3	4	1	3	4	3	2	2	4	3	1	3	3	3	3	3	3	2	3	4	1	3	2	2	2	1	2	4	2	3	3	1	4	2	1	1	3
2308	1	125379360	125417866	6	5	2	1	1	3	3	2	3	4	3	1	3	3	3	2	2	3	3	1	4	3	3	3	3	3	2	3	5	1	3	2	2	2	1	2	3	2	3	3	1	3	2	1	1	3
2309	1	125418338	125436744	2	6	3	1	2	4	4	5	4	1	6	6	4	4	4	3	3	4	6	1	1	4	4	4	6	4	3	4	1	2	4	3	1	3	2	3	4	3	4	4	2	4	3	1	2	4
2312	1	125436958	125510500	9	5	2	1	1	3	3	2	3	4	3	1	3	3	3	2	2	3	3	1	4	3	3	3	3	3	2	3	5	1	3	3	2	2	1	2	3	2	3	3	1	3	2	1	1	3
2314	1	125511128	125550711	5	4	2	1	1	3	3	2	3	2	3	1	3	3	3	2	2	4	3	1	2	3	3	3	3	3	2	3	4	1	3	4	2	2	1	2	3	2	3	3	1	3	2	1	1	3
2315	1	125553022	125598252	6	3	2	1	1	3	3	2	3	3	3	1	3	3	3	2	2	3	3	1	3	3	3	3	3	3	2	3	2	1	3	1	2	2	1	2	3	2	3	3	1	3	2	1	1	3
2317	1	125628876	125687394	6	5	2	1	1	3	3	2	3	4	3	1	3	3	3	2	2	3	3	1	4	3	3	3	3	3	2	3	4	1	3	5	2	2	1	2	3	2	3	3	1	3	2	1	1	3
2319	1	125706782	125872479	12	5	2	1	1	3	3	2	3	4	3	1	3	3	3	2	2	3	3	1	4	3	3	3	3	3	2	3	5	1	3	5	2	2	1	2	3	2	3	3	1	3	2	1	1	3
2320	1	125888672	126045368	5	6	4	1	1	3	2	4	2	5	3	1	1	2	3	2	2	3	2	1	5	3	3	3	2	3	1	3	6	1	3	1	2	2	1	2	3	2	2	2	1	3	4	1	1	3
2321	1	126045423	126119770	2	6	4	1	1	2	3	4	2	1	3	1	1	2	2	3	2	6	2	1	1	2	2	2	2	2	1	3	1	1	2	1	2	2	1	3	2	2	2	2	1	2	4	5	1	2
2323	1	126254468	126397977	6	6	5	1	1	3	2	5	2	6	2	1	1	2	3	2	2	3	2	4	6	3	3	3	2	3	1	2	6	1	3	5	2	2	1	2	3	2	2	2	1	5	5	4	1	3
2324	1	126404812	126404812	1	3	1	1	1	1	3	1	2	1	3	1	1	3	1	3	2	1	3	1	1	1	1	1	3	1	1	3	1	1	1	1	3	2	1	3	1	2	2	3	1	1	1	1	1	1
2325	1	126405008	126492385	8	4	3	1	1	3	2	3	2	1	2	1	1	2	1	2	2	3	2	1	1	3	3	3	2	1	1	2	4	1	3	3	2	2	1	2	3	2	2	2	1	3	3	1	1	3
2327	1	126492753	126587629	4	2	1	1	1	1	2	1	2	1	2	1	1	2	1	2	2	1	2	1	1	1	1	1	2	1	1	2	1	1	1	1	2	2	1	2	1	2	2	2	1	1	1	1	1	1
2328	1	126587716	126634876	2	4	2	1	1	3	2	3	2	1	2	1	4	2	1	2	2	3	2	1	4	3	3	3	2	4	1	2	1	1	3	1	2	2	4	2	3	2	2	2	1	3	3	4	1	3
2329	1	126637750	126691368	5	3	1	1	1	3	2	1	2	1	2	1	1	2	1	2	2	1	2	1	1	1	1	1	2	1	1	2	1	1	1	1	2	2	1	2	3	2	2	2	1	1	1	1	1	1
2330	1	126695224	126752374	3	5	2	1	2	3	3	2	3	2	3	1	2	3	2	3	3	2	3	2	5	2	2	2	3	4	2	3	5	2	2	5	3	3	2	3	3	3	3	3	2	2	2	2	1	2
2334	1	126763004	126844461	13	3	1	1	1	2	2	1	3	1	3	1	1	3	1	2	2	1	3	1	1	1	1	1	2	1	1	3	1	1	1	1	2	2	1	2	2	2	3	3	1	1	1	1	1	1
2336	1	126856601	126925223	8	3	3	1	1	2	2	3	1	1	1	1	3	1	1	2	2	3	1	1	1	3	3	3	2	1	1	1	1	1	3	1	2	2	1	2	2	2	1	1	1	3	3	1	1	3
2337	1	126925322	126946167	4	2	1	1	1	2	2	1	1	1	1	1	1	1	1	2	2	1	1	1	1	1	1	1	2	1	1	1	1	1	1	1	2	2	1	2	2	2	1	1	1	1	1	1	1	1
2338	1	126949360	126951263	4	2	2	1	1	2	2	2	1	1	1	1	2	1	1	2	2	2	1	1	1	2	2	2	2	1	1	1	2	1	2	2	2	2	1	2	2	2	1	1	1	2	2	1	1	2
2339	1	126974493	127002194	5	6	4	1	1	2	2	4	3	1	6	1	4	3	1	2	2	4	3	1	3	4	4	4	2	5	1	6	2	1	4	2	2	2	1	2	2	2	3	3	1	4	4	1	1	4
2340	1	127002929	127017209	3	3	3	1	1	2	2	3	3	1	3	1	3	3	1	2	2	3	3	1	3	3	3	3	2	1	1	3	1	1	3	2	2	2	1	2	2	2	3	3	1	3	3	1	2	3
2341	1	127027217	127190876	6	4	4	1	1	2	2	4	3	1	3	1	4	3	1	2	2	4	3	1	3	4	4	4	2	1	1	3	4	1	4	2	2	2	1	2	2	2	3	3	1	4	4	1	1	4
2342	1	127192398	127194348	2	2	1	1	1	2	2	1	1	1	1	1	1	1	1	2	2	1	1	1	1	1	1	1	2	1	1	1	1	1	1	1	2	2	1	2	2	2	1	1	1	1	1	1	1	1
2343	1	127233774	127287880	2	6	4	1	1	2	3	1	1	1	1	1	1	1	1	3	2	1	1	1	1	1	1	1	3	1	1	1	1	1	1	4	5	3	1	2	2	2	1	1	1	1	6	1	1	1
2344	1	127301345	127329500	5	4	3	1	1	2	2	1	1	1	1	1	1	1	1	2	2	1	1	1	1	1	1	1	2	1	1	1	4	1	1	1	2	2	1	2	2	2	1	1	1	1	3	1	1	1
2345	1	127329654	127356758	9	2	1	1	1	2	2	1	1	1	1	1	1	1	1	2	2	1	1	1	1	1	1	1	2	1	1	1	1	1	1	1	2	2	1	2	2	2	1	1	1	1	1	1	1	1
2346	1	127358043	127400979	4	2	2	1	1	2	2	1	1	1	1	1	1	1	1	2	2	1	1	1	1	1	1	1	2	1	1	1	1	1	1	2	2	2	1	2	2	2	1	1	1	1	2	1	1	1
2347	1	127401988	127425307	2	5	3	1	1	2	2	1	1	1	1	1	1	1	1	2	2	5	1	1	4	1	1	4	2	1	1	1	4	4	1	3	2	2	1	2	2	2	1	4	4	5	3	1	4	4
2349	1	127425453	127458105	7	2	2	1	1	2	2	1	1	1	1	1	1	1	1	2	2	1	1	1	1	1	1	1	2	1	1	1	1	1	1	2	2	2	1	2	2	2	1	1	1	1	2	1	1	1
2352	1	127467629	127536296	9	5	4	1	1	2	2	3	3	1	3	1	3	3	1	2	2	3	3	1	3	3	3	3	2	1	1	3	1	1	3	5	2	2	1	2	2	2	3	3	1	3	4	1	1	3
2354	1	127541285	127552265	5	6	5	1	1	2	2	4	3	6	3	1	4	3	6	2	2	4	3	1	3	4	4	4	2	3	6	3	6	1	4	4	2	2	1	2	2	2	3	3	6	4	5	6	6	4
2356	1	127554550	127559208	2	6	5	1	1	3	1	4	2	2	2	1	5	2	2	1	1	4	2	1	2	4	4	2	1	2	2	2	5	1	6	5	1	1	1	1	3	1	2	2	2	2	5	2	2	2
2357	1	127559256	127559256	1	2	1	1	1	1	1	1	2	2	2	1	1	2	2	1	1	1	2	1	2	1	1	2	1	2	2	2	2	1	1	1	1	1	1	1	1	1	2	2	2	2	1	2	2	2
2358	1	127564258	127564364	2	4	3	1	1	1	1	3	4	4	2	1	3	4	2	1	1	3	2	1	2	3	3	4	1	4	4	4	4	1	3	1	1	1	1	1	1	1	2	2	2	4	3	4	2	2
2360	1	127577709	127636545	8	4	3	1	1	1	1	3	2	2	2	1	3	2	2	1	1	3	2	1	2	3	3	2	1	2	2	2	4	1	3	4	1	1	1	1	1	1	2	2	2	2	3	2	2	2
2361	1	127637621	127645137	2	2	2	1	1	1	1	2	2	2	2	1	2	2	2	1	1	2	2	1	2	2	2	2	1	2	2	2	2	1	2	2	1	1	1	1	1	1	2	2	2	2	2	2	2	2
2362	1	127645282	127653507	2	5	2	1	1	1	1	2	2	2	2	1	2	2	2	1	1	2	2	1	2	2	3	3	1	3	2	2	4	1	2	4	1	1	1	1	1	1	2	3	3	2	2	2	5	2
2363	1	127656700	127694151	6	4	3	1	1	1	1	3	2	2	2	1	3	2	2	1	1	3	2	1	2	3	3	2	1	2	2	2	4	1	3	4	1	1	1	1	1	1	2	2	2	2	3	2	2	2
2365	1	127696114	127727696	5	4	3	1	1	1	1	3	2	2	2	1	3	2	2	1	1	3	2	1	2	3	3	2	1	2	2	2	4	1	3	4	1	1	1	1	1	1	2	2	2	2	3	2	2	2
2367	1	127740241	127740241	1	2	2	1	1	1	1	2	2	2	2	1	2	2	2	1	1	2	2	1	2	2	2	2	1	2	2	2	1	1	2	2	1	1	1	1	1	1	2	2	2	2	2	2	2	2
2368	1	127750523	127835243	7	2	2	1	1	1	1	2	2	2	2	1	2	2	2	1	1	2	2	1	2	2	2	2	1	2	2	2	2	1	2	2	1	1	1	1	1	1	2	2	2	2	2	2	2	2
2371	1	127839605	128005879	13	6	3	1	1	1	1	3	2	2	2	1	3	2	2	1	1	3	2	1	2	3	3	4	1	2	2	2	5	1	3	6	1	1	1	1	1	1	2	2	2	4	3	2	2	4
2375	1	128006171	128049475	7	4	3	1	1	1	1	3	2	2	2	1	3	2	2	1	1	3	2	1	2	3	3	3	1	2	2	2	4	1	3	4	1	1	1	1	1	1	2	2	2	3	3	2	2	3
2376	1	128050471	128050471	1	3	3	1	1	1	1	3	3	3	3	1	3	3	3	2	2	3	3	1	3	3	3	3	1	3	3	3	3	1	3	3	2	1	1	1	1	1	3	3	3	3	3	3	3	3
2378	1	128052979	128052979	1	3	3	1	1	2	1	1	1	1	1	1	1	1	1	1	2	2	1	2	1	1	1	1	3	1	1	1	1	2	1	1	1	2	1	1	2	1	1	1	1	1	2	2	1	1
2381	1	128053588	128197887	8	5	3	1	1	1	1	2	2	2	2	1	2	2	2	1	1	2	2	1	2	2	2	2	1	2	2	2	4	1	2	5	1	1	1	1	1	1	2	2	2	2	3	2	2	2
2383	1	128210976	128254562	5	4	3	1	1	1	1	3	2	2	2	1	3	2	2	1	1	3	2	1	2	3	3	3	1	2	2	2	4	1	3	4	1	1	1	1	1	1	2	2	2	3	3	2	2	3
2385	1	128257172	128274402	5	2	1	1	1	1	1	1	2	2	2	1	1	2	2	1	1	1	2	1	2	1	1	1	1	2	2	2	2	1	1	1	1	1	1	1	1	1	2	2	2	1	1	2	2	1
2386	1	128296863	128364687	3	2	1	1	1	1	1	2	2	2	2	1	2	2	2	1	1	2	2	1	2	2	2	2	1	2	2	2	1	1	2	2	1	1	1	1	1	1	2	2	2	2	1	2	2	2
2387	1	128366015	128382567	3	2	1	1	1	1	1	2	2	2	2	1	2	2	2	1	1	2	2	1	2	2	2	2	1	2	2	2	1	1	2	1	1	1	1	1	1	1	2	2	2	2	1	2	2	2
2389	1	128384744	128495483	10	6	4	1	1	1	1	3	2	2	2	1	3	2	3	1	1	3	2	1	2	3	3	3	1	3	2	2	5	1	3	6	1	1	1	1	1	1	2	2	2	3	4	2	2	3
2390	1	128502386	128503941	2	2	2	1	1	1	1	2	2	2	2	1	2	2	2	1	1	2	2	1	2	2	2	2	1	1	2	2	1	1	2	1	1	1	1	1	1	1	2	2	2	2	2	2	2	2
2391	1	128513986	128556894	6	5	4	1	1	1	1	4	3	3	3	1	4	3	4	2	1	4	3	1	3	4	4	4	1	1	3	3	5	1	4	5	2	2	1	2	1	1	3	3	3	4	4	3	3	4
2393	1	128559790	128595837	4	2	2	1	1	1	1	2	2	2	2	1	2	2	2	2	1	2	2	1	2	2	2	2	1	2	2	2	2	1	2	1	2	2	1	2	1	1	2	2	2	2	2	2	2	2
2395	1	128599675	128741222	5	6	2	1	2	2	1	3	4	5	5	2	3	4	2	3	1	3	4	2	4	3	3	5	1	1	5	5	2	2	5	2	3	3	2	3	2	1	4	4	5	5	2	6	5	5
2397	1	128770703	128787823	3	2	2	1	1	1	1	1	2	2	2	1	1	2	2	1	1	2	2	1	2	1	2	2	1	1	1	2	2	1	2	2	2	1	1	2	1	1	2	2	1	2	2	1	2	2
2398	1	128794343	128800491	2	2	2	1	1	1	1	1	2	2	2	1	1	2	2	1	1	2	2	1	2	1	2	2	1	1	1	2	2	1	2	1	2	1	1	2	1	1	2	2	1	2	2	1	2	2
2400	1	128830105	128849043	3	5	4	1	1	1	1	1	2	2	3	1	1	2	1	1	1	4	2	1	2	1	4	2	1	3	1	3	4	1	1	5	4	1	1	4	1	1	2	2	1	4	2	1	2	2
2402	1	128849109	128930523	3	5	2	1	1	1	1	1	2	2	2	1	1	2	1	1	1	2	4	1	2	1	2	2	1	3	4	2	4	1	1	3	2	1	1	2	1	1	2	2	4	2	5	1	2	2
2403	1	128945981	129001402	5	5	3	1	2	2	2	2	1	2	1	2	2	1	2	2	2	1	1	2	1	2	1	1	3	3	3	1	4	2	2	5	1	2	2	1	2	2	1	1	3	1	1	3	1	1
2405	1	129058089	129064814	2	4	1	1	2	2	2	2	3	2	4	2	2	3	2	2	2	3	3	2	3	2	3	3	3	4	3	4	3	2	2	1	3	2	2	3	2	2	3	3	3	3	3	3	3	3
2406	1	129076535	129132200	3	2	1	1	1	1	1	1	2	1	2	1	1	2	1	1	1	2	2	1	2	1	2	2	2	1	2	2	2	1	1	2	2	1	1	2	1	1	2	2	2	2	2	2	2	2
2407	1	129210134	129293175	4	5	4	1	2	2	2	2	3	2	3	2	2	3	2	2	2	5	3	2	3	2	5	3	5	4	5	1	5	2	2	4	5	2	2	5	2	2	3	3	5	5	3	4	5	3
2408	1	129311226	129363863	4	2	2	1	2	2	2	2	1	2	1	2	2	1	2	2	2	1	1	2	1	2	1	1	1	2	1	1	1	2	2	2	1	2	2	1	2	2	1	1	1	1	1	2	1	1
2409	1	129378998	129385633	2	5	5	1	2	2	2	2	1	2	1	2	2	1	2	2	2	1	1	2	1	3	1	1	1	4	1	1	1	2	2	1	1	3	2	1	2	2	1	1	1	1	1	5	1	1
2410	1	129386628	129386961	2	2	1	1	2	2	2	2	1	2	1	2	2	1	2	2	2	1	1	2	1	2	1	1	1	1	1	1	1	2	2	1	1	2	2	1	2	2	1	1	1	1	1	1	1	1
2411	1	129411606	129548235	11	6	3	1	2	2	2	2	1	2	1	2	2	1	2	2	2	1	1	2	1	2	1	1	4	3	4	1	1	2	2	5	1	2	2	1	2	2	1	1	4	1	1	6	1	1
2412	1	129563139	129768822	4	5	3	1	2	2	2	2	1	2	1	2	2	1	2	2	2	1	1	2	1	2	1	1	3	3	1	1	1	2	2	4	1	2	2	1	2	2	1	1	1	1	1	5	1	1
2414	1	129796634	129839661	4	3	3	1	2	2	2	2	1	2	1	2	2	1	2	2	2	3	1	2	1	2	3	1	1	3	3	1	3	2	2	3	3	2	2	3	2	2	1	1	3	1	1	3	1	1
2415	1	129864849	129958941	5	4	1	1	2	2	2	2	1	2	1	2	2	1	2	2	2	3	1	2	1	2	3	1	1	1	3	1	3	2	2	4	3	2	2	3	2	2	1	1	3	1	1	3	1	1
2417	1	129981564	130014806	2	4	3	1	2	2	2	2	3	2	3	2	2	3	2	2	2	4	3	2	3	2	1	3	1	3	4	3	4	2	2	3	4	2	2	1	2	2	3	3	1	3	3	4	3	3
2419	1	130025799	130064981	7	4	3	1	2	2	2	2	3	2	3	2	2	3	2	1	1	1	3	2	3	2	1	3	1	3	1	3	1	2	2	3	1	1	2	1	2	1	3	3	1	4	3	1	3	3
2421	1	130091575	130224345	8	5	4	1	2	2	2	2	3	2	3	2	2	3	2	1	1	1	3	2	3	2	1	3	5	4	1	3	1	2	2	4	1	1	2	1	2	1	3	3	1	3	3	1	3	3
2424	1	130226115	130320593	8	2	1	1	2	2	2	2	1	2	1	2	2	1	2	1	1	1	1	2	1	2	1	1	1	1	1	1	1	2	2	2	1	1	2	1	2	1	1	1	1	1	1	1	1	1
2427	1	130350640	130358077	5	3	3	1	2	2	2	2	3	2	3	2	2	3	2	1	1	3	3	2	3	2	3	3	3	3	3	3	3	2	2	3	3	1	2	3	2	1	3	3	3	3	2	3	3	3
2429	1	130368874	130405754	4	3	3	1	2	2	2	2	3	2	3	2	2	3	2	1	1	3	3	2	3	2	3	3	3	3	3	3	3	2	2	1	3	1	2	3	2	1	3	3	3	3	2	3	3	3
2432	1	130412154	130454334	6	6	2	1	2	2	2	2	3	2	3	2	2	3	2	1	1	6	3	2	4	2	4	4	4	2	4	3	4	2	2	6	5	1	2	4	2	1	3	3	4	5	2	3	4	4
2435	1	130473766	130510644	8	4	2	1	2	2	2	2	3	2	3	2	2	3	2	2	2	4	3	2	1	2	4	1	1	1	4	3	4	2	2	1	4	2	2	4	2	2	3	3	4	1	2	3	1	1
2438	1	130514494	130635112	8	3	1	1	1	1	1	1	2	1	2	1	1	2	1	1	1	3	2	1	1	1	3	1	1	1	3	2	3	1	1	1	3	1	1	3	1	1	2	2	3	1	1	2	1	1
2440	1	130650359	130651054	2	5	2	1	2	2	2	2	3	2	3	2	2	3	2	2	2	2	3	2	2	2	2	2	2	2	1	5	2	2	2	4	2	2	2	2	2	2	3	3	1	2	2	3	2	2
2443	1	130662500	130928424	7	5	5	1	2	5	2	2	4	5	4	2	2	4	5	3	3	1	4	2	1	2	1	1	1	3	1	4	1	2	2	1	1	3	2	1	5	3	4	4	1	1	5	4	1	1
2445	1	131471082	132192442	5	4	2	1	2	2	2	2	2	2	2	2	2	2	2	2	2	3	2	2	4	2	3	4	3	2	1	2	3	2	2	4	3	2	2	3	2	2	2	2	1	4	2	2	4	4
2447	1	132273853	132515687	2	5	2	1	2	2	1	2	2	2	3	2	2	2	2	2	2	1	2	2	2	2	1	4	1	3	2	3	1	2	2	1	1	2	2	1	2	2	2	2	2	4	5	2	4	4
2448	1	132571553	132747530	3	6	2	1	1	2	1	2	3	2	4	2	2	6	2	3	3	6	3	2	2	2	3	1	5	4	5	4	5	2	2	6	5	3	1	5	2	3	3	3	5	1	1	6	1	1
2450	1	132750785	132953393	5	4	2	1	2	2	1	2	3	2	3	2	2	3	2	3	3	3	3	2	2	2	3	3	1	3	3	3	1	2	2	4	1	3	2	1	2	3	3	3	3	2	2	3	3	2
2452	1	132956712	132967043	5	2	2	1	2	2	1	2	1	2	1	2	2	1	2	1	1	1	1	2	2	2	1	1	1	1	1	1	1	2	2	1	1	1	2	1	2	1	1	1	1	2	2	1	1	2
2454	1	132969970	133086383	5	3	2	1	2	2	1	2	1	2	1	2	2	1	2	1	1	1	1	2	2	2	1	3	1	1	3	1	3	2	2	2	3	1	2	3	2	1	1	1	3	2	2	3	3	2
2455	1	133189179	133197154	2	5	2	1	2	2	1	2	1	2	3	2	4	1	2	1	1	1	1	2	2	2	1	1	5	3	1	3	1	4	2	2	1	1	2	1	2	1	1	1	1	4	2	1	1	2
2457	1	133213117	133227127	2	2	2	1	2	2	1	2	1	2	1	2	2	1	2	1	1	1	1	2	2	2	1	1	2	1	1	1	1	2	2	2	1	1	2	1	2	1	1	1	1	2	2	1	1	2
2458	1	133258465	133313960	2	5	2	1	2	2	1	2	1	2	3	2	2	1	2	1	1	1	1	2	2	2	1	1	5	3	1	3	1	2	2	4	1	1	2	1	2	1	1	1	1	2	2	1	1	2
2460	1	133344779	133364738	3	4	2	1	2	2	1	2	1	2	1	2	2	1	2	1	1	1	1	2	2	2	1	1	4	1	1	1	1	2	2	3	1	1	2	1	2	1	1	1	1	2	2	1	1	2
2461	1	133366159	133366159	1	3	2	1	2	2	3	2	1	2	1	2	2	1	2	1	3	3	1	2	2	2	1	1	2	3	1	1	1	2	2	1	3	3	2	1	2	3	1	3	1	2	2	3	3	2
2463	1	133396007	133420666	5	4	2	1	2	2	1	2	1	2	1	2	2	1	2	1	1	1	1	2	2	2	1	1	4	1	1	1	1	2	2	3	1	1	2	1	2	1	1	1	1	2	2	1	1	2
2465	1	133429786	133437020	2	2	2	1	2	2	1	2	1	2	1	2	2	1	2	1	1	1	1	2	2	2	1	1	1	1	1	1	1	2	2	1	1	1	2	1	2	1	1	1	1	2	2	1	2	2
2466	1	133440540	133441783	2	5	2	1	2	2	1	2	1	2	1	3	2	1	2	1	1	1	1	2	2	2	1	1	5	1	1	1	1	2	2	2	1	1	2	1	3	1	1	1	1	4	2	1	3	3
2468	1	133450380	133455201	2	4	2	1	2	2	1	2	1	2	1	2	2	1	2	1	1	1	1	2	2	2	1	1	4	1	1	1	1	3	2	1	1	1	2	1	2	1	1	1	1	3	2	1	2	2
2470	1	133458540	133535058	4	6	2	1	4	2	1	5	3	2	3	4	5	3	5	3	1	3	3	5	5	4	3	1	6	1	6	3	6	2	5	5	6	3	4	6	2	3	3	3	6	2	5	6	5	2
2471	1	133558515	133632535	5	4	1	1	3	1	1	3	2	1	4	3	3	2	3	2	2	2	2	2	3	3	2	3	1	4	1	4	1	1	3	3	1	2	3	1	1	2	2	2	1	1	3	1	3	1
2473	1	133633585	133649514	4	3	1	1	2	1	1	2	2	1	2	2	2	2	2	2	2	2	2	2	2	2	2	2	2	2	2	2	3	1	2	2	3	2	2	3	1	2	2	2	2	1	2	2	2	1
2474	1	133653161	133661079	4	6	1	1	3	1	1	3	4	1	2	3	3	2	3	2	2	4	4	2	3	3	4	5	6	2	2	2	3	1	3	2	3	2	3	3	1	2	2	2	2	1	3	4	2	1
2476	1	133662140	133786908	4	4	1	1	3	1	1	3	2	1	2	3	3	2	1	2	2	2	2	2	3	3	2	2	1	2	4	2	3	1	1	4	3	2	3	3	1	2	2	2	4	1	3	4	4	1
2477	1	133808480	133953287	6	3	2	1	1	2	2	3	1	2	1	1	1	1	3	1	1	1	1	1	2	1	1	1	3	1	3	1	1	2	3	3	1	1	1	1	2	1	1	1	3	2	3	3	3	2
2479	1	133955466	133955635	2	5	2	1	3	2	2	4	1	2	1	1	1	3	4	3	3	1	1	1	5	3	1	1	2	1	2	3	1	2	4	5	1	3	1	3	2	1	1	1	2	2	4	5	2	2
2480	1	133960148	133972877	2	6	2	1	3	2	2	6	3	2	5	3	3	3	6	3	3	3	4	4	2	3	3	4	2	5	2	5	4	2	1	6	4	3	4	3	2	3	3	3	2	2	6	2	2	2
2481	1	133992362	134021798	3	2	2	1	1	2	2	1	1	2	1	1	1	1	1	1	1	1	1	1	2	1	1	1	2	1	2	1	1	2	1	2	1	1	1	1	2	1	1	1	2	2	1	2	2	2
2482	1	134201186	134217003	3	6	2	1	3	2	2	6	3	2	5	3	3	3	6	4	3	3	3	3	2	3	3	3	2	5	3	5	3	2	6	1	4	3	3	3	2	3	3	3	3	2	6	4	3	2
2483	1	134237743	134278486	4	4	2	1	3	2	4	1	3	4	3	3	3	3	1	1	1	1	3	3	2	3	1	3	1	3	3	3	3	2	1	3	3	1	3	3	2	1	3	3	3	2	1	3	3	2
2484	1	134280493	134295064	3	3	2	1	3	2	2	1	1	2	1	3	2	1	1	3	3	3	1	1	1	3	3	2	3	1	3	1	3	2	1	1	3	3	3	3	2	3	1	1	2	2	1	2	3	2
2487	1	134309800	134412126	11	5	2	1	3	2	2	1	4	2	4	3	2	4	1	3	3	3	4	4	4	3	3	3	5	4	3	4	3	2	1	3	3	3	3	3	2	3	4	4	3	2	1	3	3	2
2489	1	134419061	134423322	3	6	5	1	1	2	2	1	6	2	6	1	2	6	1	3	1	3	6	4	5	1	3	5	2	5	1	6	1	2	1	2	1	3	1	1	2	3	4	4	5	2	3	5	1	5
2492	1	134449386	134508809	8	6	3	1	3	1	5	5	3	5	3	3	5	3	5	3	3	3	3	3	4	3	3	5	6	4	3	3	3	2	5	1	3	3	3	3	1	3	3	3	3	2	1	3	3	3
2494	1	134712218	134982265	6	5	4	1	3	4	4	1	2	4	2	3	4	2	4	2	2	5	2	2	3	3	5	4	3	3	3	2	3	1	1	1	3	2	3	3	4	2	2	2	1	1	1	1	2	4
2496	1	134987517	134996629	3	3	1	1	3	1	1	2	2	1	2	3	1	2	1	2	2	3	2	2	1	3	3	1	1	1	3	2	3	1	1	1	3	2	3	3	1	2	2	2	2	1	3	2	2	1
2497	1	135001122	135002381	3	6	3	1	3	3	3	2	2	4	2	3	4	2	3	2	2	4	2	2	1	3	3	4	1	1	3	2	4	1	1	6	3	5	4	3	3	2	2	2	2	1	3	5	5	3
2501	1	135059808	135442819	9	5	5	1	2	3	3	2	2	3	2	2	3	2	3	2	2	4	2	2	1	4	4	5	1	4	4	2	4	1	1	4	4	2	2	4	3	2	2	2	1	1	1	1	2	5
2503	1	135449879	135493622	3	4	1	1	2	1	1	2	2	3	2	2	1	2	1	2	2	3	2	2	1	3	3	3	4	1	3	2	3	1	1	4	3	2	2	3	1	2	2	2	1	1	1	1	2	1
2505	1	135495076	135510195	5	2	1	1	2	1	1	2	2	1	2	2	1	2	1	2	2	1	2	2	1	1	1	1	1	1	1	2	1	1	1	1	1	2	2	1	1	2	2	2	1	1	1	1	2	1
2507	1	135528332	135535100	2	5	1	1	2	1	1	2	2	1	2	2	1	2	5	2	2	1	2	2	1	1	1	3	1	1	1	2	4	1	1	5	3	2	2	1	1	2	2	2	1	1	1	3	2	1
2508	1	135535230	135541498	2	2	1	1	2	1	1	2	2	1	2	2	1	2	1	2	2	1	2	2	1	1	1	1	1	1	1	2	1	1	1	1	1	2	2	1	1	2	2	2	1	1	1	1	2	1
2510	1	135553571	135648476	6	6	4	1	2	1	1	2	2	1	2	2	1	2	5	2	2	6	2	2	3	1	1	1	4	3	1	2	1	1	1	2	1	2	2	1	1	2	2	2	3	1	3	3	2	4
2512	1	135666258	135695643	3	6	2	1	2	1	1	2	2	1	3	2	1	2	6	2	2	1	2	2	2	1	1	1	6	3	1	3	4	1	1	5	1	2	2	1	1	2	2	2	2	1	2	2	2	2
2514	1	135700084	135713062	3	2	2	1	2	1	1	2	2	1	2	2	1	2	1	2	2	1	2	2	2	1	1	1	2	2	1	2	1	1	1	2	1	2	2	1	1	2	2	2	2	1	2	2	2	2
2515	1	135713096	135740436	5	5	3	1	2	1	1	2	2	1	2	2	1	2	4	2	2	1	2	2	4	1	1	1	4	2	1	2	1	1	1	5	1	2	2	1	1	2	2	2	2	1	2	2	4	3
2517	1	135749689	135891044	5	6	4	1	3	1	1	3	3	1	3	3	1	3	1	3	3	5	3	3	6	1	5	5	4	3	5	3	5	2	2	5	1	3	3	5	1	3	3	3	3	2	4	3	6	4
2519	1	135893844	135986835	7	6	5	1	3	4	4	3	3	1	3	3	4	3	1	3	3	1	3	3	2	4	1	1	1	1	1	3	1	2	2	6	6	3	3	1	4	3	3	3	6	2	1	6	2	5
2521	1	136085484	136088311	3	4	3	1	1	2	2	1	1	2	1	1	2	1	3	1	1	3	1	1	1	2	3	1	3	3	4	1	3	1	1	2	4	1	1	3	2	1	1	1	4	1	3	4	1	3
2522	1	136088412	136088412	1	3	3	1	1	2	3	1	1	2	1	1	3	1	3	1	1	2	1	1	1	3	3	1	2	3	1	1	2	1	1	2	3	1	1	2	2	1	1	1	3	1	3	1	1	3
2523	1	136100958	136186097	4	6	1	1	2	3	3	1	2	3	6	2	3	2	1	1	1	4	2	2	5	3	4	2	1	1	4	6	4	2	5	1	4	1	2	4	3	1	2	2	4	2	1	4	2	1
2525	1	136193947	136193947	1	3	3	1	1	1	1	3	1	1	1	1	1	1	2	2	2	1	1	1	2	1	1	3	2	3	1	1	3	1	1	3	1	3	1	1	1	2	1	3	1	1	2	1	3	3
2527	1	136207733	136359345	5	4	2	1	3	1	1	2	3	1	3	3	1	3	2	2	2	1	3	3	4	1	1	2	1	2	1	3	1	1	1	2	1	2	3	1	1	2	3	3	1	1	2	1	1	2
2530	1	136371179	136450719	9	3	1	1	3	2	2	2	3	2	3	3	1	3	2	2	2	1	3	3	3	1	1	2	1	2	1	3	1	1	1	2	1	2	3	1	2	2	3	3	1	1	2	1	1	2
2535	1	136465061	136549882	12	5	1	1	3	4	4	2	3	4	3	3	1	3	2	2	2	4	3	3	3	4	4	2	1	2	4	3	4	1	1	5	4	2	3	4	4	2	3	3	4	1	2	4	1	2
2537	1	136550143	136644501	7	2	1	1	2	1	1	1	2	1	2	2	1	2	1	1	1	1	2	2	2	1	1	1	1	1	1	2	1	1	1	1	1	1	2	1	1	1	2	2	1	1	1	1	1	1
2538	1	136659108	136659108	1	3	1	1	2	1	1	1	3	1	3	3	1	3	1	1	1	1	3	3	3	1	1	1	1	1	1	2	1	1	1	1	1	1	2	1	1	1	2	3	1	1	1	1	1	1
2539	1	136664506	136676204	2	2	1	1	2	1	2	1	2	1	2	2	1	2	1	1	1	1	2	2	2	1	1	1	1	1	1	2	1	1	1	1	1	1	2	1	1	1	2	2	1	1	1	1	1	1
2540	1	136676609	136693441	2	4	4	1	3	4	2	2	3	1	3	3	4	3	2	2	2	1	3	3	3	2	2	1	2	1	2	3	2	1	2	4	2	2	3	2	4	2	3	3	2	2	2	2	1	2
2542	1	136710143	136797489	12	6	1	1	4	1	2	3	4	2	4	4	1	4	3	3	3	2	4	4	4	2	2	3	6	3	2	4	2	2	3	5	2	3	4	2	1	3	4	4	2	2	3	2	2	2
2544	1	136823268	136899522	8	4	1	1	3	1	2	2	3	2	3	3	1	3	2	2	2	2	3	3	3	2	2	2	4	2	2	3	2	2	2	4	2	2	3	2	1	2	3	3	2	2	2	2	2	2
2546	1	136917329	136986292	5	3	1	1	3	1	1	2	3	1	3	3	1	3	2	2	2	1	3	3	3	1	1	2	1	2	1	3	1	1	2	1	1	2	3	1	1	2	3	3	1	1	2	1	1	1
2548	1	137006695	137073980	6	2	1	1	2	1	1	1	2	1	2	2	1	2	1	1	1	1	2	2	2	1	1	1	1	1	1	2	1	1	1	1	1	1	2	1	1	1	2	2	1	1	1	1	1	1
2558	1	137090382	137228479	22	5	1	1	3	1	1	2	3	1	3	3	1	3	5	2	2	4	3	3	1	4	4	5	4	5	4	3	4	2	5	4	2	2	3	4	1	2	3	3	4	2	5	2	2	1
2560	1	137244910	137258859	2	6	4	1	3	4	4	2	3	1	3	3	4	3	5	2	6	5	3	3	1	5	5	5	5	5	5	3	3	6	5	3	2	6	3	5	4	2	3	3	5	2	5	2	6	1
2561	1	137268978	137273012	2	6	5	1	2	1	1	1	2	5	2	2	1	2	3	1	1	3	2	2	1	3	3	3	5	4	3	2	3	1	3	4	5	5	2	3	5	1	2	2	1	1	3	5	6	1
2564	1	137273576	137291016	4	6	1	1	2	1	1	1	2	1	2	2	1	2	4	1	1	3	2	2	1	3	3	4	5	4	3	2	3	1	4	1	5	1	2	5	1	1	2	2	5	5	6	5	1	1
2566	1	137295632	137314648	6	3	1	1	2	1	1	1	2	1	2	2	1	2	3	1	1	1	2	2	1	1	1	3	1	3	1	2	1	1	3	3	1	1	2	1	1	1	2	2	1	1	3	1	1	1
2568	1	137318826	137366879	5	2	1	1	2	1	1	1	2	1	2	2	1	2	1	1	1	1	2	2	1	1	1	1	1	1	1	2	1	1	1	1	1	1	2	1	1	1	2	2	1	1	1	1	1	1
2571	1	137368566	137411937	6	4	2	1	4	2	2	2	4	2	4	4	1	4	1	3	3	1	4	4	2	1	1	1	1	1	1	4	1	2	1	1	1	3	4	1	2	3	4	4	1	1	1	1	1	2
2572	1	137470701	137490529	2	6	1	1	3	2	2	2	3	2	3	4	1	4	1	1	1	1	4	3	2	1	1	1	2	2	1	3	6	2	1	1	1	1	3	1	2	1	4	3	1	1	2	1	1	2
2574	1	137490703	137516196	4	3	1	1	3	2	2	2	3	2	3	3	1	3	1	1	1	1	3	3	2	1	1	1	2	2	1	3	1	2	1	1	1	1	3	1	2	1	3	3	1	1	2	1	1	2
2575	1	137538340	137585760	3	3	1	1	2	3	3	1	2	3	2	2	1	2	1	1	1	1	2	2	3	1	1	1	3	3	1	2	1	1	1	1	1	1	2	1	3	1	2	2	1	1	3	1	1	3
2579	1	137586015	137717046	14	3	1	1	3	2	2	2	3	2	3	3	1	3	1	1	1	1	3	3	2	1	1	1	2	2	1	3	1	2	1	1	1	1	3	1	2	1	3	3	1	1	2	1	1	2
2582	1	137729595	137768482	6	3	1	1	1	3	3	2	1	3	1	1	1	1	2	1	1	1	1	1	3	1	1	1	2	2	1	1	1	2	1	1	1	1	1	1	3	1	1	1	1	1	2	1	1	3
2584	1	137768517	137848582	5	4	1	1	1	3	1	2	1	3	1	1	1	1	3	1	1	1	1	1	3	1	1	1	4	1	1	1	1	2	1	3	1	1	1	1	3	1	1	1	1	1	1	1	1	3
2585	1	137849727	137922100	5	5	1	1	1	3	1	2	1	3	1	1	1	1	5	1	1	1	1	1	3	1	1	1	5	1	1	1	1	2	1	4	1	1	1	1	3	1	1	1	1	1	1	1	1	3
2587	1	137936964	138007030	7	3	1	1	1	3	1	2	1	1	1	1	1	1	1	1	1	1	1	1	3	1	1	1	3	1	1	1	1	2	1	3	1	1	1	1	3	1	1	1	1	1	1	1	1	3
2588	1	138009748	138023473	3	3	1	1	1	3	1	2	1	1	1	1	1	1	2	1	1	1	1	1	3	1	1	1	3	1	1	1	1	2	1	1	1	1	1	1	3	1	1	1	1	1	1	1	1	3
2591	1	138087502	138114048	4	5	1	1	1	3	1	2	1	1	1	1	1	1	5	1	1	1	1	4	3	1	1	1	2	1	1	4	1	2	1	3	2	1	4	1	3	1	1	1	1	2	1	2	1	3
2593	1	138138037	138214494	7	4	1	1	1	3	1	2	1	1	1	1	1	1	4	1	1	1	1	1	3	1	1	1	2	1	1	1	1	2	1	1	2	1	1	1	3	1	1	1	1	2	1	2	1	3
2595	1	138222664	138242760	3	3	1	1	1	3	1	2	1	1	1	1	1	1	2	1	1	1	1	1	3	1	1	1	3	1	1	1	1	2	1	3	2	1	1	1	3	1	1	1	1	2	1	2	1	3
2598	1	138307214	138342177	5	3	1	1	1	3	1	2	1	1	1	1	1	1	2	1	1	1	1	1	3	1	1	1	2	1	1	1	1	2	1	1	2	1	1	1	3	1	1	1	1	2	1	2	1	3
2599	1	138342214	138434154	6	4	1	1	1	3	1	2	1	1	1	1	1	1	4	1	1	1	1	1	3	1	1	1	2	1	1	1	1	2	1	4	2	1	1	1	3	1	1	1	1	2	1	2	1	3
2602	1	138450820	138588502	6	5	1	1	1	3	1	2	1	1	1	1	1	1	4	1	1	1	1	1	3	1	1	1	5	1	1	1	1	2	1	4	2	1	1	1	3	1	1	1	1	2	1	2	1	3
2604	1	138693261	138830416	10	6	1	1	1	3	1	2	1	4	1	1	1	1	6	1	1	1	1	1	4	1	1	1	5	1	1	1	1	2	1	2	2	1	1	1	3	1	1	1	1	2	1	2	1	3
2607	1	138857825	138899369	3	4	1	1	1	3	1	2	1	2	1	1	2	1	4	1	1	4	1	1	3	1	1	1	1	1	1	1	1	2	1	2	2	1	1	1	3	1	1	1	1	2	1	2	1	3
2609	1	138900457	138954196	3	4	1	1	1	3	1	4	1	4	1	1	2	1	1	1	1	1	1	1	4	1	1	1	3	1	1	1	1	2	1	2	2	1	1	1	3	1	1	1	1	2	1	2	1	3
2611	1	138955235	138997263	3	3	1	1	1	3	1	2	1	3	1	1	2	1	3	1	1	1	1	1	3	1	1	1	3	1	1	1	1	2	1	3	2	1	1	1	3	1	1	1	1	2	1	2	1	3
2613	1	139032316	139037737	2	4	3	1	3	2	3	2	3	1	4	3	2	3	1	3	3	3	3	3	2	3	3	3	3	4	3	4	3	2	3	2	2	3	3	3	2	3	3	3	3	2	3	2	3	2
2614	1	139037778	139102131	2	2	2	1	2	1	2	1	2	1	2	2	1	2	1	2	2	2	2	2	1	2	2	2	2	2	2	2	2	1	2	1	1	2	2	2	1	2	2	2	2	1	2	1	2	1
2616	1	139103988	139230330	5	6	3	1	3	2	3	2	3	4	3	3	2	3	1	3	3	3	3	3	2	3	3	3	6	3	3	3	3	2	3	5	2	3	3	3	2	3	3	3	3	2	3	2	3	2
2618	1	139255989	139275071	5	4	3	1	3	2	3	2	3	3	3	3	2	3	1	3	3	3	3	3	2	3	3	3	4	3	3	3	3	2	3	1	2	3	3	3	2	3	3	3	3	2	3	2	3	2
2620	1	139279751	139279829	2	6	3	1	3	2	3	2	3	3	3	3	2	3	1	3	3	5	5	3	2	3	3	3	3	3	3	3	3	2	5	1	2	3	3	3	2	3	3	3	3	4	3	6	3	4
2622	1	139297248	139363145	6	3	3	1	3	2	3	2	3	3	3	3	2	3	1	3	3	3	3	3	2	3	3	3	3	3	3	3	3	2	3	2	2	3	3	3	2	3	3	3	3	2	3	2	3	2
2624	1	139363390	139436503	3	2	1	1	1	2	1	2	1	1	1	1	2	1	1	1	1	1	1	1	2	1	1	1	1	1	1	1	1	2	1	2	2	1	1	1	2	1	1	1	1	2	1	2	1	2
2625	1	139442616	139464844	4	2	1	1	1	2	1	2	1	1	1	1	2	1	2	1	1	1	1	1	2	1	1	1	1	1	1	1	1	2	1	2	2	1	1	1	2	1	1	1	1	2	1	2	1	2
2627	1	139490241	139530327	4	6	3	1	4	2	4	2	4	3	4	4	2	4	1	3	3	3	4	4	4	3	3	3	6	4	3	4	3	2	4	2	2	3	5	3	2	3	4	4	3	2	4	2	3	4
2628	1	139536983	139546424	3	2	1	1	2	2	2	2	2	1	2	2	2	2	1	1	1	1	2	2	2	1	1	1	2	2	1	2	1	2	2	2	2	1	2	1	2	1	2	2	1	2	2	2	1	2
2629	1	139555009	139557520	3	5	3	1	4	2	4	2	4	3	4	4	5	4	1	3	3	3	4	4	4	3	3	3	5	4	3	4	3	2	4	2	5	3	4	1	5	3	4	4	3	2	4	2	3	4
2632	1	139578192	139639764	5	4	3	1	4	2	4	2	4	3	4	4	2	4	1	3	3	3	4	4	4	3	3	3	2	4	3	4	3	2	4	2	2	3	4	3	2	3	4	4	3	2	4	2	3	4
2633	1	139640231	139659484	4	6	5	1	4	5	4	2	4	3	4	4	2	4	1	3	3	3	4	4	4	3	3	3	6	4	5	4	5	2	4	4	2	3	4	3	5	3	4	4	5	2	4	2	3	4
2635	1	139754939	139776489	5	4	3	1	1	3	1	1	1	2	1	1	1	1	1	2	2	1	1	1	1	1	1	1	4	1	3	1	3	1	1	1	1	2	1	2	3	2	1	1	3	1	1	1	1	1
2636	1	139777385	139783200	4	5	5	1	4	5	4	2	4	3	4	4	2	4	1	3	3	2	4	4	4	2	2	2	5	4	5	4	5	2	4	4	2	3	4	3	5	3	4	4	5	2	4	2	2	4
2638	1	139787719	139791405	2	6	3	1	4	3	4	5	4	3	4	4	5	4	1	3	3	2	4	4	4	5	2	5	3	4	3	4	3	2	4	4	2	3	4	3	3	3	4	4	3	5	4	6	2	4
2640	1	139798957	139829304	3	6	4	1	4	4	4	2	4	5	4	4	2	4	1	3	3	3	4	4	4	3	3	3	6	4	4	4	4	2	4	4	2	5	4	3	4	3	4	4	4	2	4	2	3	4
2641	1	139829321	139849135	4	6	4	1	4	4	4	2	4	3	4	4	2	4	1	3	3	5	4	4	4	5	5	5	2	4	4	4	5	2	4	6	2	3	4	3	4	3	4	4	4	2	4	2	5	4
2642	1	139869910	139869947	2	2	1	1	1	1	1	2	1	2	1	1	2	1	1	2	2	1	1	1	1	1	1	1	2	1	1	1	1	2	1	2	2	2	1	2	1	2	1	1	1	2	1	2	1	1
2644	1	139870194	139895424	4	5	5	1	4	5	4	2	4	3	4	4	2	4	1	3	3	4	4	4	4	4	4	1	1	4	5	4	5	2	4	3	2	3	4	3	5	3	4	4	5	2	4	2	4	4
2648	1	139939494	140409576	7	6	2	1	2	2	2	2	2	3	5	2	2	2	1	3	3	4	2	2	2	4	4	4	6	5	2	5	2	2	2	6	2	3	2	3	2	3	2	2	2	2	2	2	4	4
2650	1	140433296	140491552	4	4	1	1	1	3	1	1	1	2	1	1	1	1	4	2	2	1	1	1	1	1	1	1	2	1	1	1	1	1	1	2	1	2	1	2	3	2	1	1	1	1	1	1	1	1
2653	1	140496936	140557301	7	3	2	1	2	3	2	2	2	1	2	2	2	2	3	1	1	1	2	2	2	1	1	1	2	2	2	2	2	2	2	2	2	1	2	1	3	1	2	2	2	2	2	2	1	1
2656	1	140558448	140587321	4	6	5	1	2	3	5	2	2	1	2	2	2	2	3	1	1	1	2	4	4	1	1	1	6	4	2	4	2	2	4	3	2	1	2	1	3	1	2	4	4	2	4	2	1	1
2658	1	140618991	140723755	8	6	2	1	2	3	2	2	2	1	2	2	2	2	3	1	1	4	2	2	2	1	4	4	6	2	2	2	2	2	2	5	2	1	2	1	3	1	2	2	2	2	2	2	4	4
2661	1	140729891	140800789	5	6	3	1	3	4	3	3	3	2	3	3	3	3	5	2	2	3	3	3	3	2	3	1	6	3	1	3	3	1	3	5	3	2	3	2	4	2	3	3	3	3	3	3	1	1
2663	1	140806390	140809012	2	3	1	1	1	2	1	1	1	2	1	1	1	1	1	2	2	1	1	1	1	2	1	1	2	1	1	1	1	1	1	3	1	2	1	2	2	2	1	1	1	1	1	1	1	1
2665	1	140809124	140818541	4	3	1	1	1	2	1	1	1	2	1	1	1	1	3	2	2	1	1	1	1	2	1	1	2	1	1	1	3	1	1	2	1	2	1	2	2	2	1	1	1	1	1	1	1	1
2667	1	140848898	140870718	4	4	2	1	2	3	2	2	2	3	2	2	2	2	1	3	3	2	2	2	2	3	2	4	3	2	2	2	2	2	2	1	2	3	2	3	3	3	2	2	2	2	2	2	4	4
2668	1	140881357	140908659	3	3	2	1	2	1	2	2	2	1	2	2	2	2	3	1	1	2	2	2	2	1	2	1	1	2	2	2	2	2	2	3	2	1	2	1	1	1	2	2	2	2	2	2	1	1
2670	1	140917461	140926185	3	4	2	1	2	1	2	2	2	1	2	2	2	2	3	1	1	2	2	2	2	1	2	1	1	2	2	2	4	2	2	1	2	1	2	1	1	1	2	2	2	2	2	2	1	1
2672	1	140939330	140951499	5	2	2	1	2	1	2	2	2	1	2	2	2	2	1	1	1	2	2	2	2	1	2	1	1	2	2	2	2	2	2	1	2	1	2	1	1	1	2	2	2	2	2	2	1	1
2674	1	140964222	140973257	2	3	2	1	2	1	2	2	2	1	2	2	2	2	3	1	1	2	2	2	2	1	2	1	1	2	2	2	2	2	2	3	2	1	2	1	1	1	2	2	2	2	2	2	1	1
2676	1	140973906	141128164	5	2	2	1	2	1	2	2	2	1	2	2	2	2	1	1	1	2	2	2	2	1	2	1	1	2	2	2	2	2	2	1	2	1	2	1	1	1	2	2	2	2	2	2	1	1
2678	1	141134199	141368506	6	3	2	1	2	1	2	2	2	3	2	2	2	2	2	3	3	2	2	2	2	3	2	1	1	2	2	2	2	2	2	3	2	3	2	3	1	3	2	2	2	2	2	2	1	1
2682	1	141372396	141758575	8	3	2	1	2	1	2	2	2	3	2	2	2	2	2	3	3	1	2	2	1	3	1	1	1	1	1	2	1	2	2	3	2	3	2	3	1	3	2	2	1	1	2	1	1	1
2683	1	141761325	141917877	4	4	2	1	2	4	2	2	2	3	2	2	2	2	2	3	3	1	2	2	1	3	1	1	1	4	1	2	1	2	2	1	2	3	2	3	4	3	2	1	1	1	1	1	1	1
2686	1	141934731	142250652	8	6	1	1	4	5	4	1	4	3	4	4	1	4	4	3	3	1	4	4	2	3	1	1	1	5	1	4	1	2	4	6	4	3	4	3	5	3	4	4	1	1	4	1	1	1
2688	1	142250996	142430369	7	6	5	1	4	4	4	5	4	3	4	4	5	4	4	3	3	1	4	4	2	3	1	2	1	4	1	4	1	2	4	1	4	3	4	3	4	3	4	4	1	1	6	1	2	2
2690	1	142445324	142475301	2	4	3	1	1	1	1	4	1	2	1	1	3	1	1	2	2	1	1	1	2	2	1	2	1	1	1	1	1	2	1	2	1	2	1	4	1	2	1	1	1	1	1	1	4	4
2693	1	142475342	142898573	8	6	4	1	4	4	4	4	4	3	4	4	4	4	4	3	3	5	4	4	2	3	5	6	5	4	5	4	6	2	4	2	4	3	4	3	4	3	4	4	5	5	1	5	6	6
2695	1	142907249	142947153	2	2	1	1	1	1	1	1	1	2	1	1	1	1	1	2	2	2	1	1	2	2	2	2	2	1	2	1	2	2	1	1	1	2	1	2	1	2	1	1	2	2	1	2	2	2
2697	1	142953984	142974925	6	2	2	1	2	2	2	2	2	1	2	2	2	2	2	1	1	1	2	2	1	1	1	1	1	2	1	2	1	1	2	1	2	1	2	1	2	1	2	2	1	1	1	1	1	1
2700	1	143003391	143503109	5	6	5	1	4	4	4	5	4	3	4	4	5	4	4	3	3	5	4	4	2	3	5	4	6	4	1	4	1	2	4	6	4	3	4	3	4	3	4	4	3	1	1	1	5	5
2702	1	143530462	143824943	4	6	4	1	1	1	1	4	1	3	1	1	4	1	1	3	3	5	1	1	2	3	5	1	5	1	4	1	3	2	1	6	1	3	1	3	1	3	1	1	3	4	1	3	5	5
2703	1	143837821	143837821	1	3	1	1	1	1	1	1	1	3	1	1	1	1	1	2	2	1	1	1	2	2	2	1	1	1	1	1	1	3	1	2	1	3	1	3	1	3	1	1	2	1	1	1	2	1
2705	1	143839292	143863613	5	3	1	1	1	1	1	1	1	3	1	1	1	1	1	3	3	1	1	1	2	3	1	1	1	1	1	1	1	2	1	3	1	3	1	3	1	3	1	1	3	1	1	1	1	1
2707	1	143873975	143886888	2	6	3	1	1	1	1	3	1	3	1	1	3	1	1	3	3	6	1	1	4	3	3	1	1	1	1	1	1	4	1	5	1	3	1	3	1	3	1	1	3	1	1	1	3	3
2708	1	143901824	143901847	2	2	2	1	1	1	1	2	1	2	1	1	2	1	1	2	2	2	1	1	2	2	2	1	1	1	1	1	1	2	1	2	1	2	1	2	1	2	1	1	2	1	1	1	2	2
2711	1	143967619	144064161	8	3	1	1	1	1	1	1	1	3	1	1	1	1	1	3	3	1	1	1	2	3	1	1	1	1	1	1	1	2	1	3	1	3	1	3	1	3	1	1	3	1	1	1	1	1
2714	1	144064570	144109645	8	3	1	1	1	1	3	1	1	3	1	1	1	1	1	3	3	1	1	1	2	3	1	1	3	1	3	1	3	2	1	2	1	3	1	3	1	3	1	1	3	3	1	3	1	1
2716	1	144138470	144217137	4	6	1	1	1	1	4	1	1	3	1	1	1	1	1	3	3	1	1	1	2	3	1	1	6	1	4	1	5	4	1	1	1	3	1	3	1	3	1	1	3	4	1	4	1	1
2717	1	144217162	144264599	5	4	1	1	1	1	1	1	1	3	1	1	1	1	1	3	3	1	1	1	2	3	1	1	4	1	1	1	1	2	1	2	1	3	1	3	1	3	1	1	3	1	2	1	1	1
2719	1	144264659	144264659	1	3	1	1	1	1	1	1	1	2	1	1	1	1	1	2	2	1	1	1	3	2	1	1	3	1	1	1	1	2	1	3	1	3	1	3	1	3	1	1	3	1	3	1	1	1
2722	1	144265226	144315984	5	3	1	1	1	1	1	1	1	3	1	1	1	1	1	3	3	1	1	1	2	3	1	1	3	1	1	1	1	2	1	2	1	3	1	3	1	3	1	1	3	1	2	1	1	1
2724	1	144316009	144418077	4	3	1	1	1	1	1	1	1	3	1	1	1	1	1	3	3	1	1	1	2	3	1	1	3	1	1	1	1	2	1	2	1	3	1	3	1	3	1	1	3	1	2	1	1	1
2726	1	144498444	144581820	6	5	1	1	1	1	1	1	1	3	1	1	1	1	1	3	3	4	1	1	2	3	4	1	5	1	1	1	1	2	1	5	1	3	1	3	1	3	1	1	3	1	2	1	4	4
2727	1	144595601	144626700	4	2	1	1	1	1	1	1	1	2	1	1	1	1	1	2	2	1	1	1	2	2	1	1	1	1	1	1	1	2	1	1	1	2	1	2	1	2	1	1	2	1	2	1	1	1
2728	1	144627755	144628016	2	4	1	1	1	1	1	1	1	2	1	1	1	1	1	2	2	3	1	1	2	2	3	1	4	1	1	1	1	2	1	3	1	2	1	2	1	2	1	1	2	4	2	1	4	3
2729	1	144629430	144692792	2	6	1	1	1	4	1	5	4	3	5	6	1	5	1	3	3	5	5	1	2	3	1	1	1	1	5	1	6	2	1	4	1	3	5	3	4	3	1	4	3	5	2	5	1	1
2731	1	144717719	144800669	8	3	2	1	1	1	1	2	1	3	1	1	2	1	1	3	3	1	1	1	2	3	1	1	2	1	1	1	1	2	1	2	1	3	1	3	1	3	1	1	3	1	2	1	1	2
2733	1	144828287	144834217	2	4	1	1	1	1	1	1	1	2	1	1	1	1	1	3	3	1	1	1	2	3	1	1	4	1	1	1	1	3	1	3	1	3	1	3	1	3	1	1	3	1	3	1	1	1
2734	1	144834343	144881040	3	6	1	1	1	1	1	1	1	3	1	1	1	1	1	3	3	4	1	1	2	3	1	1	6	1	1	1	5	2	1	6	4	3	1	3	1	3	1	1	3	4	2	4	1	1
2738	1	144881326	144912527	8	3	1	1	1	1	1	1	1	3	1	1	1	1	1	3	3	1	1	1	2	3	1	1	1	1	1	1	1	2	1	1	1	3	1	3	1	3	1	1	3	1	2	1	1	1
2740	1	144927857	144927857	1	3	1	1	1	1	3	1	1	3	1	1	1	1	1	3	3	1	1	1	1	3	1	1	1	1	3	1	3	1	1	1	1	2	1	3	1	2	1	1	3	3	1	3	1	1
2741	1	144936319	145027480	4	3	1	1	1	1	1	1	1	3	1	1	1	1	1	3	3	1	1	1	2	3	1	1	1	1	1	1	1	2	1	1	1	3	1	3	1	3	1	1	3	1	2	1	1	1
2743	1	145037788	145041631	2	2	1	1	1	1	1	1	1	2	1	1	1	1	1	2	2	1	1	1	2	2	1	1	2	1	1	1	1	2	1	1	1	2	1	2	1	2	1	1	2	1	2	1	1	1
2744	1	145052749	145066522	2	2	1	1	1	1	1	1	1	2	1	1	1	1	1	2	2	1	1	1	2	2	1	1	1	1	1	1	1	2	1	1	1	2	1	2	1	2	1	1	2	1	2	1	1	1
2746	1	145109072	145159108	4	4	1	1	1	1	1	1	1	3	1	1	1	1	1	3	3	1	1	1	2	3	1	1	4	1	1	1	1	2	1	4	1	3	1	3	1	3	1	1	3	1	2	1	1	1
2747	1	145235822	145300654	2	5	1	1	1	1	5	1	1	2	1	1	1	1	1	2	2	4	3	1	3	2	4	1	1	3	5	3	5	3	1	3	3	2	3	2	1	2	1	3	2	3	1	5	2	1
2750	1	145313730	145445677	6	5	1	1	1	1	4	2	1	3	1	1	2	1	1	3	3	1	1	1	2	3	1	1	5	1	4	1	4	2	1	5	1	3	1	3	1	3	1	1	3	4	5	4	1	1
2753	1	145572882	145622247	8	6	2	1	1	1	5	4	1	3	1	1	4	1	1	3	3	4	1	1	2	3	4	1	6	1	5	1	5	2	1	4	1	3	1	3	1	3	1	1	3	5	2	5	4	2
2755	1	145625926	145636575	3	4	2	1	1	1	2	3	1	3	1	1	3	1	1	3	3	4	1	1	2	3	2	1	3	1	2	1	2	2	1	2	1	3	1	3	1	3	1	1	3	4	4	4	2	2
2759	1	145645781	145685182	9	5	2	1	1	1	2	4	1	3	1	1	4	1	1	3	3	1	1	1	2	3	1	1	5	1	2	1	2	2	1	1	1	3	1	3	1	3	1	1	3	1	2	2	1	2
2760	1	145688100	145824769	9	6	2	1	1	1	4	5	1	3	1	1	5	1	1	3	3	1	1	1	2	3	1	1	6	1	4	1	4	2	1	6	1	3	1	3	1	3	1	1	3	4	2	4	1	2
2761	1	145826066	145827600	2	3	1	1	1	1	2	1	1	2	1	1	1	1	1	2	2	1	1	1	1	2	1	1	3	1	2	1	2	1	1	1	1	2	1	2	1	2	1	1	2	2	1	2	1	1
2763	1	145853861	145868252	3	3	2	1	1	1	3	2	1	3	1	1	2	1	1	3	3	1	1	1	2	3	1	1	2	1	3	1	3	2	1	2	1	3	1	3	1	3	1	1	3	3	2	3	1	2
2765	1	145868534	146094443	9	6	2	1	1	1	5	4	1	3	1	1	4	1	1	3	3	4	1	1	2	3	4	4	6	1	5	1	5	2	1	6	1	3	1	3	1	3	1	1	3	5	2	5	4	2
2766	1	146096347	146349432	5	6	2	1	1	1	4	5	1	3	1	1	5	1	6	3	3	4	1	1	2	3	4	5	5	1	4	1	4	2	1	4	1	3	1	3	1	3	1	1	3	4	2	4	4	2
2768	1	146356633	146383906	2	6	2	1	3	1	1	2	1	2	1	1	2	1	6	2	2	5	1	1	2	2	5	6	6	4	1	1	3	2	1	6	1	2	1	2	1	2	1	1	2	3	2	3	5	2
2772	1	146402282	146545695	11	5	2	1	1	1	1	4	1	3	1	1	4	1	2	3	3	2	1	1	2	3	2	2	5	1	1	1	1	2	1	2	1	3	1	3	1	3	1	1	3	1	2	1	2	2
2774	1	146557906	146558202	2	2	2	1	1	1	1	2	1	2	1	1	2	1	2	2	2	1	1	1	2	2	2	2	1	1	1	1	1	2	1	2	1	2	1	2	1	2	1	1	2	1	2	1	2	2
2776	1	146560237	146619351	2	5	2	1	1	1	4	2	1	2	3	4	2	1	2	2	2	2	4	1	2	2	2	2	5	3	4	3	4	2	4	2	1	2	1	2	1	2	1	1	2	1	2	1	2	2
2778	1	146663010	146677549	5	4	2	1	4	4	4	2	4	3	4	4	2	4	2	3	3	4	4	4	2	3	4	2	1	4	4	4	4	2	4	2	4	3	4	3	4	3	4	4	3	4	2	4	4	2
2780	1	146698880	146742070	3	6	2	1	4	4	4	2	4	3	4	4	2	4	2	5	5	4	4	4	6	3	4	6	1	4	4	4	4	2	4	2	4	5	4	5	4	3	4	4	5	4	2	4	4	2
2781	1	146747493	146769465	4	6	2	1	4	4	4	6	4	3	4	4	6	4	6	3	3	5	4	4	2	3	5	2	1	4	4	4	4	2	4	6	4	3	4	3	4	3	4	4	3	4	2	4	4	2
2784	1	146832410	146884881	4	3	2	1	3	3	3	2	3	2	3	3	2	3	2	2	2	2	3	3	2	2	2	2	2	3	1	3	2	2	3	2	1	2	3	2	3	2	3	3	2	1	2	1	2	2
2785	1	146896007	146933060	3	2	2	1	1	1	1	2	1	2	1	1	2	1	2	2	2	2	1	1	2	2	2	2	2	1	1	1	2	2	1	2	1	2	1	2	1	2	1	1	2	1	2	1	2	2
2789	1	146976899	147040612	5	4	2	1	1	1	1	2	1	3	1	1	2	1	4	3	3	3	1	1	2	3	3	2	2	1	1	1	2	2	1	2	1	3	1	3	1	3	1	1	3	1	2	1	2	2
2790	1	147086264	147127341	3	5	2	1	2	2	2	2	2	3	2	2	2	2	3	3	3	3	2	2	2	3	3	2	2	2	4	2	2	2	2	2	2	3	2	3	2	3	2	2	3	5	2	4	2	2
2792	1	147127508	147183674	3	5	2	1	2	2	2	2	2	4	2	2	2	2	3	4	3	4	2	2	2	3	3	2	1	2	1	2	5	2	2	2	2	3	2	3	2	3	2	2	3	1	2	1	2	2
2794	1	147194862	147200607	3	2	2	1	2	2	2	2	2	1	2	2	2	2	1	1	1	1	2	2	2	1	1	2	1	2	1	2	2	2	2	2	2	1	2	1	2	1	2	2	1	1	2	1	2	2
2797	1	147223910	147311610	4	6	2	1	4	2	2	2	4	3	4	4	2	4	3	3	3	3	4	2	2	3	3	2	6	2	1	4	1	2	2	5	4	3	4	3	2	3	4	4	3	1	2	1	1	2
2800	1	147328861	147369014	4	5	2	1	4	5	5	2	4	3	4	4	2	4	4	3	3	3	4	5	2	3	3	2	4	5	2	4	5	2	5	1	4	3	4	3	5	3	4	4	3	2	2	2	5	2
2801	1	147391349	147452254	6	6	2	1	4	2	2	2	4	3	4	4	2	4	4	3	3	3	4	2	2	3	3	2	6	5	5	4	2	2	2	2	4	3	4	3	2	3	4	4	3	5	2	5	2	2
2804	1	147461114	147556294	5	6	2	1	4	5	5	6	4	3	4	4	6	4	3	3	3	3	4	5	2	3	3	2	1	5	1	4	1	2	5	1	4	3	4	3	5	3	4	4	3	3	2	1	1	2
2807	1	147623167	147705800	7	6	6	1	4	5	5	3	4	3	4	4	3	4	6	3	3	3	4	5	2	3	3	2	1	5	3	4	3	2	5	1	4	3	4	3	5	3	4	4	3	3	2	3	3	6
2808	1	147737517	147753948	2	5	4	1	3	2	2	3	3	3	3	3	3	3	5	3	3	3	3	2	2	3	3	2	5	2	3	3	3	2	2	3	3	3	3	3	2	3	3	3	3	4	1	3	3	4
2810	1	147796859	147826225	3	3	1	1	3	2	2	3	3	3	3	3	3	3	1	3	3	3	3	2	2	3	3	2	1	2	3	3	3	2	2	1	3	3	3	3	2	3	3	3	3	3	2	3	3	1
2812	1	147826259	147859303	2	6	5	1	3	2	2	3	3	3	3	3	6	3	5	4	3	6	3	2	2	4	3	2	1	2	3	3	4	2	2	6	3	3	6	3	2	3	3	6	3	4	2	3	3	5
2813	1	147881879	147881879	1	3	1	1	1	2	2	1	1	1	1	1	1	1	1	1	1	1	1	3	2	1	1	2	1	2	1	1	1	3	3	1	1	1	1	1	3	1	1	1	1	1	2	1	1	1
2815	1	147881926	147922960	3	2	1	1	1	2	2	1	1	1	1	1	1	1	1	1	1	1	1	2	2	1	1	2	1	2	1	1	1	2	2	1	1	1	1	1	2	1	1	1	1	1	2	1	1	1
2817	1	147927941	147966816	2	5	4	1	3	2	2	3	3	3	5	5	3	3	4	3	5	5	5	2	2	3	3	2	4	2	3	3	5	2	2	3	3	5	5	3	2	3	3	5	5	3	2	5	3	4
2819	1	147966835	148086525	10	5	3	1	3	2	2	5	3	3	3	3	5	3	4	3	3	3	3	2	2	3	3	2	5	2	4	3	3	2	2	5	3	3	3	3	2	3	3	3	3	4	2	4	3	4
2820	1	148093711	148096457	2	2	2	1	2	1	1	1	2	2	2	2	1	2	2	2	2	2	2	1	1	2	2	1	1	1	2	2	2	1	1	1	2	2	2	2	1	2	2	2	2	2	1	2	2	2
2821	1	148170041	148277936	5	4	3	1	3	2	2	2	3	3	3	3	2	3	4	3	3	3	3	2	2	3	3	2	2	2	4	3	3	2	2	1	3	3	3	3	2	3	3	3	3	4	2	4	3	4
2822	1	148302583	148354986	4	2	1	1	1	2	2	2	1	1	1	1	2	1	1	1	1	1	1	2	2	1	1	2	2	2	1	1	2	2	2	2	1	1	1	1	2	1	1	1	1	1	2	1	2	1
2823	1	148373418	148385403	4	5	3	1	3	2	2	2	3	3	3	3	2	3	4	3	3	3	3	2	2	3	3	2	2	2	4	3	2	2	2	5	3	3	3	3	2	3	3	3	3	4	2	4	2	4
2824	1	148386228	148386253	2	6	3	1	3	2	4	2	3	3	3	3	4	3	4	3	3	3	3	2	2	3	3	2	2	2	4	3	6	2	2	2	3	3	3	3	6	3	3	3	3	5	2	4	2	5
2826	1	148461736	148488876	5	3	2	1	2	1	1	1	2	2	2	2	1	2	3	2	2	2	2	1	1	2	2	1	1	1	3	2	1	1	1	1	2	2	2	2	1	2	2	2	2	3	1	3	1	3
2827	1	148500096	148504006	2	2	1	1	1	2	2	2	1	1	1	1	2	1	1	1	1	1	1	2	2	1	1	2	2	2	1	1	2	2	2	1	1	1	1	1	2	1	1	1	1	1	2	1	2	1
2829	1	148504040	148529117	4	2	2	1	2	1	1	1	2	2	2	2	1	2	1	2	2	2	2	1	1	2	2	1	1	1	1	2	1	1	1	2	2	2	2	2	1	2	2	2	2	2	1	1	1	1
2831	1	148559960	148629798	4	2	1	1	1	2	2	2	1	1	1	1	2	1	1	1	1	1	1	2	2	1	1	2	2	2	1	1	2	2	2	1	1	1	1	1	2	1	1	1	1	1	2	1	2	1
2834	1	148640658	148725254	8	3	3	1	3	2	2	2	3	3	3	3	2	3	1	3	3	3	3	2	2	3	3	2	2	2	1	3	2	2	2	1	3	3	3	3	2	3	3	3	3	1	2	1	2	1
2837	1	148751116	148882305	5	6	4	1	4	2	2	6	4	3	4	4	6	4	5	3	3	3	4	2	2	3	3	2	5	2	6	4	2	2	2	6	4	3	4	3	2	3	4	4	3	6	2	6	2	5
2839	1	148927017	148946206	4	3	2	1	2	2	2	1	2	3	2	2	1	2	2	3	3	3	2	2	2	3	3	2	2	2	2	2	2	2	2	1	2	3	2	3	2	3	2	2	3	2	2	2	2	2
2840	1	148974186	148999859	4	3	3	1	3	2	2	1	3	1	3	3	3	3	3	1	1	1	3	2	2	1	1	2	1	2	3	3	1	2	2	1	3	1	3	1	2	1	3	3	1	3	2	3	1	3
2842	1	149058447	149096504	5	5	4	1	4	2	2	5	4	3	4	4	5	4	4	3	3	3	4	2	2	3	3	2	3	2	4	4	1	2	2	4	4	3	4	3	2	3	4	4	3	4	2	4	1	4
2844	1	149098968	149153913	3	6	2	1	4	2	2	2	1	3	1	1	2	1	5	3	3	6	1	2	2	3	3	2	3	2	1	4	6	2	2	1	1	3	1	3	2	3	1	1	3	1	5	6	1	5
2846	1	149158052	149307611	8	6	2	1	4	2	2	2	4	3	4	4	2	4	2	3	3	3	4	2	2	3	3	2	3	2	5	4	1	2	2	6	4	3	4	3	2	3	4	4	3	5	2	5	1	2
2848	1	149310157	149380096	3	4	2	1	4	2	2	2	4	3	4	4	2	4	2	3	3	3	4	2	2	3	3	2	3	2	4	4	3	2	2	3	4	3	4	3	2	3	4	4	3	4	2	4	1	2
2849	1	149387195	149426042	3	2	1	1	1	2	2	1	1	1	1	1	1	1	1	1	1	1	1	2	2	1	1	2	1	2	1	1	1	2	2	1	1	1	1	1	2	1	1	1	1	1	2	1	1	1
2851	1	149431800	149433601	2	6	3	1	3	2	4	3	3	3	3	3	3	3	3	3	3	3	3	2	2	3	3	2	3	2	3	3	1	2	2	6	5	3	3	3	2	3	3	3	3	5	2	3	6	3
2852	1	149446178	149494418	5	3	3	1	3	2	2	3	3	3	3	3	3	3	3	3	3	3	3	2	2	3	3	2	3	2	3	3	1	2	2	1	3	3	3	3	2	3	3	3	3	3	2	3	1	3
2853	1	149551101	149551402	2	2	1	1	1	2	2	1	1	1	1	1	1	1	1	1	1	1	1	2	2	1	1	2	1	2	1	1	1	2	2	2	1	1	1	1	2	1	1	1	1	1	2	1	1	1
2855	1	149557098	149598994	5	6	5	1	4	2	2	3	4	3	4	4	5	4	5	3	3	5	4	2	2	5	3	2	3	2	3	4	1	2	2	2	4	3	4	3	2	3	4	4	3	6	2	3	1	3
2857	1	149607759	149608947	3	4	3	1	3	2	2	3	3	3	3	3	3	3	3	3	3	3	3	2	2	3	3	2	3	2	3	3	4	2	2	1	3	3	3	3	2	3	3	3	3	3	2	3	4	3
2860	1	149633744	149672116	5	5	3	1	4	2	2	4	4	3	4	4	4	4	4	3	3	3	4	2	2	3	3	2	3	2	3	4	1	2	2	5	4	3	4	3	2	3	4	4	3	3	2	3	1	4
2861	1	149702117	149702296	3	3	3	1	3	2	2	3	3	3	3	3	3	3	3	3	3	3	3	2	2	3	3	2	3	2	3	3	1	2	2	2	3	3	3	3	2	3	3	3	3	3	2	3	1	3
2862	1	149724046	149724046	1	3	1	1	1	3	2	1	1	1	1	1	1	1	1	1	1	1	1	2	3	1	1	2	1	3	1	1	1	3	3	3	1	1	1	1	3	1	1	1	1	1	3	1	1	1
2864	1	149729563	149776016	4	2	1	1	1	2	2	1	1	1	1	1	1	1	1	1	1	1	1	2	2	1	1	2	1	2	1	1	1	2	2	1	1	1	1	1	2	1	1	1	1	1	2	1	1	1
2865	1	149785140	149813921	2	4	4	1	4	2	2	4	4	4	4	3	4	4	4	4	4	3	3	2	2	4	4	2	3	2	4	4	1	2	2	1	3	4	4	4	2	3	4	3	4	3	2	3	1	4
2867	1	149823991	149830684	2	2	1	1	1	2	2	1	1	1	1	1	1	1	1	1	1	1	1	2	2	1	1	2	1	2	1	1	1	2	2	1	1	1	1	1	2	1	1	1	1	1	2	1	1	1
2869	1	149831770	149896764	6	5	3	1	4	2	2	4	4	3	4	4	4	4	4	3	3	3	4	2	2	3	3	2	3	2	3	4	5	2	2	5	4	3	4	3	2	3	4	4	3	3	2	3	1	4
2870	1	149903819	150024433	7	3	3	1	3	2	2	3	3	3	3	3	3	3	3	3	3	3	3	2	2	3	3	2	3	2	3	3	1	2	2	1	3	3	3	3	2	3	3	3	3	3	2	3	1	3
2872	1	150054309	150153870	3	4	3	1	3	2	2	3	3	3	4	3	3	3	3	3	3	3	3	2	2	3	3	2	3	2	3	4	1	2	2	1	3	3	3	3	2	3	3	3	3	3	2	3	1	3
2873	1	150158456	150158456	1	3	1	1	1	3	3	1	1	1	1	1	1	1	1	1	1	1	1	3	2	1	1	3	1	3	1	1	1	3	3	1	1	1	1	1	3	1	1	1	1	1	3	1	1	1
2874	1	150222255	150370019	5	6	4	1	4	2	2	4	4	3	4	4	4	4	4	3	5	5	4	2	2	4	3	2	3	2	3	4	1	2	2	6	4	3	4	5	2	3	4	4	3	3	2	3	1	3
2875	1	150379203	150421942	3	6	3	1	3	2	2	3	3	3	5	3	3	3	3	3	3	3	3	2	2	3	3	2	3	2	3	5	1	2	2	6	3	3	3	3	2	3	3	3	3	4	2	3	1	3
2877	1	150468491	150516500	5	4	3	1	4	2	2	4	4	3	4	4	4	4	2	3	3	3	4	2	2	3	3	2	3	2	3	4	3	2	2	1	4	3	4	3	2	3	4	4	3	3	2	3	1	4
2878	1	150516540	150552656	2	6	2	1	3	1	1	5	3	2	3	5	3	3	1	2	2	4	3	1	1	2	2	1	2	1	4	3	6	1	1	6	3	2	3	4	1	2	3	3	2	2	1	2	1	3
2879	1	150562207	150587430	3	5	3	1	4	2	2	4	4	3	4	4	4	4	2	3	3	5	4	2	2	3	3	2	3	2	3	4	1	2	2	1	4	3	4	3	2	3	4	4	3	3	5	3	1	3
2880	1	150587471	150620229	2	6	4	1	4	1	1	4	4	3	4	4	4	4	2	5	3	3	5	2	1	1	3	2	3	2	5	4	1	2	2	4	4	3	4	3	2	3	4	1	3	3	2	5	2	4
2881	1	150651101	150698677	6	5	5	1	4	2	2	2	4	3	4	4	2	4	2	3	3	3	4	2	2	5	3	2	3	2	5	4	1	2	2	1	4	3	4	3	2	3	4	4	3	5	2	5	1	5
2883	1	150699121	150739835	4	6	1	1	4	2	2	6	4	3	4	4	6	4	1	3	5	5	4	2	2	1	5	2	3	2	6	4	1	2	2	6	4	3	4	5	2	3	4	4	3	6	2	6	1	1
2886	1	150767848	150821531	4	2	1	1	2	1	1	1	2	2	2	2	1	2	1	2	2	2	2	1	1	1	2	1	2	1	1	2	1	1	1	1	2	2	2	2	1	2	2	2	2	1	1	1	1	1
2887	1	150827107	150828091	2	6	3	1	1	2	2	3	1	1	5	1	3	1	2	1	1	1	1	2	6	3	1	2	1	4	3	5	1	2	2	3	1	1	1	1	2	1	1	1	1	3	2	3	1	3
2889	1	150881547	150923079	2	6	4	1	4	5	5	3	4	3	4	4	1	4	4	3	3	1	4	5	2	4	3	1	3	5	4	4	1	5	4	1	4	3	4	1	5	3	4	4	3	4	6	4	1	4
2891	1	150947787	151052452	4	6	3	1	4	2	2	3	4	3	4	4	3	4	3	3	3	3	4	2	2	3	3	4	3	2	5	4	6	2	4	1	4	3	4	3	2	3	4	4	3	5	2	5	1	3
2893	1	151052601	151223567	7	6	1	1	4	1	2	2	4	3	4	4	2	4	1	3	3	1	4	2	2	1	1	4	3	1	1	4	5	2	4	6	4	3	4	3	1	3	4	4	3	1	2	1	1	1
2897	1	151223878	151490516	13	6	2	1	2	2	2	2	2	3	4	2	2	4	2	3	3	2	2	2	2	2	2	2	3	2	5	4	6	2	2	5	2	3	4	3	2	3	4	2	3	5	2	5	1	2
2898	1	151542269	151551213	2	2	1	1	2	2	2	2	2	1	2	2	2	2	2	1	1	2	2	2	2	1	2	2	1	2	2	2	1	2	2	1	2	1	2	1	2	1	2	2	1	2	2	2	1	1
2900	1	151554039	151603800	5	6	2	1	2	2	2	2	2	3	2	6	2	2	2	3	3	2	2	2	2	2	2	2	3	4	4	2	1	2	2	5	2	3	2	3	2	3	2	2	3	4	2	4	1	2
2901	1	151663605	151668030	4	5	4	1	2	1	2	2	2	3	2	2	2	2	5	3	3	5	2	2	2	4	5	2	3	1	2	2	1	2	2	3	2	3	2	3	1	3	2	2	3	2	2	2	1	4
2904	1	151672382	151699467	6	6	3	1	2	4	2	2	2	3	6	2	2	2	5	3	3	5	2	2	2	3	5	2	3	4	2	6	1	2	2	3	2	3	2	3	4	3	2	2	3	2	2	2	1	3
2905	1	151700048	151740595	4	6	3	1	3	4	2	2	3	3	3	3	2	3	6	3	3	6	3	2	2	3	5	3	3	4	6	3	6	2	3	4	3	3	3	3	4	3	3	3	3	1	2	1	1	3
2907	1	151740622	151785085	5	6	3	1	4	5	2	6	4	3	4	4	6	4	3	3	3	3	4	2	2	3	3	4	3	5	3	4	1	2	4	2	4	3	4	3	5	3	4	4	3	3	2	3	1	3
2909	1	151789511	151830660	2	6	2	1	4	3	2	2	4	3	4	4	2	4	2	3	3	2	5	2	2	2	2	4	3	3	2	4	6	2	4	2	5	3	4	3	3	3	4	4	3	2	2	2	5	2
2911	1	151891217	151898073	2	6	2	1	2	4	2	3	2	3	2	2	3	2	2	3	3	2	2	2	2	2	2	2	3	4	3	2	1	2	2	6	2	3	2	5	4	3	2	2	4	4	2	4	1	2
2913	1	151901290	151914721	6	2	2	1	2	1	2	1	2	1	2	2	1	2	2	1	1	2	2	2	2	2	2	2	1	1	1	2	1	2	2	1	2	1	2	1	1	1	2	2	1	1	2	1	1	2
2915	1	151933262	151991912	4	3	2	1	2	3	2	3	2	3	2	2	3	2	2	3	3	2	2	2	2	2	2	2	3	3	3	2	1	2	2	3	2	3	2	3	3	3	2	2	3	3	2	3	1	2
2917	1	152013847	152088415	5	3	2	1	2	3	2	3	2	3	2	2	3	2	2	3	3	2	2	2	2	2	2	2	3	3	3	2	1	2	2	3	2	3	2	3	3	3	2	2	3	3	2	3	1	2
2919	1	152108040	152221093	3	6	6	1	4	5	2	1	2	3	2	2	1	2	2	3	3	1	4	2	2	6	1	2	3	1	3	2	1	2	4	3	2	3	4	3	5	3	2	2	3	3	4	3	1	6
2921	1	152236545	152251618	5	5	5	1	2	3	1	2	2	3	2	2	2	2	2	3	3	2	2	1	2	4	2	2	3	2	3	2	1	2	2	4	2	3	2	3	3	3	2	2	3	3	2	3	1	5
2923	1	152272345	152275176	2	3	2	1	2	3	1	2	2	3	2	2	2	2	2	3	3	2	2	1	2	2	2	2	3	2	3	2	1	2	2	2	2	3	2	3	3	3	2	2	3	3	2	3	1	2
2925	1	152305983	152407315	4	4	2	1	3	4	1	2	2	3	2	2	3	3	2	3	3	3	2	1	2	2	2	2	3	3	4	3	1	2	2	2	3	3	3	3	4	3	2	2	3	4	3	4	1	2
2927	1	152424911	152547069	4	5	5	1	3	4	1	3	3	3	5	3	3	3	3	3	3	3	3	1	2	5	3	3	3	5	4	5	1	2	3	5	3	3	3	3	4	3	3	3	3	4	2	4	1	5
2928	1	152561434	152602551	4	5	5	1	3	4	1	3	3	3	3	3	3	3	3	3	3	3	3	1	2	5	5	3	3	3	4	3	1	2	3	5	3	3	3	5	4	3	3	3	3	4	2	4	1	5
2930	1	152610766	152639762	5	5	3	1	4	4	1	4	4	3	5	4	4	4	3	3	3	3	4	1	2	3	3	4	3	5	4	5	1	2	4	2	4	3	4	3	4	3	4	4	3	4	2	4	1	3
2931	1	152658211	152667704	4	5	4	1	3	2	1	3	3	2	3	3	3	3	2	2	2	5	3	1	2	4	2	3	2	3	3	3	1	2	3	2	3	2	3	2	2	2	3	3	2	3	5	3	1	4
2932	1	152671945	152681140	4	3	2	1	3	2	1	3	3	3	3	3	3	3	2	3	3	2	3	1	2	1	2	3	3	3	3	3	1	2	3	2	3	3	3	3	2	3	3	3	3	3	2	3	1	2
2937	1	152742777	152832563	10	6	5	1	3	4	1	3	3	3	3	3	3	3	4	3	3	4	3	1	2	5	4	3	3	3	6	3	1	2	3	2	3	3	3	3	4	3	3	3	3	6	2	6	1	5
2939	1	152832638	152872095	2	5	3	1	3	3	1	3	3	3	4	3	3	3	3	3	3	3	3	1	2	3	3	3	3	4	3	4	5	2	3	3	3	3	3	3	3	3	3	3	3	3	2	3	5	3
2942	1	152872280	152996746	9	6	6	1	4	5	1	4	4	3	4	4	4	4	4	3	3	4	4	1	2	6	4	4	3	4	4	4	1	2	4	5	4	3	4	3	5	3	4	4	3	4	2	4	1	6
2944	1	153012315	153018976	3	6	2	1	4	4	1	4	4	3	4	4	4	4	4	3	3	2	4	1	2	2	2	4	3	4	2	5	1	2	4	6	4	3	4	3	4	3	4	4	3	2	2	2	1	2
2945	1	153023136	153076031	3	3	1	1	3	3	2	3	3	1	3	3	3	3	3	1	1	1	3	2	2	1	1	3	1	3	2	3	2	2	3	2	3	1	3	1	3	1	3	3	1	2	2	2	2	1
2946	1	153076127	153083900	3	6	4	1	4	4	5	4	4	3	4	4	4	4	4	3	3	4	4	5	2	4	4	4	3	4	5	4	5	2	4	2	4	3	4	3	4	3	4	4	3	1	6	5	1	4
2949	1	153085539	153102943	5	4	4	1	4	4	1	4	4	3	4	4	4	4	4	3	3	1	4	1	2	4	4	4	3	4	2	4	1	2	4	2	4	3	4	3	4	3	4	4	3	2	2	2	1	4
2951	1	153142815	153182953	5	4	4	1	3	4	1	3	3	2	3	3	3	3	4	2	2	4	3	1	2	4	4	3	2	3	4	3	1	2	3	2	3	2	3	2	4	2	3	3	2	4	2	4	1	4
2952	1	153184388	153185791	2	3	2	1	3	2	1	3	3	2	3	3	3	3	2	2	2	2	3	1	2	2	2	3	2	3	2	3	1	2	3	2	3	2	3	2	2	2	3	3	2	2	2	2	1	2
2955	1	153186670	153233074	4	3	2	1	3	2	1	3	3	2	3	3	3	3	2	2	2	2	3	1	2	2	2	3	2	3	2	3	1	2	3	2	3	2	3	2	2	2	3	3	2	2	2	2	1	2
2956	1	153234781	153246033	3	3	3	1	1	3	1	1	1	2	1	1	1	1	3	2	2	3	1	1	2	3	3	1	2	1	3	1	1	2	1	2	1	2	1	2	3	2	1	1	2	3	2	3	1	3
2957	1	153280685	153304522	3	6	4	1	3	4	1	3	3	2	3	3	3	3	4	2	2	4	3	1	1	4	4	3	2	3	4	3	1	2	3	2	3	2	3	2	4	2	3	3	2	5	6	4	1	4
2959	1	153325822	153421447	5	3	3	1	1	3	1	1	1	2	1	1	1	1	3	2	2	3	1	1	1	3	3	1	2	1	3	1	1	2	1	2	1	2	1	2	3	2	1	1	2	3	1	3	1	3
2961	1	153425340	153487268	6	5	4	1	3	4	1	3	3	2	3	3	3	3	4	2	2	4	3	1	3	4	4	3	2	3	4	3	1	2	3	2	5	2	3	2	4	2	3	3	2	4	5	4	1	4
2962	1	153510643	153539523	3	6	3	1	2	3	1	2	2	2	4	2	6	2	3	2	2	5	2	1	2	3	5	6	2	4	3	4	1	2	2	3	2	2	2	2	3	2	2	2	2	3	2	3	1	3
2964	1	153549930	153556066	3	2	1	1	2	1	1	2	2	2	2	2	2	2	1	2	2	1	2	1	2	1	1	2	2	2	1	2	1	2	2	1	2	2	2	2	1	2	2	2	2	1	2	1	1	1
2967	1	153582540	153685790	11	3	3	1	2	3	1	1	2	2	2	2	1	2	3	2	2	2	2	1	1	3	2	2	2	1	3	2	1	2	2	3	2	2	2	2	3	2	2	2	2	3	1	3	1	3
2969	1	153689120	153776984	9	6	5	1	3	4	1	1	3	2	3	3	1	3	6	2	2	3	3	1	1	5	3	3	2	1	3	3	1	2	3	4	3	2	3	2	4	2	3	3	2	5	1	5	1	5
2971	1	153777017	154082194	9	5	2	1	3	4	1	1	3	2	3	3	1	3	2	2	2	2	3	1	1	2	2	3	2	1	5	3	1	2	3	4	3	2	3	2	4	2	3	3	2	5	1	5	1	2
2973	1	154085284	154121524	4	5	2	1	3	4	1	1	3	5	3	3	1	3	5	2	2	5	3	1	1	2	5	3	2	1	3	3	4	2	3	4	3	2	3	2	4	2	3	3	2	3	1	3	1	2
2977	1	154128452	154281301	8	6	5	1	4	4	1	1	4	3	4	4	1	4	2	3	3	6	4	1	1	5	6	4	3	1	5	4	3	2	4	3	4	3	4	3	4	3	4	4	3	5	1	5	1	5
2978	1	154317358	154319205	2	2	2	1	2	2	1	1	2	2	2	2	1	2	1	2	2	2	2	1	1	2	2	2	2	1	2	2	1	1	2	1	2	2	2	2	2	2	2	2	2	2	1	2	1	2
2980	1	154344033	154395659	3	5	3	1	3	4	1	1	5	5	3	3	1	3	5	3	3	4	3	5	1	5	4	3	3	1	3	3	1	2	3	5	3	3	3	3	4	3	3	3	3	3	1	3	1	3
2983	1	154395705	154407717	4	3	3	1	3	1	1	1	3	3	3	3	1	3	2	3	3	1	3	3	1	3	1	3	3	1	3	3	1	2	3	3	3	3	3	3	1	3	3	3	3	3	1	3	1	3
2985	1	154424157	154451510	3	4	3	1	3	4	1	1	3	3	3	3	4	3	2	3	3	4	3	1	1	3	1	3	3	4	3	3	4	2	3	4	3	3	3	3	1	3	3	3	3	3	4	3	4	3
2987	1	154469875	154479975	4	4	3	1	3	3	1	1	3	3	3	3	1	3	2	3	3	3	3	4	1	3	3	3	3	1	3	3	4	2	3	4	3	3	3	3	3	3	3	3	3	3	1	3	1	3
2989	1	154488383	154502721	3	2	1	1	1	1	1	1	1	1	1	1	1	1	2	1	1	1	1	1	1	1	1	1	1	1	1	1	1	2	1	1	1	1	1	1	1	1	1	1	1	1	1	1	1	1
2990	1	154502801	154628105	7	4	3	1	3	4	1	1	3	3	3	3	1	3	2	3	3	4	3	1	1	3	4	3	3	1	3	3	1	2	3	1	3	3	3	3	4	3	3	3	3	3	1	3	1	3
2992	1	154628276	154761280	4	4	4	1	3	4	1	1	3	3	3	3	1	3	3	3	3	4	3	3	1	4	4	3	3	1	4	3	1	2	3	3	3	3	3	3	4	3	3	3	3	4	1	4	1	4
2994	1	154799533	154803259	2	2	2	1	2	2	1	1	2	2	2	2	1	2	1	2	2	2	2	2	1	2	2	2	2	1	2	2	1	1	2	1	2	2	2	2	2	2	2	2	2	2	1	2	1	2
2995	1	154810199	154846031	5	6	3	1	1	3	5	5	1	1	1	1	6	1	2	1	1	3	1	1	5	3	3	1	1	4	3	1	5	2	1	3	1	1	1	1	3	1	1	1	1	3	1	3	5	3
2998	1	154853560	155032005	10	5	4	1	3	4	1	1	3	3	3	3	1	3	2	3	3	4	3	3	1	4	4	3	3	1	4	3	1	2	3	5	3	3	3	3	4	3	3	3	3	4	1	4	1	4
2999	1	155032338	155047443	2	5	4	1	3	4	5	5	3	3	3	3	5	3	4	3	3	4	3	2	5	4	4	3	3	5	4	3	5	2	3	2	3	3	3	3	4	3	3	3	3	4	5	4	1	4
3000	1	155064859	155079707	5	2	2	1	2	2	1	1	2	2	2	2	1	2	2	2	2	2	2	2	1	2	2	2	2	1	2	2	1	1	2	2	2	2	2	2	2	2	2	2	2	2	1	2	1	2
3001	1	155080476	155088889	3	4	2	1	2	2	1	1	2	2	4	2	1	2	2	2	2	2	2	3	1	2	2	2	2	1	2	4	1	1	2	3	2	2	2	2	2	2	2	2	2	2	1	2	1	2
3002	1	155089065	155121286	5	4	3	1	2	3	1	1	2	2	2	2	1	2	3	2	2	3	2	2	1	3	3	2	2	1	3	2	1	1	2	4	2	2	2	2	3	2	2	2	2	3	1	3	1	3
3003	1	155164524	155204650	6	2	2	1	1	2	1	1	1	1	1	1	1	1	2	1	1	2	1	2	1	2	2	1	1	1	2	1	1	1	1	2	1	1	1	1	2	1	1	1	1	2	1	2	1	2
3004	1	155291184	155464665	8	2	2	1	1	2	1	1	1	1	1	1	1	1	2	1	1	2	1	2	1	2	2	1	1	1	2	1	1	1	2	2	1	1	1	1	2	1	1	1	1	2	1	2	1	2
3006	1	155480887	155549797	9	2	2	1	1	2	1	1	1	1	1	1	1	1	2	1	1	2	1	2	1	2	2	1	1	1	2	1	1	1	2	2	1	1	1	1	2	1	1	1	1	2	1	2	1	2
3008	1	155582413	155607805	5	3	3	1	1	2	1	1	1	1	1	1	1	1	3	1	1	1	1	3	1	3	1	1	1	1	3	1	1	1	2	2	1	1	1	1	2	1	1	1	1	3	1	3	1	3
3010	1	155614218	155690035	7	3	2	1	1	2	1	1	1	1	1	1	1	1	3	1	1	1	1	2	1	2	1	1	1	1	2	1	1	1	2	3	1	1	1	1	2	1	1	1	1	2	1	2	1	2
3012	1	155739113	155745631	2	2	2	1	1	2	1	1	1	1	1	1	1	1	2	1	1	1	1	2	1	2	1	1	1	1	2	1	1	1	2	2	1	1	1	1	2	1	1	1	1	2	1	2	1	2
3013	1	155750603	155750603	1	3	3	1	1	2	1	1	1	1	1	1	1	1	3	1	1	1	1	1	1	3	1	1	1	1	2	1	1	1	3	1	1	1	1	1	2	1	1	1	1	3	1	3	1	3
3014	1	155758866	155798246	2	3	2	1	1	2	1	1	1	1	1	1	1	1	2	1	1	1	1	3	1	2	1	1	1	1	2	1	1	1	2	2	1	1	1	1	2	1	1	1	1	2	1	2	1	2
3016	1	155821144	155821144	1	3	3	1	1	2	1	1	1	1	1	1	1	1	3	1	1	1	1	3	1	2	1	1	1	1	3	1	1	1	2	2	1	1	1	1	3	1	1	1	1	3	1	3	1	3
3017	1	155821865	155966991	4	2	2	1	1	2	1	1	1	1	1	1	1	1	2	1	1	1	1	2	1	1	1	1	1	1	2	1	1	1	2	2	1	1	1	1	2	1	1	1	1	2	1	2	1	2
3018	1	155992341	155992836	2	5	2	1	1	2	1	3	1	1	1	3	1	1	5	1	1	1	3	2	1	1	1	1	1	3	2	1	1	1	2	5	1	1	1	1	2	1	1	1	1	4	1	2	3	2
3020	1	155998235	155998235	1	2	2	1	1	2	1	1	1	1	1	1	1	1	2	1	1	1	1	2	1	1	1	1	1	1	2	1	1	1	2	2	1	1	1	1	2	1	1	1	1	2	1	2	1	2
3021	1	156000286	156002750	2	6	2	1	1	2	1	1	1	1	1	1	1	1	2	1	1	1	1	2	1	1	1	1	1	1	3	1	1	1	4	3	1	1	1	1	5	1	1	1	1	4	1	6	1	3
3023	1	156016695	156052564	3	2	2	1	1	2	1	1	1	1	1	1	1	1	2	1	1	1	1	2	1	1	1	1	1	1	2	1	1	1	2	2	1	1	1	1	2	1	1	1	1	2	1	2	1	2
3025	1	156116919	156158473	6	2	2	1	1	2	1	1	1	1	1	1	1	1	2	1	1	1	1	2	1	1	1	1	1	1	2	1	1	1	2	2	1	1	1	1	2	1	1	1	1	1	1	1	1	2
3027	1	156208797	156208928	2	4	2	1	1	2	3	1	1	1	1	1	1	1	2	1	3	4	1	2	1	3	1	1	1	1	2	1	1	3	2	2	3	1	1	1	2	1	1	1	1	4	3	3	3	2
3030	1	156209067	156268637	10	2	2	1	1	2	1	1	1	1	1	1	1	1	2	1	1	1	1	2	1	1	1	1	1	1	2	1	1	1	2	2	1	1	1	1	2	1	1	1	1	1	1	1	1	2
3032	1	156270342	156309405	3	2	2	1	1	2	1	1	1	1	1	1	1	1	1	1	1	1	1	2	1	1	1	1	1	1	2	1	1	1	2	2	1	1	1	1	2	1	1	1	1	1	1	1	1	2
3034	1	156309738	156375250	5	3	2	1	1	2	1	1	1	1	1	1	1	1	3	1	1	1	1	3	1	1	1	1	1	1	2	1	1	1	2	3	1	1	1	1	2	1	1	1	1	1	1	1	1	2
3036	1	156379283	156379318	2	5	3	1	2	3	2	1	2	2	2	2	2	2	5	2	2	2	2	4	2	2	2	2	2	1	3	2	2	1	3	5	2	2	2	2	3	2	2	2	2	2	2	2	2	3
3037	1	156390739	156390739	1	2	2	1	1	2	1	1	1	1	1	1	1	1	2	1	1	1	1	2	1	1	1	1	1	1	2	1	1	1	2	2	1	1	1	1	2	1	1	1	1	1	1	1	1	2
3039	1	156406010	156406010	1	3	3	1	1	2	1	1	1	1	1	1	1	1	3	1	1	1	1	2	1	1	1	1	1	1	3	1	1	1	3	2	1	1	1	1	3	1	1	1	1	1	1	1	1	2
3041	1	156414511	156448168	6	3	2	1	1	2	1	1	1	1	1	1	1	1	3	1	1	1	1	3	1	1	1	1	1	1	2	1	1	1	2	3	1	1	1	1	2	1	1	1	1	1	1	1	1	2
3045	1	156448346	156520755	9	2	2	1	1	2	1	1	1	1	1	1	1	1	2	1	1	1	1	2	1	1	1	1	1	1	2	1	1	1	2	2	1	1	1	1	2	1	1	1	1	1	1	1	1	2
3048	1	156523498	156605350	7	2	2	1	1	2	1	1	1	1	1	1	1	1	2	1	1	1	1	2	1	1	1	1	1	1	2	1	1	1	2	1	1	1	1	1	2	1	1	1	1	1	1	1	1	2
3050	1	156635240	156663796	3	2	2	1	1	2	1	1	1	1	1	1	1	1	2	1	1	1	1	2	1	1	1	1	1	1	2	1	1	1	2	2	1	1	1	1	2	1	1	1	1	1	1	1	1	2
3052	1	156682339	156705023	4	3	2	1	1	2	1	1	1	1	1	1	1	1	1	1	1	1	1	3	1	1	1	1	1	1	2	1	1	1	2	3	1	1	1	1	2	1	1	1	1	1	1	1	1	2
3053	1	156727103	156742523	3	2	2	1	1	2	1	1	1	1	1	1	1	1	1	1	1	1	1	2	1	1	1	1	1	1	2	1	1	1	2	2	1	1	1	1	2	1	1	1	1	1	1	1	1	2
3055	1	156766316	156818738	2	2	2	1	1	2	1	1	1	1	1	1	1	1	1	1	1	1	1	2	1	1	1	1	1	1	2	1	1	1	2	1	1	1	1	1	2	1	1	1	1	1	1	1	1	2
3058	1	156913815	156976480	6	3	2	1	1	2	1	1	1	1	1	1	1	1	1	1	1	1	1	2	1	1	1	1	1	1	1	1	1	1	2	3	1	1	1	1	2	1	1	1	1	1	1	1	1	2
3062	1	156983630	157073549	12	2	2	1	1	2	1	1	1	1	1	1	1	1	1	1	1	1	1	2	1	1	1	1	1	1	1	1	1	1	2	2	1	1	1	1	2	1	1	1	1	1	1	1	1	2
3063	1	157307158	157573394	6	4	3	1	1	1	1	1	1	1	2	1	1	2	1	1	1	1	1	3	1	1	1	1	2	1	1	2	2	1	1	4	1	1	1	1	1	1	2	1	1	1	1	1	1	3
3064	1	157574833	157631313	5	2	2	1	1	1	1	1	1	1	2	1	1	2	1	1	1	1	1	2	1	1	1	1	2	1	1	2	2	1	1	2	1	1	1	1	1	1	2	1	1	1	1	1	1	2
3078	1	157634755	157806545	31	3	3	1	1	1	1	1	1	1	3	1	1	3	1	1	1	1	1	3	1	1	1	1	3	1	1	3	3	2	1	2	1	1	1	1	1	1	3	1	1	1	1	1	1	3
3081	1	157860398	158115162	10	2	1	1	2	2	2	2	2	2	1	2	2	1	2	2	2	2	2	1	1	2	2	2	1	1	2	1	1	1	2	1	1	2	2	2	2	2	1	2	2	2	1	2	2	1
3084	1	158128140	158155210	8	3	1	1	3	3	3	3	3	3	2	3	3	2	3	3	3	3	3	2	1	3	3	3	2	1	3	2	2	2	3	1	1	3	3	3	3	3	2	3	3	3	1	3	3	2
3086	1	158171219	158200094	6	3	1	1	3	3	3	3	3	3	1	3	3	1	3	3	3	3	3	1	1	3	3	3	1	1	1	1	1	2	3	1	1	3	3	3	3	3	1	3	3	3	1	3	3	1
3087	1	158200776	158218631	4	2	1	1	2	2	2	2	2	2	1	2	2	1	2	2	2	2	2	1	1	2	2	2	1	1	1	1	1	1	2	1	1	2	2	2	2	2	1	2	2	2	1	2	2	1
3090	1	158231338	158273625	8	4	1	1	3	3	3	3	3	3	4	3	3	4	3	3	3	3	3	1	1	3	3	3	1	1	1	4	4	2	3	4	1	3	3	3	3	3	4	3	3	3	1	3	3	4
3092	1	158277460	158314029	2	4	1	1	2	2	2	2	2	2	1	2	2	1	2	2	2	3	2	1	4	2	3	2	1	1	1	1	4	1	2	4	4	2	2	2	2	2	1	2	2	2	4	2	2	1
3094	1	158315445	158356070	4	3	1	1	2	2	2	2	2	2	1	2	2	1	2	2	2	1	2	3	1	2	1	2	3	1	1	1	1	1	2	1	1	2	2	2	2	2	1	2	2	2	1	2	2	1
3095	1	158368337	158370821	2	2	1	1	2	2	2	2	2	2	1	2	2	1	2	2	2	1	2	1	1	2	1	2	1	1	1	1	1	1	2	1	1	2	2	2	2	2	1	2	2	2	1	2	2	1
3097	1	158378823	158387703	2	5	1	1	2	2	2	2	2	2	1	2	2	4	2	2	2	4	2	3	1	2	1	2	3	1	1	1	1	4	2	1	1	2	2	2	2	2	1	2	2	5	1	2	2	4
3099	1	158391414	158427217	4	2	1	1	2	2	2	2	2	2	1	2	2	1	2	2	2	1	2	1	1	2	1	2	1	1	1	1	1	1	2	1	1	2	2	2	2	2	1	2	2	2	1	2	2	1
3101	1	158445130	158478217	2	6	1	1	3	3	3	3	3	5	4	3	3	4	3	3	3	1	3	3	1	3	1	5	5	1	1	6	6	2	3	5	1	3	5	3	3	3	4	5	3	3	1	5	5	4
3103	1	158500269	158514894	4	2	1	1	2	2	2	2	2	2	1	2	2	1	2	2	2	1	2	1	1	2	1	2	1	1	1	1	1	1	2	1	1	2	2	2	2	2	1	2	2	2	1	2	2	1
3105	1	158523803	158563632	4	3	1	1	3	3	3	3	3	3	1	3	3	1	3	3	3	1	3	2	1	3	1	3	2	1	1	1	1	2	3	1	1	3	3	3	3	3	1	3	3	3	1	3	3	1
3107	1	158576025	158608187	3	6	1	1	3	3	3	3	3	3	4	3	3	1	3	3	3	5	3	1	1	3	1	3	1	4	1	4	6	2	3	1	5	3	3	3	3	3	1	3	3	3	2	3	3	1
3109	1	158608363	158644727	5	2	1	1	2	2	2	2	2	2	1	2	2	1	2	2	2	1	2	1	1	2	1	2	1	1	1	1	1	1	2	1	1	2	2	2	2	2	1	2	2	2	1	2	2	1
3113	1	158662802	158791246	13	2	1	1	2	2	2	1	2	2	1	2	1	1	2	2	2	1	2	1	1	2	1	2	1	2	1	1	1	1	2	1	1	2	2	2	2	2	1	2	2	2	2	2	1	1
3114	1	158797279	158797279	1	3	1	1	3	2	3	1	2	2	3	3	1	2	3	2	3	1	2	1	1	2	1	3	1	2	1	2	2	1	2	1	1	2	2	2	2	2	2	3	2	3	2	2	1	3
3115	1	158818251	158849748	5	5	1	1	2	2	2	1	2	2	3	2	1	3	2	2	2	1	2	4	1	2	1	2	4	2	1	3	3	1	2	5	1	2	2	2	2	2	3	2	2	2	2	2	1	3
3116	1	158851157	158890049	6	5	1	1	3	3	2	5	3	3	4	3	5	4	3	2	2	1	3	1	1	2	1	3	1	3	1	4	4	1	3	1	1	2	2	2	3	2	4	3	2	2	3	2	5	4
3118	1	158911588	158986075	3	6	1	1	3	3	1	5	3	3	6	3	5	2	3	1	1	5	5	1	1	1	1	3	2	4	5	6	2	1	3	2	1	1	1	1	3	2	2	3	2	1	3	2	5	2
3120	1	158992837	159075059	7	3	1	1	3	3	1	3	3	3	2	3	3	2	3	1	1	1	3	1	1	1	1	3	1	3	1	2	2	1	3	1	1	1	1	2	3	2	2	3	2	1	3	2	3	2
3122	1	159075108	159109930	6	2	1	1	2	2	1	2	2	2	1	2	2	1	2	1	1	1	2	1	1	1	1	2	1	2	1	1	1	1	2	1	1	1	1	1	2	1	1	2	1	1	2	1	2	1
3125	1	159130222	159195620	4	3	1	1	3	3	1	3	3	3	1	3	3	1	3	1	1	1	3	2	1	1	1	3	1	3	1	1	1	2	3	1	1	1	1	1	3	1	1	3	1	1	3	1	3	1
3127	1	159195750	159214154	4	5	1	1	4	4	1	4	4	4	3	4	4	3	4	1	1	5	4	1	1	1	1	4	1	4	1	3	3	2	4	1	1	1	1	1	4	3	3	4	3	1	4	3	4	3
3129	1	159231889	159279206	3	2	1	1	2	2	1	2	2	2	1	2	2	1	2	1	1	1	2	1	1	1	1	2	1	2	1	1	1	1	2	1	1	1	1	1	2	1	1	2	1	1	2	1	2	1
3130	1	159295726	159391407	7	5	1	1	3	3	1	3	3	3	4	3	3	2	3	1	1	1	3	2	1	1	1	3	2	3	1	5	2	2	3	2	1	1	1	1	3	2	2	3	2	1	3	2	3	2
3132	1	159474767	159521489	5	3	1	1	2	2	1	2	2	2	1	2	2	1	2	1	1	1	2	1	1	1	1	2	3	2	1	1	1	1	2	3	1	1	1	1	2	1	1	2	1	1	2	1	2	1
3133	1	159552250	159552370	2	6	1	1	3	3	1	3	3	3	2	5	3	2	3	4	1	1	5	1	1	1	1	3	2	3	1	6	5	1	3	2	1	1	1	1	5	2	2	5	5	1	3	2	3	5
3135	1	159560156	159640614	11	3	1	1	3	3	1	3	3	3	2	3	3	2	3	1	1	1	3	1	1	1	1	3	2	3	1	2	2	1	3	2	1	1	1	1	3	2	2	3	2	1	3	2	3	2
3137	1	159653692	159709682	4	4	1	1	3	3	1	3	3	3	2	3	3	2	3	1	1	1	3	4	1	1	1	3	4	3	1	2	2	1	3	4	1	1	1	1	3	2	2	3	2	1	3	2	3	2
3138	1	159719419	159817293	3	5	2	1	4	4	2	4	4	4	3	4	4	3	4	2	2	2	4	3	2	2	2	4	1	5	2	3	5	2	4	1	2	2	2	2	4	3	3	4	3	5	3	3	4	5
3140	1	159830515	159872935	2	4	1	1	3	3	1	3	3	3	4	3	3	1	3	1	1	1	3	2	1	1	1	3	3	4	1	4	1	2	3	1	1	1	1	1	3	1	1	3	1	1	1	1	3	1
3142	1	159873625	159928492	2	6	1	1	3	3	1	3	3	2	1	2	2	1	3	1	1	1	3	4	1	1	1	3	6	5	1	1	1	6	3	1	1	1	1	1	2	1	1	3	1	1	5	1	3	1
3143	1	159928519	159928582	2	2	1	1	2	2	1	2	2	2	1	2	2	1	2	1	1	1	2	1	1	1	1	2	1	2	1	1	1	1	2	1	1	1	1	1	2	1	1	2	1	1	2	1	2	1
3145	1	159934426	159988751	6	5	1	1	4	4	1	4	4	4	3	4	4	3	4	1	1	1	4	2	1	1	1	4	5	4	1	3	3	2	4	5	1	1	1	1	4	3	3	4	3	3	4	3	4	3
3148	1	159990382	160108289	10	6	2	1	4	4	1	4	4	4	3	4	4	3	4	1	1	2	4	2	1	1	2	4	6	4	2	3	3	2	4	5	1	1	1	1	4	3	3	4	3	3	4	3	4	3
3149	1	160147981	160179488	3	6	2	1	4	4	1	4	4	4	3	4	4	2	5	1	1	6	4	5	1	1	6	4	1	4	3	2	3	2	4	5	1	1	1	1	4	3	2	4	2	2	4	2	4	2
3152	1	160198373	160280501	7	3	2	1	3	3	1	3	3	3	2	3	3	2	2	1	1	2	3	1	1	2	2	3	2	3	2	2	2	2	3	1	1	1	1	1	3	2	2	3	2	2	3	2	3	2
3154	1	160280550	160302635	3	3	2	1	3	3	1	3	3	3	2	3	3	2	2	1	1	2	3	1	1	2	2	3	2	3	2	2	2	2	3	2	1	1	1	1	3	2	2	3	2	2	3	2	3	2
3156	1	160314940	160356543	6	3	2	1	3	3	1	2	3	3	2	3	2	2	2	1	1	2	3	2	1	2	2	3	2	2	1	2	2	2	3	1	1	1	1	1	3	2	2	3	2	2	2	2	2	2
3158	1	160366744	160401037	4	2	1	1	2	2	1	1	2	2	1	2	1	1	1	1	1	1	2	1	1	1	1	2	1	1	1	1	1	1	2	1	1	1	1	1	2	1	1	2	1	1	1	1	1	1
3160	1	160404575	160425465	6	3	2	1	3	3	2	2	3	3	2	3	2	2	2	1	1	2	3	2	1	2	2	3	2	2	1	2	2	2	3	1	1	1	1	1	3	2	2	3	2	2	2	2	2	2
3161	1	160462286	160497448	5	3	2	1	1	3	2	2	3	3	2	3	2	2	2	1	1	2	3	2	1	2	2	3	2	2	1	2	2	2	3	2	1	1	1	1	3	2	2	3	2	2	2	2	2	2
3163	1	160527195	160563672	5	4	2	1	1	1	2	2	1	1	2	1	2	2	2	1	1	3	1	2	1	3	3	1	2	2	1	2	3	2	1	4	1	1	1	1	1	2	2	1	2	2	2	2	2	3
3164	1	160581608	160583932	3	4	2	1	1	1	2	2	1	1	2	1	2	2	2	1	1	3	1	4	1	3	3	1	2	2	1	2	3	2	1	3	1	1	1	1	1	2	2	1	2	2	4	2	2	3
3165	1	160587178	160603588	4	6	2	1	3	3	2	2	3	3	2	3	2	2	2	1	1	6	3	5	1	4	6	3	2	2	1	2	4	2	3	2	1	1	1	1	3	2	2	3	2	2	2	2	2	6
3167	1	160605889	160621651	4	2	1	1	2	2	1	1	2	2	1	2	1	1	1	1	1	1	2	1	1	1	1	2	1	1	1	1	1	1	2	1	1	1	1	1	2	1	1	2	1	1	1	1	1	1
3169	1	160629620	160677717	8	4	1	1	2	2	3	1	2	4	3	2	1	3	1	1	1	1	2	1	1	1	1	4	3	1	1	3	1	1	4	1	1	1	1	1	2	1	3	2	1	3	1	3	1	1
3171	1	160677755	160776110	8	2	1	1	2	2	1	1	2	1	1	2	1	1	1	1	1	1	2	1	1	1	1	1	1	1	1	1	1	1	1	1	1	1	1	1	2	1	1	2	1	1	1	1	1	1
3172	1	160781735	160781798	2	6	1	1	2	2	1	1	2	5	1	2	1	1	1	1	1	3	2	1	1	1	1	1	1	1	1	1	6	1	1	5	3	1	1	1	2	1	1	2	1	4	4	4	1	1
3174	1	160789503	160846759	4	2	1	1	2	2	1	1	2	1	1	2	1	1	1	1	1	1	2	1	1	1	1	1	1	1	1	1	1	1	1	2	1	1	1	1	2	1	1	2	1	1	1	1	1	1
3175	1	160846793	160876019	5	3	1	1	2	2	1	1	2	1	1	2	1	1	1	1	1	1	2	1	1	1	1	1	1	1	1	1	3	1	1	3	1	1	1	1	2	1	1	2	1	1	1	1	1	1
3176	1	160878234	160918277	5	3	2	1	3	3	2	2	3	2	2	3	2	2	2	1	1	2	3	2	1	2	2	2	2	2	1	2	2	2	2	2	1	1	1	1	3	2	2	3	2	2	2	2	2	2
3177	1	160920865	160983931	5	6	2	1	4	4	2	2	4	5	1	4	2	2	2	1	1	5	4	3	1	5	5	5	2	1	1	1	6	2	5	6	1	1	1	1	4	3	2	4	3	2	2	2	2	2
3179	1	160995537	161039747	7	6	2	1	4	4	2	2	4	3	1	4	2	2	2	1	3	5	4	3	1	5	5	3	2	6	1	1	3	2	3	3	3	1	1	1	4	3	2	4	3	2	2	2	2	2
3180	1	161055404	161082580	5	4	2	1	4	4	2	2	4	3	2	4	2	2	2	1	1	2	4	1	1	2	2	3	2	2	1	2	3	2	3	3	1	1	1	1	4	3	2	4	3	2	2	2	2	2
3182	1	161101406	161199249	6	4	2	1	3	3	2	2	3	2	2	3	2	2	2	1	1	2	3	4	1	2	2	2	2	2	1	2	4	2	2	4	1	1	1	1	3	2	2	3	2	2	2	2	2	2
3187	1	161199419	161370651	12	4	2	1	3	3	2	2	3	2	2	3	2	2	2	1	1	2	3	4	1	2	2	2	2	2	1	2	4	2	2	4	1	1	1	1	3	2	2	3	2	2	2	2	2	2
3193	1	161370758	161486527	13	5	4	1	3	3	4	2	3	1	4	3	2	4	4	1	1	2	3	5	1	2	2	1	4	2	1	4	5	2	1	2	1	1	1	1	3	1	4	3	1	4	2	4	2	4
3195	1	161486629	161519542	4	4	1	1	3	3	1	2	3	1	1	3	2	1	1	1	1	2	3	2	1	2	2	1	1	2	1	1	1	2	1	2	4	1	1	1	3	1	1	3	1	4	2	4	2	1
3197	1	161532686	161574862	5	3	2	1	3	3	2	2	3	1	2	3	2	2	2	1	1	2	3	1	1	2	2	1	2	2	1	2	1	2	1	3	1	1	1	1	3	1	2	3	1	2	2	2	2	2
3201	1	161618928	161658611	6	3	1	1	3	3	1	2	3	1	1	3	2	1	1	2	2	1	3	2	1	2	1	2	1	2	2	1	2	2	1	1	2	2	2	2	3	1	1	3	1	1	2	1	2	1
3202	1	161661581	161695938	5	2	1	1	2	2	1	1	2	1	1	2	1	1	1	1	1	1	2	1	1	1	1	1	1	1	1	1	1	1	1	1	1	1	1	1	2	1	1	2	1	1	1	1	1	1
3203	1	161697573	161721627	5	3	1	1	3	3	1	2	3	1	1	3	2	1	1	2	2	1	3	2	1	2	1	2	1	2	2	1	2	2	1	2	2	2	2	2	3	1	1	3	1	1	2	1	2	1
3208	1	161730959	161950785	14	5	1	1	4	4	1	2	4	3	1	4	2	1	1	5	5	1	4	2	1	2	1	5	1	2	5	1	1	2	3	3	5	5	5	5	4	3	1	4	3	1	2	1	2	1
3210	1	161951329	162145996	6	5	4	1	3	3	4	1	3	1	4	3	1	4	4	1	1	4	3	5	1	4	4	4	4	1	1	4	1	1	1	5	1	1	1	1	3	2	4	3	1	4	1	4	1	4
3211	1	162158830	162172555	2	2	2	1	1	1	2	1	1	1	2	1	1	2	2	1	1	2	1	1	1	2	2	2	2	1	1	2	1	1	1	2	1	1	1	1	2	2	2	1	1	2	1	2	1	2
3213	1	162183761	162222160	5	6	5	1	3	3	4	1	3	1	5	3	1	4	6	1	1	4	3	1	1	4	4	4	4	1	1	5	1	1	1	1	1	1	1	1	3	2	4	3	1	4	1	4	1	4
3215	1	162307519	162437744	9	3	3	1	2	2	3	1	2	1	3	2	1	3	3	1	1	3	2	1	1	3	3	3	3	1	1	3	1	1	1	3	1	1	1	1	2	1	3	2	1	3	1	3	1	3
3216	1	162450422	162485194	3	3	3	1	2	2	3	1	2	1	3	2	1	3	3	1	1	3	2	1	1	3	3	3	3	2	1	3	1	1	1	2	3	1	1	1	2	2	3	2	1	3	1	3	1	3
3217	1	162492515	162623964	6	3	2	1	3	3	2	1	3	1	2	3	1	2	2	1	1	2	3	1	1	2	2	2	2	1	1	2	1	1	1	2	1	1	1	1	3	2	2	3	1	2	1	2	1	2
3219	1	162626257	162719072	7	4	4	1	3	3	4	1	3	1	4	3	1	4	4	1	1	4	3	1	1	4	4	4	4	1	1	4	4	1	1	4	1	1	1	1	3	2	4	3	1	4	1	4	1	4
3221	1	162719099	162769363	5	5	3	1	4	4	3	1	4	5	3	1	1	3	3	2	2	3	4	2	5	3	3	3	3	5	2	3	3	2	5	5	2	2	2	2	4	3	3	1	5	3	5	3	1	3
3225	1	162787882	162956504	10	6	4	1	3	3	4	1	3	4	4	3	1	4	4	2	2	4	3	2	4	4	4	4	4	4	2	4	6	2	4	2	2	2	2	2	3	2	4	3	4	5	4	5	1	4
3227	1	162985158	162991499	4	6	3	1	4	5	3	1	4	3	3	4	1	3	3	2	2	5	4	2	2	3	3	3	3	3	2	6	1	2	3	2	2	2	2	2	5	3	3	5	3	3	3	3	1	3
3228	1	162996150	163064461	8	4	1	1	4	4	1	1	4	4	1	4	1	1	1	2	2	1	4	2	2	1	1	1	1	1	2	1	2	2	1	2	2	2	2	2	4	3	1	4	1	1	1	1	1	1
3229	1	163083659	163111655	2	2	1	1	2	2	1	1	2	2	1	2	1	1	1	2	2	1	2	2	2	1	1	1	1	1	2	1	2	2	1	2	2	2	2	2	2	2	1	2	1	1	1	1	1	1
3232	1	163136491	163289988	10	2	1	1	2	2	1	1	2	2	1	2	1	1	1	1	1	1	2	1	1	1	1	1	1	1	1	1	1	1	1	1	1	1	1	1	2	1	1	2	1	1	1	1	1	1
3233	1	163338231	163384878	3	2	1	1	2	2	1	1	2	2	1	2	1	1	1	1	1	1	2	1	1	1	1	1	1	1	1	1	1	1	1	1	1	1	1	1	2	1	1	2	1	1	1	1	1	1
3235	1	163397742	163488944	9	4	1	1	4	4	1	1	4	4	1	4	1	1	1	2	2	1	4	2	2	1	1	1	1	2	2	1	3	2	2	3	2	2	2	2	4	3	1	4	2	1	2	1	1	1
3237	1	163513844	163525447	3	3	2	1	3	3	2	1	3	3	2	3	1	2	2	2	2	2	3	2	2	2	2	2	2	2	2	2	2	2	2	1	2	2	2	2	3	2	2	3	2	2	2	2	1	2
3239	1	163539330	163586724	10	5	2	1	4	4	2	1	4	4	2	4	1	2	2	3	2	2	4	2	2	2	2	2	3	3	2	2	3	2	3	5	2	3	2	2	4	3	2	4	3	2	3	2	1	2
3241	1	163593571	163640195	5	3	2	1	3	3	2	1	3	3	2	3	1	2	2	2	2	2	3	2	2	2	2	2	2	2	2	2	1	2	2	1	2	2	2	2	3	1	2	3	2	2	2	2	1	2
3242	1	163643816	163735599	4	3	2	1	3	3	2	1	3	3	2	3	1	2	2	1	1	2	3	1	1	2	2	2	1	1	1	2	1	1	1	1	1	1	1	1	3	2	2	3	1	2	1	2	1	2
3243	1	163740738	163792465	5	6	2	1	4	4	2	1	4	4	5	4	1	2	2	1	2	6	4	2	2	2	2	2	1	5	2	5	1	2	1	1	2	1	2	6	4	3	2	4	1	2	1	2	1	2
3245	1	163792641	163828598	5	3	2	1	3	3	2	1	3	3	2	3	1	2	2	1	1	2	3	1	1	2	2	2	1	1	1	2	1	1	1	1	1	1	1	1	3	2	2	3	1	2	1	2	1	2
3248	1	163836963	163919376	10	3	2	1	3	3	2	1	3	3	2	3	1	2	2	1	1	2	3	1	1	2	2	2	1	1	1	2	1	1	1	1	1	1	1	1	3	2	2	3	1	2	1	2	1	2
3250	1	163922023	163988718	8	5	4	1	3	3	4	1	3	3	4	3	1	4	4	2	1	4	3	1	1	4	4	4	2	5	1	4	4	1	2	1	1	2	1	1	3	2	4	3	2	4	5	4	1	4
3253	1	164022016	164071299	7	6	5	1	4	4	5	1	4	4	5	4	1	5	5	3	3	5	4	3	2	5	5	5	2	6	3	5	3	3	3	6	3	3	3	3	4	3	5	4	3	5	6	5	1	5
3254	1	164073219	164090550	5	3	2	1	3	3	2	1	3	3	2	3	1	2	2	2	2	2	3	2	2	2	2	2	2	2	2	2	2	2	2	1	2	2	2	2	3	2	2	3	2	2	2	2	1	2
3256	1	164094260	164109475	3	2	1	1	2	2	1	1	2	2	1	2	1	1	1	1	1	1	2	1	1	1	1	1	1	1	1	1	1	1	1	1	1	1	1	1	2	1	1	2	1	1	1	1	1	1
3257	1	164109665	164117315	2	2	1	1	2	2	1	1	2	2	1	2	1	1	1	1	1	1	2	1	1	1	1	1	1	2	1	1	1	1	1	2	1	1	1	1	2	1	1	2	1	1	2	1	1	1
3259	1	164117444	164173525	5	2	1	1	2	2	1	1	2	2	1	2	1	1	1	1	1	1	2	1	1	1	1	1	1	1	1	1	1	1	1	1	1	1	1	1	2	1	1	2	1	1	1	1	1	1
3263	1	164180192	164329264	12	4	1	1	3	3	1	1	3	3	1	3	2	1	1	2	2	1	3	2	2	1	1	1	2	4	2	1	1	2	2	4	2	2	2	2	3	2	1	3	2	1	4	1	1	1
3264	1	164356352	164356352	1	3	1	1	3	3	3	1	3	3	1	3	2	1	1	2	2	1	3	2	2	1	1	1	2	2	2	1	2	2	2	2	2	2	2	2	3	2	1	3	2	1	2	1	1	1
3266	1	164410373	164462956	4	5	1	1	3	3	1	1	3	3	1	3	2	1	1	2	2	1	3	2	2	1	1	1	2	4	2	1	5	2	2	5	2	2	2	2	3	2	1	3	2	1	4	1	1	1
3267	1	164490620	164491755	3	4	1	1	2	2	1	1	2	2	1	2	1	1	1	1	1	4	2	1	1	1	1	1	1	3	1	1	3	1	1	1	4	1	1	1	2	1	1	2	1	4	3	1	1	1
3269	1	164493022	164527899	6	2	1	1	2	2	1	1	2	2	1	2	1	1	1	1	1	1	2	1	1	1	1	1	1	1	1	1	1	1	1	1	1	1	1	1	2	1	1	2	1	1	1	1	1	1
3271	1	164528849	164532047	4	3	1	1	2	2	1	1	2	2	1	2	1	1	1	1	1	1	2	1	1	1	1	1	1	3	1	1	2	1	1	3	1	1	1	1	2	1	1	2	1	1	3	1	1	1
3272	1	164563614	164571450	4	2	1	1	2	2	1	1	2	2	1	2	1	1	1	1	1	1	2	1	1	1	1	1	1	1	1	1	1	1	1	1	1	1	1	1	2	1	1	2	1	1	1	1	1	1
3274	1	164571725	164579441	2	2	1	1	2	2	1	1	2	2	1	2	1	1	1	1	1	1	2	1	1	1	1	1	1	1	1	1	2	1	1	2	1	1	1	1	2	1	1	2	1	1	1	1	1	1
3275	1	164579510	164587949	2	2	1	1	2	2	1	1	2	2	1	2	1	1	1	1	1	1	2	1	1	1	1	1	1	1	1	1	2	1	1	2	1	1	1	1	2	1	1	2	1	1	1	1	1	1
3277	1	164589532	164696680	4	3	3	1	2	2	3	1	2	2	3	2	1	3	3	1	1	3	2	1	1	3	3	3	1	1	1	3	1	1	1	3	1	1	1	1	2	1	3	2	1	3	1	3	1	3
3279	1	164702689	164851244	6	2	1	1	2	2	1	1	2	2	1	2	1	1	1	1	1	1	2	1	1	1	1	1	1	1	1	1	1	1	1	1	1	1	1	1	2	1	1	2	1	1	1	1	1	1
3280	1	164932972	164954637	5	3	1	1	2	3	1	1	2	2	1	2	2	1	1	2	2	1	2	2	1	1	1	1	2	1	2	1	1	2	2	3	1	2	2	2	3	2	1	2	2	1	1	1	3	1
3281	1	164954952	164959886	2	2	1	1	2	2	1	1	2	2	1	2	2	1	1	2	2	1	2	2	1	1	1	1	2	1	2	1	1	2	2	2	1	2	2	2	2	2	1	2	2	1	1	1	1	1
3283	1	164959931	165067645	7	2	1	1	2	1	1	1	2	2	1	2	2	1	1	2	2	1	2	2	1	1	1	1	2	1	2	1	1	2	2	2	1	2	2	2	1	2	1	2	2	1	1	1	1	1
3285	1	165085101	165473717	12	6	1	1	2	4	1	1	2	2	3	2	5	3	1	2	2	1	2	2	1	1	1	1	5	3	5	3	6	2	2	4	1	2	2	2	4	2	3	2	2	3	3	1	6	1
3286	1	165725709	165747378	6	2	1	1	1	2	2	1	1	1	1	1	1	1	1	1	1	1	1	1	1	1	1	1	1	1	1	1	1	1	1	1	1	1	1	1	2	1	1	1	1	1	1	1	1	1
3287	1	165774741	165811349	2	5	1	1	1	3	1	1	1	1	1	2	1	5	1	1	2	4	1	1	2	1	1	1	1	1	1	1	2	2	1	1	4	1	1	1	3	1	1	1	1	5	5	4	1	1
3289	1	165851827	165906402	2	2	1	1	1	2	2	1	1	1	1	1	1	1	1	1	1	1	1	1	1	1	1	1	1	1	1	1	1	1	1	1	1	1	1	1	2	1	1	1	1	1	1	1	1	1
3290	1	165972289	165984277	5	2	1	1	1	2	1	1	1	2	1	1	1	1	1	1	1	1	1	1	1	1	1	1	1	1	1	1	1	1	1	1	1	1	1	1	2	1	1	1	1	1	1	1	1	1
3293	1	165996953	166220013	14	6	4	1	2	3	2	1	2	3	5	2	6	2	4	2	2	4	2	2	2	4	4	1	2	5	4	5	4	2	2	6	4	2	2	2	3	2	2	2	2	2	1	4	6	4
3294	1	166249011	166266335	2	4	4	1	1	2	1	1	1	2	1	1	3	1	4	1	1	3	1	1	1	3	3	1	1	1	4	1	3	1	1	1	4	1	1	1	2	1	1	1	1	1	1	3	1	3
3295	1	166269066	166316092	4	6	3	1	1	2	1	1	1	2	1	1	3	1	3	1	1	3	1	1	1	3	3	1	1	1	3	1	6	1	1	1	4	1	1	1	2	1	1	1	1	5	5	3	3	3
3298	1	166319378	166405023	8	5	4	1	1	3	1	1	1	3	5	1	4	1	4	1	1	4	1	2	1	4	4	1	1	5	4	5	4	2	1	1	4	1	1	1	3	1	1	1	1	2	1	4	4	4
3299	1	166425033	166425033	1	3	1	1	1	2	1	1	1	2	1	1	1	3	1	1	1	1	1	1	1	1	1	1	1	1	1	1	1	3	1	1	1	3	1	1	2	1	1	1	1	1	3	1	1	1
3300	1	166432631	166432631	1	3	1	1	1	3	2	1	1	2	1	1	1	1	1	1	1	1	1	1	1	1	1	1	1	1	1	1	1	1	1	1	2	1	2	1	3	1	1	1	1	1	2	2	1	2
3302	1	166432763	166552919	6	2	1	1	1	2	1	1	1	2	1	1	1	1	1	1	1	1	1	1	1	1	1	1	1	1	1	1	1	1	1	1	1	1	1	1	2	1	1	1	1	1	1	1	1	1
3304	1	166554862	166568433	3	5	1	1	1	2	1	1	1	2	1	1	1	1	1	1	1	1	1	1	1	3	1	1	1	1	1	1	1	1	1	4	5	1	1	1	2	1	1	1	1	1	1	5	1	4
3307	1	166586062	166610833	5	3	1	1	2	3	2	1	2	3	2	2	1	2	1	2	2	1	2	2	2	1	1	1	2	2	2	2	1	2	2	1	1	2	2	2	3	2	2	2	2	2	2	1	1	1
3309	1	166612627	166633291	2	2	1	1	1	2	1	1	1	2	1	1	1	1	1	1	1	1	1	1	1	1	1	1	1	1	1	1	1	1	1	1	1	1	1	1	2	1	1	1	1	1	2	1	1	1
3311	1	166646215	166721087	6	3	1	1	2	3	2	1	2	3	2	2	1	2	1	2	2	1	2	2	2	3	1	1	2	2	2	2	2	2	2	2	2	2	2	2	3	2	2	2	2	2	2	2	1	2
3314	1	166734824	166860930	8	6	1	1	2	3	2	1	2	3	2	2	1	2	1	2	2	1	2	2	2	4	1	1	2	2	2	2	2	2	2	6	4	2	2	2	3	2	2	2	2	5	2	4	1	4
3316	1	166864574	166924138	4	2	1	1	1	2	1	1	1	2	1	1	1	1	1	1	1	1	1	1	1	1	1	1	1	1	1	1	1	1	1	1	1	1	1	1	2	1	1	1	1	1	1	1	1	1
3317	1	166987263	166987356	2	2	1	1	2	1	2	1	2	1	2	2	1	2	2	2	2	1	2	2	2	2	1	1	2	2	2	2	1	2	2	1	1	2	2	2	1	2	2	2	2	1	2	1	1	1
3320	1	167006311	167120906	8	2	1	1	1	2	1	1	1	2	1	1	1	1	1	1	1	1	1	1	1	1	1	1	1	1	1	1	1	1	1	1	1	1	1	1	2	1	1	1	1	1	1	1	1	1
3324	1	167144424	167220342	9	4	1	1	2	3	2	1	2	3	2	2	2	2	2	2	2	1	2	2	2	1	1	1	2	2	2	2	1	2	2	4	1	2	2	2	3	2	2	2	2	2	2	1	1	1
3328	1	167234321	167298579	10	2	1	1	1	2	1	1	1	2	1	1	1	1	1	1	1	1	1	1	1	1	1	1	1	1	1	1	1	1	1	1	1	1	1	1	2	1	1	1	1	1	1	1	1	1
3330	1	167324362	167382398	4	3	1	1	1	2	1	1	1	2	1	1	1	1	1	1	1	1	1	1	1	3	1	1	1	1	1	1	1	1	1	3	1	1	1	1	2	1	1	1	1	1	1	1	1	1
3332	1	167411046	167494005	5	2	1	1	1	2	1	1	1	2	1	1	1	1	1	1	1	1	1	1	1	1	1	1	1	1	1	1	1	1	1	1	1	1	1	1	2	1	1	1	1	1	1	1	1	1
3333	1	167494131	167705236	8	6	1	1	2	3	2	1	2	3	2	2	5	2	2	2	2	1	2	2	2	4	1	1	2	2	2	2	6	2	2	5	5	2	2	2	3	2	2	2	2	2	2	4	1	5
3335	1	167706427	167791652	5	6	1	1	2	3	2	1	2	3	5	1	4	2	1	2	1	1	2	2	2	4	1	1	2	5	2	6	1	2	1	4	2	2	2	2	3	2	2	2	2	2	2	4	1	2
3336	1	167791950	167802758	2	5	1	1	1	2	1	1	1	2	4	1	1	1	1	1	1	1	1	1	1	3	1	1	1	4	1	4	1	1	1	5	1	1	1	1	2	1	1	1	1	1	1	3	1	1
3337	1	167803073	167819686	3	3	1	1	1	2	1	1	1	2	1	1	1	1	1	1	1	1	1	1	1	1	1	1	1	1	1	1	1	1	1	3	1	1	1	1	2	1	1	1	1	1	1	3	1	1
3338	1	167823754	167964786	12	2	1	1	1	2	1	1	1	2	1	1	1	1	1	1	1	1	1	1	1	1	1	1	1	1	1	1	1	1	1	1	1	1	1	1	2	1	1	1	1	1	1	1	1	1
3339	1	167981296	168045469	6	3	1	1	1	2	1	1	1	2	1	1	3	1	1	1	1	1	1	1	1	3	1	1	1	1	1	1	1	1	1	3	1	1	1	1	2	1	1	1	1	1	1	1	1	1
3341	1	168094623	168097813	3	2	1	1	2	1	2	1	2	1	2	2	2	2	2	2	2	1	2	2	2	2	1	1	2	2	2	2	1	2	2	1	2	2	2	2	1	2	2	2	2	2	2	1	1	2
3343	1	168097961	168138718	4	6	4	1	2	3	2	4	2	3	2	6	2	2	2	2	5	4	2	2	2	4	4	4	2	2	2	2	1	2	2	4	4	2	2	2	3	2	2	2	2	2	2	4	4	2
3346	1	168140141	168178248	8	2	1	1	1	2	1	1	1	2	1	1	1	1	1	1	1	1	1	1	1	1	1	1	1	1	1	1	1	1	1	1	1	1	1	1	2	1	1	1	1	1	1	1	1	1
3348	1	168190194	168214927	7	3	1	1	2	3	2	1	2	3	2	2	1	2	2	2	2	1	2	2	2	1	1	1	2	2	2	2	1	2	2	1	2	2	2	2	3	2	2	2	2	2	2	1	1	2
3350	1	168215016	168215016	1	3	2	1	2	3	2	1	2	3	2	1	2	2	2	2	2	2	1	2	2	1	2	2	2	2	2	2	2	2	1	3	2	2	1	2	1	2	2	2	2	2	2	1	2	2
3351	1	168220080	168220170	2	2	1	1	1	2	1	2	1	2	1	1	1	1	1	1	1	1	1	1	1	1	1	1	1	1	1	1	1	1	1	1	1	1	1	1	2	1	1	1	1	1	1	1	1	1
3353	1	168231468	168245180	3	2	1	1	1	2	1	1	1	2	1	1	1	1	1	1	1	1	1	1	1	1	1	1	1	1	1	1	1	1	1	2	1	1	1	1	2	1	1	1	1	1	1	1	1	1
3354	1	168272957	168430982	7	4	1	1	2	3	2	1	2	3	4	2	1	2	2	2	2	1	2	2	2	1	1	1	2	4	2	4	1	2	2	1	2	2	2	2	3	2	2	2	2	2	2	1	1	2
3356	1	168433409	168558659	4	3	1	1	2	3	2	1	2	3	2	2	1	2	2	2	2	1	2	2	2	2	1	1	2	2	2	2	1	2	2	1	2	2	2	2	3	2	2	2	2	2	2	1	1	2
3357	1	168560615	168572740	5	6	1	1	2	3	2	1	2	3	2	2	1	2	2	2	2	1	2	2	2	4	1	1	2	2	2	2	1	2	2	5	2	2	2	2	3	2	2	2	2	2	6	1	1	2
3359	1	168581604	168609966	5	2	1	1	1	2	1	1	1	2	1	1	1	1	1	1	1	1	1	1	1	1	1	1	1	1	1	1	1	1	2	1	1	1	1	1	2	1	1	1	1	1	1	1	1	1
3360	1	168610161	168614067	2	5	1	1	1	2	1	5	1	2	4	1	1	1	1	1	1	1	1	1	1	3	1	1	1	4	1	4	1	1	2	5	1	1	1	1	2	1	1	5	1	1	1	3	5	1
3363	1	168652308	168776176	7	2	1	1	1	2	1	1	1	2	1	1	1	1	1	1	1	1	1	1	1	1	1	2	1	1	1	1	1	1	2	1	1	1	1	1	2	1	1	1	1	1	1	1	1	1
3365	1	168811893	168867020	4	3	1	1	2	3	2	1	2	3	2	2	1	2	2	2	2	1	2	2	2	2	1	3	2	2	2	2	1	2	3	2	2	2	2	2	3	2	2	2	2	2	2	1	1	2
3367	1	168913139	169035167	10	4	1	1	1	2	1	1	1	4	1	1	3	1	1	1	1	1	1	1	1	3	1	2	1	1	1	1	1	1	2	3	1	1	1	1	2	1	1	1	1	1	1	1	1	1
3369	1	169050866	169050866	1	3	1	1	2	1	3	1	3	1	2	2	2	2	2	2	2	1	2	2	2	1	1	1	2	2	2	2	1	3	1	2	2	2	2	2	1	2	2	2	2	2	3	1	1	2
3372	1	169058902	169115101	2	6	4	1	2	3	2	4	2	4	2	2	2	2	2	2	2	1	2	2	2	3	1	4	2	2	2	2	1	2	3	5	2	2	5	5	6	2	2	2	2	2	2	1	1	2
3373	1	169153013	169166981	3	4	2	1	2	4	3	1	3	1	2	3	1	3	3	3	3	2	3	3	1	2	3	1	3	1	3	3	1	3	4	1	2	3	4	4	4	3	3	2	3	1	1	1	2	3
3375	1	169192843	169296653	7	2	1	1	1	2	1	1	1	1	1	1	1	1	1	1	1	1	1	1	1	1	1	1	1	1	1	1	1	1	2	1	1	1	2	2	2	1	1	1	1	1	1	1	1	1
3377	1	169304760	169341929	4	3	2	1	2	3	2	1	2	1	2	2	1	2	2	2	2	2	2	2	1	2	2	2	2	1	2	2	1	2	3	1	2	2	3	3	3	2	2	2	2	1	1	1	2	2
3378	1	169351816	169354789	2	4	2	1	2	3	2	1	2	1	2	2	1	2	2	2	2	2	2	2	1	2	2	2	2	1	2	2	1	2	3	1	2	2	3	3	3	2	2	2	2	4	1	1	2	2
3379	1	169375664	169424640	5	4	1	1	2	3	2	1	2	1	2	2	1	2	1	2	2	2	2	2	1	2	2	1	2	1	2	2	1	2	3	4	2	2	3	3	3	2	2	2	2	1	1	1	1	2
3380	1	169429972	169453270	5	6	1	1	2	3	2	1	2	5	2	2	2	2	5	2	2	2	2	2	1	4	2	1	2	1	2	2	6	2	3	1	2	2	3	3	3	2	2	2	2	4	1	5	1	2
3385	1	169462873	169692019	16	3	1	1	1	3	1	1	1	1	1	1	1	1	1	1	1	2	1	1	1	1	2	1	1	1	1	1	1	1	3	2	1	1	3	3	3	2	1	1	2	1	1	1	1	2
3386	1	169692590	169692590	1	3	3	1	1	2	1	1	1	1	1	1	1	1	2	1	1	2	1	1	1	2	2	2	1	1	2	1	3	1	2	1	1	1	2	3	2	2	1	1	2	1	1	1	2	2
3389	1	169705759	169841800	11	6	5	1	1	3	1	1	1	1	1	1	5	1	5	1	1	2	1	1	1	4	2	5	1	1	5	1	1	1	3	1	1	1	3	3	3	2	1	1	2	1	1	1	5	6
3392	1	169855531	169907834	4	3	2	1	1	3	1	1	1	1	1	1	2	1	2	1	1	2	1	1	1	2	2	2	1	1	2	1	1	1	3	2	1	1	3	3	3	2	1	1	2	1	1	1	2	1
3395	1	169914166	170082565	12	4	4	1	1	2	1	1	1	1	1	1	4	1	4	1	1	1	1	1	1	3	1	4	1	1	4	1	1	1	2	3	1	1	2	2	2	1	1	1	1	1	1	1	4	4
3398	1	170089996	170155954	8	3	1	1	3	3	2	2	3	3	3	3	1	3	2	1	2	2	3	1	2	1	2	2	1	2	1	3	2	1	3	2	2	1	3	3	3	2	3	3	2	2	2	2	2	2
3401	1	170163820	170304601	11	2	1	1	2	2	1	1	2	2	2	2	1	2	1	1	1	1	2	1	1	1	1	1	1	1	1	2	1	1	2	1	1	1	2	2	2	1	2	2	1	1	1	1	1	1
3402	1	170317284	170355001	7	3	3	1	2	2	1	1	2	2	2	2	3	2	1	1	1	1	2	1	1	1	1	1	1	1	3	2	1	1	2	1	1	1	2	2	2	1	2	2	1	1	1	1	1	1
3405	1	170358761	170387779	5	2	1	1	2	2	1	1	2	2	2	2	1	2	1	1	1	1	2	1	1	1	1	1	1	1	1	2	1	1	2	1	1	1	2	2	2	1	2	2	1	1	1	1	1	1
3407	1	170417007	170422076	2	6	4	1	2	3	1	1	2	2	2	2	4	2	1	1	1	1	2	1	1	1	1	1	1	1	6	2	1	1	5	6	1	1	2	2	2	1	2	5	1	1	1	1	1	1
3408	1	170431418	170431552	2	4	4	1	3	3	1	2	3	3	3	3	4	3	2	2	2	2	3	2	2	2	2	2	2	1	4	3	2	2	3	4	2	2	3	3	3	2	3	3	1	2	2	2	1	2
3411	1	170438180	170464765	5	3	1	1	3	3	1	1	3	3	3	3	1	3	1	1	2	2	3	1	1	1	2	1	1	1	1	3	1	1	3	1	1	1	3	3	3	2	3	3	2	1	1	1	1	1
3413	1	170524766	170595818	4	2	1	1	1	1	2	2	1	1	1	1	1	1	2	2	2	2	1	2	2	2	2	2	2	2	1	1	2	2	1	1	2	2	1	1	1	2	1	1	2	2	2	2	2	2
3415	1	170615229	170640047	3	2	2	1	1	1	2	2	1	1	1	1	2	1	2	2	2	2	1	2	2	2	2	2	2	2	2	1	2	2	1	2	2	2	1	1	1	2	1	1	2	2	2	2	2	2
3417	1	170640188	170677064	2	2	1	1	1	1	2	2	1	1	1	1	1	1	2	2	2	2	1	2	2	2	2	2	2	2	1	1	2	2	1	2	2	2	1	1	1	2	1	1	2	2	2	2	2	2
3421	1	170690736	170759679	10	2	2	1	1	1	2	2	1	1	1	1	2	1	2	2	2	2	1	2	2	2	2	2	2	2	2	1	2	2	1	2	2	2	1	1	1	2	1	1	2	2	2	2	2	2
3423	1	170759705	170799220	6	3	2	1	1	1	2	3	1	1	1	1	2	1	2	2	2	2	1	2	3	2	2	2	2	3	2	1	2	2	1	2	2	2	1	1	1	2	1	1	2	2	3	2	2	2
3425	1	170816541	170827541	2	5	4	1	1	1	2	4	1	1	1	1	4	1	3	3	2	3	1	3	4	3	3	3	2	4	4	1	3	3	1	3	5	3	1	1	1	2	1	1	2	2	4	5	2	3
3427	1	170851756	170873680	3	3	3	1	1	1	2	3	1	1	1	1	3	1	2	2	2	2	1	2	3	2	2	2	2	3	3	1	2	2	1	2	2	2	1	1	1	2	1	1	2	2	3	2	3	2
3429	1	170873960	170935968	4	3	2	1	1	1	2	3	1	1	1	1	2	1	2	2	2	2	1	2	3	2	2	2	2	3	2	1	2	2	1	2	2	2	1	1	1	2	1	1	2	2	3	2	2	2
3431	1	170945822	170978252	6	2	2	1	1	1	2	2	1	1	1	1	2	1	2	2	2	2	1	2	2	2	2	2	2	2	2	1	2	2	1	2	2	2	1	1	1	2	1	1	2	2	2	2	2	2
3434	1	170990072	171028062	5	5	2	1	1	1	2	4	1	1	1	1	2	1	2	2	3	5	1	2	4	2	5	2	2	4	2	1	2	2	1	4	2	2	1	1	1	3	1	1	3	2	4	2	2	2
3435	1	171029857	171069162	5	3	3	1	1	1	2	2	1	1	1	1	3	1	2	2	3	3	1	2	2	2	3	2	2	2	3	1	2	2	1	3	2	2	1	1	1	3	1	1	3	2	2	2	3	2
3436	1	171072929	171157459	5	5	4	1	1	1	2	3	1	1	1	1	4	1	2	2	3	5	1	2	2	2	3	2	2	3	4	1	2	2	1	3	2	2	1	1	1	3	1	1	3	2	3	2	4	2
3438	1	171171981	171241377	11	5	3	1	1	1	2	4	1	1	1	1	3	1	2	2	3	3	1	2	2	2	3	2	2	4	3	1	2	2	1	5	2	2	1	1	1	3	1	1	3	2	4	2	3	2
3439	1	171246991	171283031	4	4	3	1	3	3	4	4	3	3	3	3	3	3	2	2	1	1	3	2	2	2	1	2	2	4	3	3	2	2	3	2	2	2	3	3	3	1	3	3	1	2	4	2	3	2
3442	1	171285448	171309085	7	4	4	1	2	2	2	3	2	2	2	2	4	2	1	1	1	1	2	1	1	1	1	1	1	3	4	2	1	1	2	4	1	1	2	2	2	1	2	2	1	1	3	1	4	1
3444	1	171370405	171468309	16	5	1	1	3	3	3	4	3	3	3	3	1	3	2	2	1	1	3	2	2	2	1	2	2	4	1	3	2	2	3	5	2	2	3	3	3	1	3	3	1	2	4	2	1	2
3446	1	171486049	171507315	5	2	1	1	2	2	2	1	2	2	2	2	1	2	1	1	1	1	2	1	1	1	1	1	1	1	1	2	1	1	2	1	1	1	2	2	2	1	2	2	1	1	1	1	1	1
3449	1	171513035	171547228	5	4	1	1	2	2	2	3	2	2	2	2	1	2	1	1	1	1	2	1	1	1	1	1	1	3	1	2	1	1	2	4	1	1	2	2	2	1	2	2	1	1	3	1	1	1
3451	1	171550051	171619441	8	4	2	1	3	3	3	4	3	3	3	3	2	3	2	2	1	1	3	2	2	2	1	2	2	4	2	3	2	2	3	2	2	2	3	3	3	1	3	3	1	2	4	2	2	2
3453	1	171619654	171624433	4	3	2	1	3	3	3	2	3	3	3	3	2	3	2	2	1	1	3	2	2	2	1	2	2	2	2	3	2	2	3	2	2	2	3	3	3	1	3	3	1	2	2	2	2	2
3454	1	171647486	171671862	4	2	1	1	2	2	2	1	2	2	2	2	1	2	1	1	1	1	2	1	1	1	1	1	1	1	1	2	1	1	2	1	1	1	2	2	2	1	2	2	1	1	1	1	1	1
3458	1	171672959	171839275	11	3	2	1	3	3	3	2	3	3	3	3	2	3	2	2	1	1	3	2	2	2	1	2	2	2	2	3	2	2	3	2	2	2	3	3	3	1	3	3	1	2	2	2	2	2
3460	1	171839369	171905750	7	3	2	1	3	3	3	1	3	3	3	3	2	3	1	1	1	1	3	1	1	1	1	1	1	1	2	3	1	1	3	1	1	1	3	3	3	2	3	3	1	1	1	1	2	1
3461	1	171905945	171925074	4	3	2	1	3	3	3	1	3	3	3	3	2	3	1	1	1	1	3	1	1	1	1	1	1	1	2	3	1	1	3	1	1	1	3	3	3	2	3	3	1	1	1	1	2	1
3462	1	171933007	171961212	5	4	3	1	4	4	4	2	4	4	4	4	3	4	2	2	2	2	4	2	2	2	1	2	2	2	3	4	2	2	4	2	1	2	4	4	4	3	4	4	2	2	2	2	3	2
3463	1	171965367	172138745	6	2	1	1	2	2	2	1	2	2	2	2	1	2	1	1	1	1	2	1	1	1	1	1	1	1	1	2	1	1	2	1	1	1	2	2	2	1	2	2	1	1	1	1	1	1
3469	1	172151450	172346899	25	4	1	1	3	3	3	4	3	3	3	3	1	3	2	2	1	1	3	2	2	2	1	2	2	4	1	3	2	2	3	4	2	2	3	3	3	1	3	3	1	2	4	2	1	2
3471	1	172363723	172419703	6	6	1	1	3	3	3	5	3	3	3	3	1	3	2	2	1	1	3	2	2	2	1	2	2	4	1	3	6	6	3	6	2	2	3	3	3	1	3	3	1	2	4	2	1	2
3474	1	172419784	172455479	7	4	1	1	3	3	3	4	3	3	3	3	1	3	2	2	1	1	3	2	2	2	1	2	2	2	1	3	2	2	3	2	2	2	3	3	3	1	3	3	1	2	2	2	1	2
3476	1	172466060	172511485	6	2	1	1	2	2	2	1	2	2	2	2	1	2	1	1	1	1	2	1	1	1	1	1	1	1	1	2	1	1	2	1	1	1	2	2	2	1	2	2	1	1	1	1	1	1
3480	1	172517515	172578900	7	4	2	1	3	3	3	4	3	3	3	3	2	3	4	2	1	1	3	2	4	2	1	4	2	2	2	3	4	2	3	1	2	2	3	3	3	2	3	3	1	2	2	2	2	4
3482	1	172593201	172712706	8	3	1	1	2	2	2	1	2	2	2	2	1	2	3	1	1	1	2	1	3	1	1	3	1	1	1	2	3	1	2	3	1	1	2	2	2	1	2	2	1	1	1	1	1	3
3484	1	172737169	172769188	4	5	1	1	2	2	2	4	2	2	2	2	1	2	3	1	1	1	2	1	3	1	1	3	1	1	1	2	5	1	2	1	1	1	2	2	2	1	2	2	1	1	1	1	1	3
3486	1	172771818	172890645	9	4	2	1	3	3	3	4	3	3	3	3	2	3	4	1	1	1	3	1	4	2	1	4	1	1	2	3	4	1	3	2	1	1	3	3	3	2	3	3	1	1	1	1	2	4
3488	1	172899847	172955973	4	6	3	1	1	1	1	6	1	1	1	1	3	1	3	4	5	5	1	4	3	3	5	3	4	5	3	1	3	4	1	6	2	4	1	1	1	3	1	1	5	2	5	2	3	3
3491	1	172957372	172970025	3	3	2	1	3	3	1	2	1	1	1	3	2	1	2	2	2	2	3	2	2	2	2	2	2	2	2	1	2	2	3	2	2	2	3	3	3	2	1	3	2	2	2	2	2	2
3493	1	173058857	173076368	3	3	2	1	1	2	1	3	1	1	1	1	3	1	3	2	2	2	1	2	3	3	2	3	2	3	2	1	3	2	1	2	2	2	2	2	2	3	1	1	2	1	3	1	3	3
3494	1	173076428	173076428	1	2	2	1	1	2	1	2	1	1	1	1	2	1	2	2	2	2	1	2	2	2	2	2	2	2	2	1	2	2	1	2	2	2	2	2	2	2	1	1	2	1	2	1	2	2
3495	1	173080957	173129654	6	5	5	1	2	4	1	2	1	1	1	2	2	1	2	2	2	2	1	2	2	2	2	2	2	2	5	1	3	2	1	4	2	2	4	4	4	3	1	1	2	2	3	2	2	3
3496	1	173149075	173176280	4	6	4	1	2	2	1	4	1	1	6	2	4	1	1	2	5	5	1	2	4	4	5	5	2	2	4	6	3	2	1	2	2	2	2	2	2	3	1	1	5	2	3	2	4	3
3498	1	173177625	173177625	1	3	1	1	3	1	1	1	1	1	1	3	1	1	1	2	1	1	1	2	1	1	1	1	3	1	1	1	1	3	1	2	3	3	1	1	1	1	1	1	1	3	1	3	3	1
3499	1	173178579	173181032	2	6	2	1	4	3	1	3	1	1	1	4	3	1	3	4	3	3	1	2	3	3	3	3	2	3	4	5	3	2	1	6	4	2	3	3	3	3	1	1	3	4	3	4	5	3
3500	1	173188383	173288824	12	2	2	1	2	2	1	2	1	1	1	2	2	1	2	2	2	2	1	2	2	2	2	2	2	2	2	1	2	2	1	2	2	2	2	2	2	2	1	1	2	2	2	2	2	2
3501	1	173291052	173331355	6	6	6	1	2	4	1	2	1	1	1	2	4	1	2	2	2	2	1	2	2	4	2	2	2	5	6	1	3	2	1	4	2	2	4	4	4	3	1	1	2	2	3	2	4	3
3503	1	173331639	173368378	3	4	2	1	2	3	4	2	1	1	1	2	3	1	3	2	4	3	1	2	2	3	3	3	2	2	2	1	3	2	1	4	2	2	3	3	3	3	1	1	4	2	4	2	4	4
3505	1	173368509	173571433	8	5	4	1	2	3	2	2	1	1	1	2	2	1	2	2	2	5	1	2	2	2	2	2	2	2	4	1	2	2	1	2	2	2	3	3	3	2	1	1	2	2	5	2	2	2
3506	1	173575371	173594457	2	4	4	1	2	3	2	2	1	1	1	2	2	1	3	2	2	2	1	3	2	2	2	2	3	2	4	1	2	2	1	2	2	2	2	2	2	2	1	1	2	2	2	2	3	2
3508	1	173625989	173676169	7	5	5	1	2	4	4	4	1	1	1	2	4	1	3	2	5	3	1	2	4	4	3	5	2	4	5	1	3	2	1	4	2	2	2	4	4	3	1	1	3	2	3	2	4	5
3510	1	173679248	173699154	3	3	3	1	2	2	2	2	1	1	1	2	2	1	2	2	2	2	1	2	2	2	2	2	2	2	3	1	2	2	1	2	2	2	2	2	2	2	1	1	2	2	2	2	2	2
3513	1	173700301	173764019	7	3	3	1	2	2	2	2	1	1	1	2	2	1	2	2	2	2	1	2	2	2	2	2	2	2	3	1	3	2	1	2	2	2	2	2	2	3	1	1	2	2	3	2	2	3
3515	1	173764145	173774361	2	4	3	1	2	2	2	2	1	1	1	2	2	1	2	2	2	2	1	4	2	4	2	2	4	2	3	1	4	2	1	4	2	2	2	2	2	3	1	1	2	2	4	2	4	4
3516	1	173777321	173868552	7	5	4	1	2	2	2	5	1	1	1	2	2	1	2	2	2	2	1	2	5	2	2	2	2	4	4	1	3	2	1	4	2	2	2	2	2	3	1	1	2	2	3	2	2	3
3518	1	173868666	173873993	2	6	3	1	4	4	2	2	1	1	1	2	2	1	2	2	2	5	1	5	4	1	2	2	2	3	3	1	1	6	1	2	6	4	2	5	5	3	1	1	4	5	3	5	4	3
3519	1	173876920	173887358	3	5	3	1	2	2	2	4	1	1	1	5	2	1	2	2	2	2	1	2	4	3	2	2	2	3	3	1	2	2	1	2	2	2	2	2	2	2	1	1	2	2	2	2	2	2
3520	1	173922070	173976200	4	2	2	1	2	2	2	2	1	1	1	2	2	1	2	2	2	2	1	2	2	2	2	2	2	2	2	1	2	2	1	2	2	2	2	2	2	2	1	1	2	2	2	2	2	2
3521	1	173998049	174023678	3	3	2	1	2	3	2	2	1	1	1	2	2	1	2	2	2	2	1	2	2	2	2	2	2	2	2	1	2	2	1	2	2	2	2	3	3	2	1	1	2	2	2	2	2	2
3522	1	174028368	174029120	3	2	2	1	2	2	2	2	1	1	1	2	2	1	2	2	2	1	1	2	2	2	2	2	2	2	2	1	2	2	1	2	2	2	2	2	2	2	1	1	2	2	2	2	2	2
3524	1	174043385	174043385	1	3	1	1	2	2	2	2	1	1	1	2	2	1	2	2	3	2	1	2	3	1	2	2	2	3	2	1	2	2	1	3	2	2	2	2	2	2	1	1	1	3	2	2	3	2
3525	1	174050454	174050454	1	3	2	1	2	2	2	2	3	1	3	2	2	1	2	2	2	2	1	2	2	2	2	2	2	2	2	1	2	2	1	2	2	2	2	2	2	2	3	1	2	2	2	2	2	2
3526	1	174065375	174068365	3	3	3	1	2	2	2	2	1	1	1	2	2	1	2	2	2	2	1	2	2	3	2	2	2	3	2	1	2	2	1	2	2	2	2	2	2	2	1	1	3	2	2	2	2	2
3528	1	174068921	174099663	6	2	2	1	2	2	2	2	1	1	1	2	2	1	2	2	2	2	1	2	2	2	2	2	2	2	2	1	2	2	1	2	2	2	2	2	2	2	1	1	2	2	2	2	2	2
3529	1	174118904	174150570	3	3	3	1	2	2	2	2	3	1	1	2	2	1	2	2	2	2	1	2	2	3	2	2	2	2	2	1	2	2	1	2	2	2	2	2	2	2	1	1	3	2	2	2	2	2
3531	1	174151892	174157692	2	3	2	1	2	3	2	2	2	1	1	2	2	1	2	2	2	2	1	2	2	2	2	2	2	3	2	1	2	2	1	2	2	2	2	3	3	2	1	1	1	2	2	2	2	2
3532	1	174161037	174168285	2	2	2	1	2	2	2	2	2	1	1	2	2	1	2	2	2	2	1	2	2	2	2	2	2	2	2	1	2	2	1	2	2	2	2	2	2	2	1	1	2	2	2	2	2	2
3533	1	174177629	174184334	2	3	3	1	2	2	2	2	2	1	1	2	2	1	2	2	2	2	1	2	2	3	2	2	2	2	2	1	2	2	1	2	2	2	2	2	2	2	1	1	2	2	2	2	2	2
3535	1	174184943	174204660	3	2	2	1	2	2	2	2	2	1	1	2	2	1	2	2	2	2	1	2	2	2	2	2	2	2	2	1	2	2	1	2	2	2	2	2	2	2	1	1	2	2	2	2	2	2
3537	1	174210006	174211658	2	2	1	1	2	2	2	2	2	1	1	2	2	1	2	2	2	2	1	2	2	1	2	2	2	2	2	1	2	2	1	2	2	2	2	2	2	2	1	1	2	2	2	2	2	2
3539	1	174223194	174227171	3	2	2	1	2	2	2	2	2	1	1	2	2	1	2	2	2	2	1	2	2	2	2	2	2	2	2	1	2	2	1	2	1	2	2	2	2	2	1	1	2	2	2	2	2	2
3541	1	174233475	174239706	2	4	3	1	2	2	2	2	2	1	1	2	2	1	4	2	2	2	1	4	2	3	2	2	2	2	2	1	2	2	1	2	1	2	2	2	2	2	1	1	2	2	2	2	4	4
3543	1	174239958	174311644	7	4	3	1	2	2	2	3	2	1	1	2	3	1	3	2	3	2	1	2	3	3	2	3	2	2	2	1	2	2	1	4	1	2	2	2	2	2	1	1	3	2	2	2	3	2
3544	1	174344550	174344972	3	4	2	1	2	3	2	2	2	1	1	2	2	1	2	2	2	4	1	2	2	2	2	2	2	2	2	1	2	2	1	2	1	2	2	3	3	2	1	1	2	4	2	2	2	2
3546	1	174384394	174409328	4	3	3	1	2	2	3	2	3	1	1	2	2	1	2	2	2	2	1	2	2	3	2	2	2	3	3	1	3	2	1	2	1	2	3	2	2	3	1	1	2	3	2	3	2	3
3547	1	174410976	174477596	8	6	5	1	2	4	2	1	1	5	3	2	6	3	6	2	6	2	3	2	1	5	2	5	2	2	5	3	6	2	3	5	3	2	2	4	4	1	3	3	1	2	6	2	6	1
3550	1	174496479	174642014	7	6	5	1	2	4	2	1	1	1	3	2	2	3	2	2	2	2	3	2	1	5	2	5	2	2	5	3	2	2	3	6	3	2	2	4	4	1	3	3	6	2	2	2	2	1
3554	1	174672356	174795554	11	6	5	1	2	4	6	1	1	1	3	2	6	3	6	2	6	2	3	2	1	5	2	2	2	2	5	3	6	2	3	6	3	2	6	4	4	1	3	3	1	6	6	6	6	6
3555	1	174797167	174797513	2	2	1	1	1	1	2	1	1	1	2	1	2	2	2	1	2	1	2	1	1	1	1	1	1	2	1	2	2	1	2	2	2	1	2	1	1	1	2	2	2	2	2	2	2	2
3557	1	174830261	174882730	4	6	4	1	2	2	4	1	1	1	3	1	4	3	4	1	4	1	3	1	1	4	1	4	1	4	4	3	4	1	3	6	3	1	4	1	2	1	3	3	5	4	4	4	4	4
3561	1	174885412	174982303	7	3	2	1	2	2	2	1	1	1	3	2	2	3	2	2	2	2	3	2	1	2	2	1	2	2	2	3	2	2	3	1	3	2	2	2	2	1	3	3	1	2	2	2	2	2
3563	1	174993982	175002970	2	3	2	1	2	2	2	1	1	1	3	2	2	3	2	2	2	2	3	2	1	2	2	2	2	2	2	3	2	2	3	2	3	2	2	2	2	1	3	3	1	2	2	2	2	2
3566	1	175002998	175059430	3	6	1	1	2	4	4	1	1	1	3	2	4	3	4	2	4	2	5	2	1	1	2	1	2	4	1	6	4	2	5	1	5	2	4	4	4	1	3	5	2	2	4	4	4	4
3568	1	175059515	175119071	3	5	1	1	2	4	2	1	1	1	3	4	2	3	2	2	2	4	3	2	1	1	2	5	2	2	1	3	2	2	3	1	5	2	2	2	2	1	3	3	5	4	4	2	2	4
3569	1	175128854	175131308	4	6	1	1	2	2	2	1	1	1	3	2	2	3	2	2	2	6	3	4	4	1	2	5	2	4	1	3	2	2	3	4	3	2	2	2	2	1	3	3	5	6	2	6	2	2
3572	1	175150860	175152066	6	6	1	1	2	2	2	1	1	1	6	2	2	3	2	2	2	2	3	2	1	1	2	5	2	4	1	6	2	2	3	1	3	2	2	2	2	1	3	3	5	2	2	2	2	2
3575	1	175152709	175301166	15	6	5	1	2	4	4	1	1	1	3	2	4	3	4	2	4	2	3	2	1	5	2	6	2	4	5	3	4	2	3	6	3	2	4	4	4	1	3	3	4	4	4	4	4	4
3576	1	175341038	175344106	2	2	1	1	1	1	1	1	1	1	2	1	1	2	1	1	1	1	2	1	2	1	1	1	1	1	1	2	1	1	2	1	2	1	1	1	1	1	2	2	2	1	1	1	1	1
3578	1	175344165	175346752	3	2	1	1	1	1	1	1	1	1	2	1	1	2	1	1	1	1	2	1	2	1	1	1	1	1	1	2	1	1	2	2	2	1	1	1	1	1	2	2	1	1	1	1	1	1
3580	1	175359339	175653035	6	4	2	1	2	2	2	1	2	2	3	2	2	3	2	2	2	2	3	2	3	2	2	2	2	2	2	3	2	2	3	4	3	2	2	2	2	2	3	3	1	2	2	2	2	2
3582	1	175653317	175654734	2	2	1	1	1	1	1	1	1	1	2	1	1	2	1	1	1	1	2	1	2	2	1	1	1	1	1	2	1	1	2	1	2	1	1	1	1	1	2	2	1	1	1	1	1	1
3583	1	175676881	175854971	2	6	2	1	2	2	2	1	2	2	6	2	2	3	2	2	2	2	3	2	3	4	2	1	2	5	2	6	2	2	3	4	3	2	2	2	2	2	3	3	4	4	2	2	2	2
3584	1	176030677	176134532	3	5	3	1	2	3	5	1	3	3	4	2	3	4	3	2	3	2	4	2	4	3	2	3	2	5	3	4	3	2	4	3	4	2	5	3	3	3	4	4	3	5	3	5	3	1
3586	1	176148169	176380046	3	6	1	1	4	2	1	1	2	2	6	2	1	5	2	2	2	4	5	2	2	3	4	1	2	6	1	6	2	2	5	2	5	2	1	2	2	3	5	5	2	3	1	1	1	1
3588	1	176402045	176533310	8	6	5	1	2	4	6	1	4	4	3	2	1	3	4	2	4	2	3	2	4	1	2	4	2	4	5	3	4	2	3	2	3	2	6	4	4	1	3	3	1	6	1	6	1	1
3591	1	176534629	176584196	6	6	5	1	2	3	3	1	3	3	4	2	1	4	3	3	3	3	4	2	3	1	2	6	2	5	5	4	3	2	4	6	4	2	2	3	3	1	4	4	6	3	1	2	1	1
3593	1	176605112	176608848	3	4	1	1	2	1	2	1	1	1	3	2	1	3	1	2	4	2	3	2	1	1	2	1	2	1	1	3	1	2	3	1	3	2	2	4	1	1	3	3	2	2	1	2	1	4
3595	1	176617992	176694285	9	6	5	1	2	4	2	1	4	4	3	2	1	3	5	2	5	2	3	2	4	1	2	5	2	4	5	3	5	2	3	5	3	2	2	4	4	1	3	3	2	6	1	2	1	5
3596	1	176700000	176708239	3	6	5	1	3	1	6	1	1	1	4	2	1	4	1	2	1	6	4	2	5	1	2	5	2	1	5	4	1	2	4	2	4	2	2	1	1	1	4	4	2	6	1	6	1	1
3598	1	176720664	176796017	5	2	1	1	1	1	1	1	1	1	2	1	1	2	1	1	1	1	2	1	1	1	1	1	1	1	1	2	1	1	2	1	2	1	1	1	1	1	2	2	1	1	1	1	1	1
3600	1	176803697	176849820	5	6	4	1	2	2	5	1	2	2	3	2	1	3	2	2	2	2	3	2	6	2	2	4	2	2	4	3	2	2	3	4	3	2	5	2	2	2	3	3	4	5	1	5	1	6
3602	1	176919112	176925355	4	6	3	1	2	3	1	1	3	3	5	2	1	4	3	2	3	2	4	2	3	3	2	6	2	3	3	5	3	2	5	6	5	2	1	3	3	3	4	5	2	1	1	1	1	3
3604	1	176925547	176986884	3	6	2	1	2	4	5	1	2	2	3	2	1	3	2	2	2	2	3	2	2	2	2	1	2	2	2	3	2	2	3	6	3	4	1	2	4	2	3	3	2	1	1	1	1	2
3610	1	177001873	177262186	13	6	5	1	2	4	1	1	4	4	3	2	1	3	4	2	4	2	3	2	4	5	2	6	2	4	5	3	4	2	3	1	3	2	1	4	4	1	3	3	1	1	1	1	1	1
3613	1	177262372	177316845	10	6	5	1	2	3	5	3	3	3	4	2	3	4	3	2	3	2	4	2	3	5	2	6	2	5	5	4	3	2	4	6	4	2	5	3	3	3	4	4	3	5	3	5	3	5
3614	1	177336322	177366983	5	2	2	1	2	2	2	2	2	2	1	2	2	1	2	2	2	2	1	2	2	2	2	2	2	2	2	1	2	2	1	2	1	2	2	2	2	2	1	1	2	2	2	2	2	2
3616	1	177387163	177439497	8	6	5	1	2	5	2	5	5	5	4	2	6	4	5	2	5	2	4	2	5	5	2	3	2	5	5	4	5	2	4	6	4	2	2	5	5	3	4	4	6	2	6	2	6	6
3618	1	177444567	177518165	7	6	4	1	2	3	2	3	3	3	3	2	5	3	3	2	3	2	3	2	3	4	2	2	2	3	4	3	5	2	3	6	3	2	2	3	3	2	3	3	5	2	2	2	5	4
3620	1	177518454	177539904	3	6	6	1	2	5	6	5	4	4	4	2	1	4	4	2	4	2	4	2	4	6	2	2	2	5	6	4	1	2	4	3	4	2	6	5	5	3	4	4	1	6	1	6	1	6
3623	1	177585906	177661246	10	3	3	1	2	3	3	3	3	3	3	2	2	3	3	2	3	2	3	2	2	3	2	2	2	3	3	3	2	2	3	2	3	2	3	3	3	3	3	3	2	3	1	3	2	3
3624	1	177661880	177762933	10	6	1	1	2	3	3	3	4	4	4	2	5	4	4	2	4	2	4	2	5	1	2	2	2	3	1	4	5	2	4	5	4	2	3	3	3	3	4	4	5	3	6	3	5	1
3627	1	177801709	177945647	7	6	1	1	2	1	1	1	4	2	4	2	3	4	4	2	4	2	4	2	3	1	2	5	2	1	1	4	3	2	4	1	4	2	1	1	1	3	4	4	3	1	6	1	3	1
3630	1	177965860	177986314	5	4	3	1	2	4	4	4	1	2	1	2	4	1	1	2	1	2	1	2	4	3	2	1	2	4	3	1	1	2	1	1	1	2	4	4	4	3	1	1	4	4	2	4	4	3
3631	1	177986496	178077928	8	6	4	1	2	1	3	1	1	2	1	2	3	1	3	2	3	2	1	2	3	4	2	2	2	2	4	1	5	2	1	5	1	2	3	1	1	3	1	1	3	3	6	3	3	4
3632	1	178078148	178085165	2	4	2	1	2	1	3	1	1	2	1	2	3	4	3	2	3	2	4	2	3	2	2	2	2	2	2	1	3	2	1	2	1	2	3	4	4	3	4	4	3	3	3	3	3	2
3633	1	178085278	178114837	3	4	2	1	2	1	3	1	1	2	1	2	3	1	3	2	3	2	1	2	3	2	2	4	2	2	2	1	1	2	1	4	1	2	3	1	1	3	1	1	3	3	3	3	3	2
3634	1	178115306	178151968	4	6	4	1	2	1	4	1	1	2	1	2	5	1	6	2	6	2	1	2	5	4	2	1	2	2	4	1	4	2	1	4	1	2	5	1	1	3	1	1	5	4	3	4	5	4
3635	1	178152141	178152141	1	3	2	1	2	3	2	3	3	2	3	2	2	3	3	2	3	2	3	2	2	2	2	2	2	2	2	3	2	2	3	2	3	2	2	3	3	2	3	1	2	2	2	2	2	2
3636	1	178183162	178183162	1	3	2	1	2	3	2	1	3	2	1	2	2	1	2	2	2	2	1	2	2	2	2	2	2	2	2	1	2	2	1	2	1	2	2	1	1	2	3	3	2	2	1	2	2	2
3637	1	178183393	178251032	7	6	3	1	2	1	3	1	4	2	1	2	3	1	4	2	4	2	1	2	3	3	2	5	2	2	3	1	3	2	1	6	1	2	3	1	1	2	1	1	3	3	6	3	3	3
3640	1	178254310	178348298	6	4	3	1	2	1	4	1	1	2	1	2	4	1	1	2	1	2	1	2	4	3	2	3	2	2	3	1	3	2	1	1	1	2	4	1	1	2	1	1	4	4	3	4	4	3
3641	1	178367164	178460340	6	5	4	1	2	1	5	1	5	2	1	2	5	1	2	2	2	2	1	2	5	4	2	5	2	2	4	1	3	2	1	3	1	2	5	1	1	3	1	1	5	5	3	3	5	4
3642	1	178460467	178496040	3	6	2	1	2	1	4	1	2	2	1	2	4	1	2	2	2	2	1	2	4	2	2	3	2	2	2	5	4	2	1	3	1	2	4	1	1	3	1	1	4	4	6	4	4	2
3643	1	178522422	178542962	2	6	1	1	1	2	2	2	5	2	2	2	4	2	2	2	3	2	2	2	4	2	2	5	2	2	3	2	5	2	2	5	2	2	4	2	2	3	2	2	4	4	6	4	4	2
3644	1	178543002	178560696	3	5	3	1	1	1	4	1	5	3	3	1	4	1	1	1	2	3	1	1	4	1	1	5	3	3	2	1	5	1	1	2	1	1	4	3	1	2	1	1	4	4	2	4	4	1
3645	1	178561142	178709239	8	6	4	1	2	1	4	1	2	2	1	2	4	1	4	2	3	2	1	2	4	4	2	5	2	2	3	1	5	2	1	5	1	2	4	1	1	3	1	1	2	6	3	6	3	4
3647	1	178712385	178740185	4	3	2	1	2	1	2	1	2	2	1	2	2	1	2	2	2	2	1	2	2	2	2	3	2	2	2	1	3	2	1	3	1	2	2	1	1	2	1	1	2	2	2	2	2	2
3648	1	178755536	178777431	4	4	2	1	2	1	2	1	2	2	1	2	2	1	2	2	2	2	1	2	2	2	2	3	2	2	2	1	4	2	1	3	1	2	2	1	1	2	1	1	2	2	2	2	2	2
3649	1	178781256	178784141	3	2	2	1	2	1	2	1	2	2	1	2	2	1	2	2	2	2	1	2	2	2	2	1	2	2	2	1	1	2	1	1	1	2	2	1	1	2	1	1	2	2	2	2	2	2
3650	1	178815216	178859346	3	4	2	1	2	1	2	1	2	2	1	2	2	1	2	2	2	2	1	2	2	2	2	3	2	2	2	1	4	2	1	4	1	2	2	1	1	2	1	1	2	2	2	2	2	2
3651	1	178862836	178918165	6	5	4	1	2	1	4	1	2	2	1	2	4	1	4	2	5	2	1	2	4	4	2	1	2	2	3	1	1	2	1	1	1	2	4	1	1	3	1	1	2	4	4	4	4	4
3652	1	178918272	178957715	6	5	4	1	2	1	5	1	5	2	1	2	5	1	4	2	5	2	1	2	5	4	2	5	2	2	3	1	3	2	1	5	1	2	5	1	1	3	1	1	2	5	5	5	5	4
3653	1	178990167	179214822	6	4	4	1	2	1	4	1	1	2	1	2	4	1	4	2	1	2	1	2	4	4	2	4	2	2	3	1	1	2	1	3	1	2	4	1	1	3	1	1	2	4	4	4	4	1
3654	1	179226196	179261232	4	4	2	1	2	1	2	1	2	2	1	2	2	1	2	2	3	2	1	2	2	2	2	4	2	2	2	1	4	2	1	4	1	2	2	1	1	2	1	1	2	2	3	2	2	3
3655	1	179271165	179302460	2	6	2	1	2	1	4	1	2	2	1	2	2	1	2	2	5	6	4	2	2	2	2	6	2	2	3	1	6	2	4	2	1	2	2	1	1	3	1	2	2	2	2	2	2	1
3656	1	179319229	179400111	4	6	4	1	1	1	4	1	5	2	1	2	4	1	4	2	1	2	1	2	4	4	2	4	2	2	3	1	2	4	1	6	1	2	4	1	1	3	1	5	2	4	4	4	4	3
3659	1	179440692	179484108	5	2	1	1	1	1	1	1	1	1	1	1	1	1	1	1	1	1	1	1	1	1	1	2	1	1	2	1	1	1	1	2	1	1	1	1	1	2	1	1	1	1	1	1	1	1
3660	1	179596213	179663739	2	4	2	1	1	1	4	1	1	1	1	1	3	1	3	1	1	1	1	1	3	3	1	3	1	1	2	1	1	3	1	2	1	1	4	1	1	2	1	1	1	4	3	4	3	1
3662	1	179670858	179693325	2	2	1	1	1	1	2	1	2	1	1	1	1	1	1	1	2	1	1	1	1	1	1	2	2	1	2	1	1	1	1	2	1	1	2	1	1	2	1	1	1	2	1	2	1	2
3663	1	179693697	179727571	2	5	4	1	2	2	5	2	4	2	2	1	4	2	4	2	5	2	2	2	4	4	2	5	3	2	3	1	2	4	2	4	2	2	5	2	2	3	2	4	2	3	4	3	4	5
3665	1	179735285	180076276	3	6	3	1	1	1	4	1	5	1	1	1	3	1	3	1	1	1	1	1	3	3	1	1	1	1	2	1	1	3	1	6	1	1	4	1	1	2	1	2	1	4	3	4	3	1
3668	1	180119351	180186619	6	3	2	1	1	1	3	1	2	1	1	1	2	1	2	1	1	1	1	1	2	2	1	1	1	1	2	1	1	2	1	2	1	1	3	1	1	2	1	2	1	3	2	3	2	1
3669	1	180203549	180239913	2	4	3	1	2	1	3	2	3	2	2	2	3	2	3	2	2	2	2	2	3	3	2	4	2	2	3	1	2	3	2	4	2	2	3	2	2	3	2	3	1	3	3	3	3	2
3671	1	180241100	180255965	3	3	2	1	1	1	3	1	2	1	1	1	2	1	2	1	1	1	1	1	2	2	1	3	1	1	2	1	1	2	1	2	1	1	3	1	1	2	1	2	1	3	2	3	2	1
3674	1	180260701	180463099	9	6	3	1	1	1	4	1	2	1	1	1	3	1	3	1	1	1	1	1	3	3	1	5	1	1	2	1	1	3	1	2	1	1	4	1	1	2	1	2	1	6	3	4	3	1
3677	1	180478474	180552223	7	6	3	1	1	1	4	1	3	1	1	1	3	1	3	1	3	1	1	1	1	1	1	5	3	1	2	1	1	3	1	6	1	1	4	1	1	2	1	1	1	4	3	4	3	3
3679	1	180555340	180618392	5	4	3	1	1	1	2	1	4	1	1	1	3	1	3	1	4	1	1	1	3	3	1	2	4	1	2	1	1	3	1	4	1	1	2	1	1	2	1	4	1	2	3	2	3	4
3680	1	180649741	180678320	2	5	3	1	1	1	2	1	4	1	1	1	3	1	3	1	4	1	1	1	3	3	1	4	4	1	2	1	5	2	1	2	1	1	4	1	1	2	1	4	1	4	3	4	4	4
3682	1	180678447	180735600	5	3	2	1	1	1	2	1	3	1	1	1	2	1	2	1	3	1	1	1	2	2	1	2	3	1	2	1	1	2	1	2	1	1	2	1	1	2	1	3	1	2	2	2	2	3
3684	1	180769580	180822683	4	3	3	1	1	1	3	1	3	1	1	1	3	1	3	1	1	1	1	1	3	3	1	1	1	1	2	1	1	3	1	2	1	1	3	1	1	2	1	3	1	3	3	3	3	1
3685	1	180826331	180956915	4	6	3	1	1	1	4	1	5	1	1	1	3	1	3	1	1	1	1	1	3	3	1	1	1	1	2	1	1	3	1	6	1	1	3	1	1	2	1	5	1	5	3	3	3	1
3687	1	180961089	180980788	3	4	3	1	1	1	2	1	1	1	1	1	3	1	3	1	3	1	1	1	3	3	1	1	1	1	2	1	1	3	1	2	1	1	3	1	1	2	1	1	1	3	3	3	3	4
3688	1	180984374	180984374	1	3	3	1	1	1	1	1	1	1	1	1	3	1	3	1	1	1	1	1	3	3	1	1	1	1	2	1	1	3	1	2	1	1	3	1	1	2	1	1	1	3	1	3	3	2
3692	1	180989939	181042453	7	4	3	1	1	1	3	1	1	1	1	1	3	1	3	1	4	1	1	1	3	3	1	1	1	1	2	1	3	3	1	2	1	1	3	1	1	2	1	1	1	3	3	3	3	4
3693	1	181071516	181073195	2	5	1	1	1	1	2	1	1	1	3	1	1	1	1	1	1	1	1	1	1	1	1	1	1	3	2	3	1	1	1	4	5	1	1	1	1	2	1	1	1	5	5	5	1	4
3694	1	181088529	181124888	4	4	3	1	1	1	4	1	1	1	1	1	3	1	3	1	3	1	1	1	3	3	1	1	1	3	2	1	1	3	1	3	1	1	3	1	1	2	1	1	1	3	3	3	3	2
3696	1	181141730	181167757	4	3	3	1	1	1	2	1	1	1	1	1	3	1	3	1	1	1	1	1	3	3	1	1	1	3	2	1	1	3	1	3	1	1	3	1	1	2	1	1	1	3	3	3	3	1
3697	1	181179412	181254115	4	4	2	1	1	1	3	1	1	1	1	1	2	1	2	1	3	1	1	1	2	2	1	1	1	2	2	1	1	2	1	4	1	1	2	1	1	2	1	1	1	2	2	2	2	3
3698	1	181254194	181254863	2	2	2	1	1	1	2	1	1	1	1	1	2	1	2	1	1	1	1	1	2	2	1	1	1	2	2	1	1	2	1	1	1	1	2	1	1	2	1	1	1	2	2	2	2	1
3700	1	181272899	181326987	4	5	3	1	1	1	4	1	1	1	1	1	3	1	3	1	5	1	1	1	3	3	1	1	1	3	2	1	1	3	1	5	1	1	3	1	1	2	1	1	1	3	3	3	3	1
3701	1	181330284	181436563	2	5	3	1	1	1	2	1	5	1	4	1	3	1	3	1	1	1	1	1	3	3	1	1	1	4	2	4	1	3	1	5	1	1	3	1	1	2	1	5	1	3	3	3	2	1
3702	1	181489060	181536085	2	2	2	1	1	1	1	1	1	1	1	1	2	1	2	1	2	1	1	1	2	2	1	1	1	1	2	1	1	2	1	1	1	1	2	1	1	2	1	1	1	2	1	2	1	1
3704	1	181540656	181629316	2	2	2	1	1	1	1	1	2	1	1	1	2	1	2	1	2	1	1	1	2	2	1	1	1	1	2	1	1	2	1	2	1	1	2	1	1	2	1	1	1	2	1	2	1	2
3705	1	181677953	181697398	6	2	2	1	1	1	2	1	2	1	1	1	2	1	2	1	2	1	1	1	2	2	1	1	1	1	2	1	1	2	1	1	1	1	2	1	1	2	1	2	1	2	1	2	2	2
3707	1	181702367	181795274	5	6	4	1	1	3	5	1	6	3	1	1	4	1	4	1	2	1	1	1	4	4	1	1	1	3	2	1	1	4	1	3	3	1	4	3	3	2	1	6	1	4	1	4	5	6
3709	1	181800647	181924678	10	6	4	1	1	3	4	4	6	3	1	1	4	1	3	1	3	1	1	1	4	4	1	4	1	5	2	1	1	4	1	5	3	1	4	3	3	2	1	6	1	4	4	4	2	4
3711	1	181934048	181970809	3	3	2	1	1	3	2	2	3	3	1	1	2	1	3	1	3	1	1	1	2	2	1	2	1	2	2	1	1	2	1	3	3	1	2	3	3	2	1	3	1	2	2	2	3	2
3713	1	181996160	181996208	2	2	2	1	1	2	2	2	2	2	1	1	2	1	2	1	2	1	1	1	2	2	1	2	1	2	1	1	1	2	1	2	2	1	2	2	2	1	1	1	1	2	2	2	2	2
3715	1	182025540	182036664	2	5	3	1	1	3	3	3	3	3	1	1	3	1	3	1	3	5	1	1	4	3	1	3	1	3	2	1	5	3	1	4	4	1	4	3	3	2	1	3	1	4	4	4	5	3
3716	1	182038378	182107981	6	6	4	1	1	3	4	4	5	3	1	1	4	1	3	1	5	1	1	1	4	4	1	4	1	4	2	1	1	4	1	5	3	1	4	3	3	2	1	5	1	6	4	6	3	4
3718	1	182113443	182177416	5	6	1	1	1	3	1	1	5	3	1	1	1	1	3	1	4	1	1	1	1	1	1	1	1	1	2	1	1	1	1	2	3	1	1	3	3	2	1	5	1	1	1	1	6	1
3719	1	182178001	182197733	3	6	3	1	2	4	3	3	3	4	1	5	3	2	4	2	4	5	1	1	3	3	1	3	1	3	3	2	5	3	2	3	4	1	3	4	4	3	2	3	5	3	6	6	5	3
3721	1	182213911	182239120	2	6	2	1	1	2	2	2	4	2	5	1	2	1	2	1	2	1	1	1	2	2	1	2	1	3	2	6	1	2	1	2	2	1	2	2	2	2	1	4	1	2	1	2	3	2
3723	1	182244469	182348194	3	6	5	1	2	4	4	5	2	4	2	2	5	6	3	2	3	2	2	2	3	4	2	2	2	4	3	1	2	3	2	3	4	2	5	4	4	3	2	2	2	5	6	5	4	4
3724	1	182361967	182372198	5	6	5	1	2	4	6	5	5	2	2	2	5	2	6	2	6	2	2	2	1	5	2	5	2	5	3	2	5	1	2	3	4	2	5	4	4	3	2	5	5	2	5	5	6	5
3726	1	182400186	182577203	16	6	1	1	1	3	4	1	5	4	1	1	1	1	3	1	3	1	1	1	1	1	1	1	1	1	2	1	1	1	1	6	3	1	1	3	3	2	1	5	1	1	4	1	4	1
3728	1	182588230	182731774	5	6	4	1	1	3	5	4	4	5	1	1	4	1	5	1	5	1	1	1	1	4	1	4	1	4	2	1	4	1	1	2	3	1	4	3	3	2	1	4	4	6	5	4	5	4
3730	1	182731837	182764567	4	6	4	1	1	3	5	4	4	5	1	1	4	1	2	1	2	1	1	1	1	4	1	4	1	1	2	1	4	1	1	6	3	1	4	3	3	2	1	4	4	1	5	4	5	1
3732	1	182796297	182864312	4	6	1	1	1	3	5	1	2	5	3	1	1	1	6	1	6	1	1	1	1	1	1	1	1	4	2	3	2	1	1	3	3	1	1	3	3	2	1	2	1	1	5	1	6	1
3734	1	182865497	182944771	5	6	1	1	1	3	5	1	4	5	1	1	1	1	6	1	6	1	1	1	1	1	1	1	1	4	2	1	4	1	1	6	3	1	1	3	3	2	1	4	1	1	5	1	2	1
3736	1	182986291	183098037	6	4	3	1	1	2	2	3	4	2	1	1	3	1	4	1	4	1	1	1	1	3	1	3	1	4	2	1	4	1	1	2	2	1	3	2	2	2	1	4	3	1	2	3	4	1
3737	1	183110878	183110878	1	3	1	1	1	2	2	1	1	3	1	1	1	1	1	1	1	1	1	1	1	1	1	1	1	1	3	1	1	1	1	2	3	1	1	3	2	2	1	1	1	1	3	1	1	1
3739	1	183114738	183114738	1	3	1	1	1	3	3	1	1	2	1	1	1	1	1	1	1	1	1	1	1	1	1	1	1	1	3	1	1	1	1	3	2	1	1	2	2	2	1	1	1	1	2	1	1	1
3740	1	183144887	183146150	3	2	1	1	1	2	1	1	1	1	1	1	1	1	1	1	1	1	1	1	1	1	1	1	1	1	2	1	1	1	1	1	2	1	1	2	2	2	1	1	1	1	1	1	1	1
3741	1	183152198	183213971	4	3	1	1	1	2	3	1	1	3	1	1	1	1	1	1	1	1	1	1	1	1	1	1	1	1	2	1	1	1	1	1	2	1	1	2	2	2	1	1	1	1	3	1	1	1
3744	1	183215613	183299477	11	4	1	1	1	3	4	1	1	4	1	1	1	1	1	1	1	1	1	1	1	1	1	1	1	1	2	1	1	1	1	3	3	1	1	3	3	2	1	1	1	1	4	1	1	1
3745	1	183323439	183347401	4	3	3	1	1	2	3	3	3	3	1	1	3	1	3	1	3	1	1	1	1	3	1	3	1	2	2	1	3	1	1	2	2	1	3	2	2	2	1	3	3	1	3	3	3	1
3746	1	183359733	183359733	1	3	2	1	1	3	2	2	2	2	1	1	2	1	2	3	2	1	1	1	1	2	3	2	1	2	2	3	2	1	3	2	1	1	2	1	3	2	1	2	2	1	2	2	2	1
3747	1	183370028	183382836	3	5	4	1	1	3	2	4	5	2	1	1	4	1	2	1	3	1	1	1	1	4	1	4	1	4	3	1	5	1	1	3	2	1	4	3	2	2	1	5	4	1	2	4	4	1
3748	1	183405683	183465813	6	6	4	1	1	3	5	4	2	6	1	1	4	1	6	1	6	4	1	1	1	4	4	4	4	4	2	1	2	1	1	2	3	1	4	3	3	2	1	2	4	1	5	1	4	1
3749	1	183468991	183616899	4	5	4	1	1	3	3	3	4	4	1	1	4	1	4	1	4	3	1	1	1	3	3	4	3	3	2	1	4	1	1	2	5	1	4	3	3	2	1	4	3	1	2	3	3	1
[truncated: 21,886 more rows]
[truncated: 4 more columns]
