# Supplementary material for: Integrated genomics of susceptibility to alkylator-induced leukemia in mice
Source: BMC Genomics. 2010 Nov 17;11:638. doi: 10.1186/1471-2164-11-638 (PMC3018144; doi:10.1186/1471-2164-11-638)
Supplement: Additional file 4 — Supplementary Table S2. Annotation of genes differentially expressed between t-AML susceptible and resistant strains of mice. [file 1471-2164-11-638-S4.XLS]

## Sheet: Sheet1
Supplementary Table 2: Genes Dfferentially Expressed Between t-AML Resistant and Susceptible Strains of Mice
Illumina search_key0	FDR	Susceptible	Resistant	mgi	symbol	entrez	name
scl24737.11_591	3.87865e-05	8.41472	9.40663	MGI:1277950	Casp9	12371	caspase 9
scl0014961.2_33	0.000245234	6.93129	6.68612	NA	LOC641240	641240	similar to H-2 class II histocompatibility antigen, A-D beta chain precursor
scl41280.17_8	0.00119367	10.3475	10.8425	MGI:1914743	Mett10d	67493	methyltransferase 10 domain containing
scl016149.9_25	0.00242585	10.1719	10.8521	MGI:96534	Cd74	16149	CD74 antigen (invariant polypeptide of major histocompatibility complex, class II antigen-associated)
scl0002824.1_16	0.00362602	7.86277	8.43532	MGI:1919154	Paqr7	71904	progestin and adipoQ receptor family member VII
scl16530.10_431	0.00362602	6.48252	6.57851	MGI:2443131	A630001G21Rik	319997	RIKEN cDNA A630001G21 gene
scl44029.9_118	0.00362602	6.50745	6.63605	MGI:104783	Atxn1	20238	ataxin 1
GI_31981856	0.00362602	10.3808	10.1073	MGI:2384815	Mtrf1	211253	mitochondrial translational release factor 1
scl00229584.2_82	0.00362602	7.0392	7.5658	MGI:2442117	Pogz	229584	pogo transposable element with ZNF domain
scl017990.3_27	0.00362602	7.35239	6.94617	MGI:1341799	Ndrg1	17988	N-myc downstream regulated gene 1
scl0330260.1_61	0.00362602	6.78045	6.95115	MGI:106687	Pon2	330260	paraoxonase 2
scl52823.10.1_53	0.00404983	6.92765	6.69944	MGI:1861434	Ctsf	56464	cathepsin F
scl43154.2_481	0.00404983	6.54257	7.2532	MGI:99435	Arf6	11845	ADP-ribosylation factor 6
scl19584.5_86	0.00451619	7.15154	7.60367	MGI:2446136	Arrdc1	215705	arrestin domain containing 1
ri|C920011N12|PX00178G17|AK050603|1597-S	0.00451619	7.42136	7.70746	NA	NA	NA	NA
scl00226139.2_5	0.00451619	9.15558	8.84917	MGI:1920112	Cox15	226139	COX15 homolog, cytochrome c oxidase assembly protein (yeast)
scl0003600.1_3	0.00451619	6.91306	6.78754	MGI:3045495	Tmem205	235043	transmembrane protein 205
scl49316.10.1_12	0.00451619	7.97385	8.27754	MGI:1915088	Dnajb11	67838	DnaJ (Hsp40) homolog, subfamily B, member 11
scl25784.5.1_54	0.00451619	7.40032	7.91138	MGI:2448536	Pdap1	231887	PDGFA associated protein 1
scl23718.13.1_59	0.00476468	6.85503	7.28483	MGI:1933365	Sytl1	269589	synaptotagmin-like 1
scl014872.2_19	0.00476468	6.80811	6.61692	MGI:106188	Gstt2	14872	glutathione S-transferase, theta 2
ri|2700019J03|ZX00063A19|AK012264|1617	0.00482924	6.7658	6.51482	MGI:3589112	Tomm40l	641376	translocase of outer mitochondrial membrane 40 homolog-like (yeast)
ri|C030017D11|PX00074H11|AK047718|2024	0.00557371	6.32117	6.54426	MGI:2444531	B230339M05Rik	228850	RIKEN cDNA B230339M05 gene
scl23093.1.1_122	0.00557371	6.5495	6.74284	MGI:2139740	Ppm1l	242083	protein phosphatase 1 (formerly 2C)-like
scl33949.16_183	0.00557371	8.27242	8.58407	MGI:2387215	Erlin2	244373	ER lipid raft associated 2
scl0066884.2_148	0.00557371	9.54281	9.83995	MGI:1914134	Appbp2	66884	amyloid beta precursor protein (cytoplasmic tail) binding protein 2
scl33050.3.1_15	0.00687115	6.99873	7.29685	MGI:1916344	Tmem160	69094	transmembrane protein 160
scl45762.22.1_73	0.00698326	9.32032	8.66778	MGI:107721	Dnahc1	110084	dynein, axonemal, heavy chain 1
scl23509.31_82	0.00698326	8.72189	9.18395	MGI:1927086	Ube4b	63958	ubiquitination factor E4B, UFD2 homolog (S. cerevisiae)
scl0002234.1_37	0.007238	8.54216	9.1232	MGI:96534	Cd74	16149	CD74 antigen (invariant polypeptide of major histocompatibility complex, class II antigen-associated)
scl0320411.1_266	0.007238	7.15225	7.59332	MGI:2443970	A730089K16Rik	320411	RIKEN cDNA A730089K16 gene
scl0069994.1_21	0.007238	6.42602	6.56438	MGI:1917244	Ddi2	68817	DNA-damage inducible protein 2
scl0235043.1_144	0.007238	6.4857	6.73208	MGI:3045495	Tmem205	235043	transmembrane protein 205
scl052898.2_0	0.00831487	10.0271	9.64027	MGI:106369	Rnasek	52898	ribonuclease, RNase K
scl0056422.1_70	0.00855028	9.77869	9.35945	MGI:1891704	Hbs1l	56422	Hbs1-like (S. cerevisiae)
scl0104175.6_273	0.00863785	7.96193	8.67067	MGI:2135937	Sbk1	104175	SH3-binding kinase 1
scl17654.5.1_10	0.00865529	8.10678	8.62697	MGI:1858418	Ramp1	51801	receptor (calcitonin) activity modifying protein 1
scl0002121.1_81	0.00943556	7.16265	7.49447	MGI:1923272	5830417I10Rik	76022	RIKEN cDNA 5830417I10 gene
scl0212377.14_6	0.00943556	10.3434	10.7753	MGI:2684980	F730047E07Rik	212377	RIKEN cDNA F730047E07 gene
scl00048.1_13-S	0.00943556	7.14072	6.48407	NA	NA	NA	NA
scl32026.9.1_5	0.00943556	7.50632	8.30061	MGI:1916211	Phkg2	68961	phosphorylase kinase, gamma 2 (testis)
scl067223.1_25	0.00943556	11.1944	11.413	MGI:1914473	Rrp15	67223	ribosomal RNA processing 15 homolog (S. cerevisiae)
scl30210.43.1_46	0.00943556	8.8114	9.2221	MGI:2141625	Nup205	70699	nucleoporin 205
scl19472.10_43	0.0107349	8.78667	9.21579	MGI:2385131	Sh3glb2	227700	SH3-domain GRB2-like endophilin B2
scl0021372.2_85	0.0107555	7.57094	7.21994	MGI:1336172	Tbl1x	21372	transducin (beta)-like 1 X-linked
scl23587.2.1_135	0.0110088	6.38465	6.55246	MGI:3526447	Rsc1a1	69994	regulatory solute carrier protein, family 1, member 1
scl26823.7_21	0.011123	9.62114	9.98819	NA	NA	NA	NA
ri|2210039O17|ZX00079D03|AK019056|357	0.0113165	6.91061	7.1804	MGI:107768	Zfp87	170763	zinc finger protein 87
scl50848.2.4_56	0.0118494	7.01501	7.42879	MGI:1916543	1700001C07Rik	69293	RIKEN cDNA 1700001C07 gene
scl47796.32_10	0.0118494	8.77702	9.07607	MGI:2442558	Heatr7a	223658	HEAT repeat containing 7A
GI_25030159	0.0118494	9.50863	9.20279	NA	LOC634046	634046	similar to T-cell receptor alpha chain V region CTL-F3 precursor
scl26911.1.1_139	0.0118494	8.32185	9.07564	MGI:1925396	7330423F06Rik	78146	RIKEN cDNA 7330423F06 gene
ri|E130314A20|PX00209O16|AK053830|1621	0.0118494	9.19371	9.61392	MGI:1346879	Map3k10	269881	mitogen-activated protein kinase kinase kinase 10
scl0003028.1_68	0.0118494	8.43226	8.78318	MGI:1915376	Fahd2a	68126	fumarylacetoacetate hydrolase domain containing 2A
scl00320795.2_6	0.0118494	6.48826	6.76781	MGI:108022	Pkn1	320795	protein kinase N1
scl32819.7.1_18	0.0118494	6.43144	6.66057	MGI:2142037	Alkbh6	233065	alkB, alkylation repair homolog 6 (E. coli)
scl070302.4_170	0.0118494	6.24899	6.32407	MGI:1914552	Zc3h13	67302	zinc finger CCCH type containing 13
scl00233204.2_75-S	0.0118494	6.68219	6.97898	NA	NA	NA	NA
scl084652.1_47	0.0118494	6.3559	6.44366	MGI:2149839	Fam126a	84652	family with sequence similarity 126, member A
scl39238.2.1_49	0.0118494	7.6136	8.17623	MGI:1913681	1810049H13Rik	66431	RIKEN cDNA 1810049H13 gene
GI_58037204-A	0.0118494	6.93067	6.75392	NA	NA	NA	NA
scl52798.4.1_101	0.0118494	7.36042	7.18568	MGI:1913637	Nudt8	66387	nudix (nucleoside diphosphate linked moiety X)-type motif 8
scl0108991.1_11	0.0118494	6.61631	6.86279	NA	NA	NA	NA
scl011799.4_8	0.0118494	11.2465	10.812	MGI:1203517	Birc5	11799	baculoviral IAP repeat-containing 5
scl50763.13.1_199	0.0118494	9.88957	10.4144	MGI:1100500	Flot1	14251	flotillin 1
scl066158.1_320	0.0118494	8.79584	9.18341	MGI:1920115	Cxx1c	72865	CAAX box 1 homolog C (human)
scl29467.5.1_148-S	0.0123547	6.95749	7.44089	NA	NA	NA	NA
scl0069188.1_256	0.0125628	8.92485	8.63348	MGI:1924825	Mll5	69188	myeloid/lymphoid or mixed-lineage leukemia 5
scl075678.13_86	0.0125628	7.82254	8.31957	MGI:1922928	Ippk	75678	inositol 1,3,4,5,6-pentakisphosphate 2-kinase
scl18678.1.201_0	0.0125628	12.1838	12.7052	MGI:1917716	Ckap2l	70466	cytoskeleton associated protein 2-like
scl28891.9_444	0.0125628	6.63812	6.49573	MGI:103254	Rpia	19895	ribose 5-phosphate isomerase A
scl0230721.14_14	0.0125628	8.19817	7.59507	NA	LOC100048654	100048654	similar to Poly A binding protein, cytoplasmic 4
scl26033.1.1904_52	0.0126658	7.10324	7.31566	MGI:2384298	Sbno1	243272	sno, strawberry notch homolog 1 (Drosophila)
GI_38073685	0.0129427	10.2041	10.6851	MGI:1925491	Batf3	381319	basic leucine zipper transcription factor, ATF-like 3
scl32070.13_140	0.0129427	9.43373	9.99502	MGI:105367	Il4ra	16190	interleukin 4 receptor, alpha
scl53993.1_640	0.0129427	6.96004	7.80982	NA	NA	NA	NA
ri|6030490M24|PX00058J03|AK031689|3396	0.0129427	7.13912	6.64806	MGI:1096397	Polr1a	20019	polymerase (RNA) I polypeptide A
scl53497.9_18	0.0129427	6.94665	6.54308	MGI:1918961	Mus81	71711	MUS81 endonuclease homolog (yeast)
scl37650.12_395	0.0129427	7.96025	7.74754	MGI:1922567	4930547N16Rik	75317	RIKEN cDNA 4930547N16 gene
scl026417.10_0	0.0129427	9.24587	8.61373	MGI:1346859	Mapk3	26417	mitogen-activated protein kinase 3
scl016202.8_23	0.0129427	11.065	11.551	MGI:3646097	EG621824	621824	predicted gene, EG621824
scl21150.5.1_23	0.0129427	6.50683	6.62298	MGI:1927576	Fam69b	56279	family with sequence similarity 69, member B
scl0077579.2_42	0.0129427	11.3476	11.7318	MGI:1930780	Myh10	77579	myosin, heavy polypeptide 10, non-muscle
scl30691.10.4_70	0.0129427	6.50021	6.76096	MGI:1920908	Spns1	73658	spinster homolog 1 (Drosophila)
scl36608.1.2555_34	0.0129427	9.77687	9.1792	MGI:2445056	C730029A08Rik	320926	RIKEN cDNA C730029A08 gene
scl41808.6_29	0.0129427	7.54774	7.08251	MGI:97842	Rab1	19324	RAB1, member RAS oncogene family
scl46686.16.1_15	0.0129427	12.9471	13.5031	MGI:96616	Itgb7	16421	integrin beta 7
scl49445.4_192	0.0129427	7.8414	8.34087	MGI:1916303	1810013L24Rik	69053	RIKEN cDNA 1810013L24 gene
scl39223.3.102_51	0.0129427	8.08768	8.4234	MGI:1915130	Dcxr	67880	dicarbonyl L-xylulose reductase
scl34205.11.307_7	0.0129427	11.4906	11.8282	MGI:1924337	Ankrd11	77087	ankyrin repeat domain 11
scl0002836.1_427	0.0129427	10.3463	10.7946	MGI:107628	Prdm2	110593	PR domain containing 2, with ZNF domain
scl0003418.1_3	0.0129427	6.83993	7.08475	MGI:87913	Acy1	109652	aminoacylase 1
scl34521.8.1_20	0.0129427	8.18862	8.64712	MGI:2136825	N4bp1	80750	NEDD4 binding protein 1
scl0068607.2_14	0.0129427	8.346	7.92997	MGI:1890404	Serhl	68607	serine hydrolase-like
scl012909.6_94-S	0.0129427	6.74524	7.18728	NA	NA	NA	NA
scl068323.1_52	0.0129427	8.76581	9.28137	MGI:1915573	Nudt22	68323	nudix (nucleoside diphosphate linked moiety X)-type motif 22
scl00381314.1_0	0.0129427	11.6322	11.2648	MGI:1919586	Iars2	381314	isoleucine-tRNA synthetase 2, mitochondrial
scl33579.4.1_22	0.0129427	7.23026	7.07387	MGI:96891	Lyl1	17095	lymphoblastomic leukemia 1
scl18325.32_1	0.0129427	11.3365	10.7764	MGI:1918025	Prkcbp1	228880	protein kinase C binding protein 1
ri|2400007G07|ZX00041I11|AK010296|2164	0.0129427	6.37534	6.53525	MGI:1914230	Zdhhc6	66980	zinc finger, DHHC domain containing 6
scl070247.20_34	0.0129427	8.94546	9.33179	MGI:1917497	Psmd1	70247	proteasome (prosome, macropain) 26S subunit, non-ATPase, 1
scl47757.5.8_11	0.0129427	6.37218	6.46068	MGI:96777	Lgals1	16852	lectin, galactose binding, soluble 1
scl30657.16.1_159	0.0129749	6.54532	6.35193	MGI:1925638	Mvp	78388	major vault protein
scl34988.19_284	0.013691	7.56744	8.44221	MGI:1344416	Ash2l	23808	ash2 (absent, small, or homeotic)-like (Drosophila)
scl40007.20.1_33	0.013691	12.6759	13.2271	MGI:2388270	Centb1	216859	centaurin, beta 1
scl00213054.1_9	0.0137103	8.39296	9.47856	NA	NA	NA	NA
scl35876.16_119	0.0137103	9.17383	9.63106	MGI:2385311	Dlat	235339	dihydrolipoamide S-acetyltransferase (E2 component of pyruvate dehydrogenase complex)
scl9889.1.1_2	0.0137103	7.92283	8.58503	MGI:1915972	1110029L17Rik	68722	RIKEN cDNA 1110029L17 gene
scl0068977.2_330	0.0137103	8.42571	9.15589	MGI:1919877	Haghl	68977	hydroxyacylglutathione hydrolase-like
scl44247.2.1_245	0.0137199	11.6958	12.1765	MGI:2441809	A530099J19Rik	319293	RIKEN cDNA A530099J19 gene
scl24968.2_41	0.0137199	7.6001	8.27407	MGI:1922063	Fam176b	230752	family with sequence similarity 176, member B
scl0002439.1_13	0.0137199	10.1982	10.6614	MGI:1914292	Rabl4	67042	RAB, member of RAS oncogene family-like 4
scl37692.1.1_22	0.0137199	7.32942	7.68503	MGI:1333809	S1pr4	13611	sphingosine-1-phosphate receptor 4
scl32897.2_237	0.0137199	7.11976	6.88579	MGI:2180697	Sertad3	170742	SERTA domain containing 3
scl44826.11.1_30	0.0137199	9.56567	9.91497	NA	LOC100045393	100045393	similar to guanosine monophosphate reductase
scl21707.11_464	0.0137199	8.50776	9.05427	MGI:1858415	Ddx20	53975	DEAD (Asp-Glu-Ala-Asp) box polypeptide 20
scl41447.1.27_21	0.0137199	7.24954	7.71551	MGI:1916471	2410006H16Rik	69221	RIKEN cDNA 2410006H16 gene
scl015384.1_1	0.0137199	7.91801	7.58531	MGI:1330294	Hnrnpab	15384	heterogeneous nuclear ribonucleoprotein A/B
ri|2810406C12|ZX00034P03|AK013008|953	0.0139908	11.5714	11.0282	NA	LOC100046483	100046483	similar to casein kinase II, alpha prime subunit
ri|A830007F21|PX00661L13|AK080590|992	0.0140404	11.6167	12.1479	MGI:2442480	Pigv	230801	phosphatidylinositol glycan anchor biosynthesis, class V
GI_38075745	0.0140404	6.66608	6.46065	MGI:1924256	Ddrgk1	77006	DDRGK domain containing 1
scl070083.1_37	0.0140404	8.41481	8.07416	MGI:1917333	Metrn	70083	meteorin, glial cell differentiation regulator
scl0004190.1_3	0.0140436	7.83014	8.29493	MGI:1924825	Mll5	69188	myeloid/lymphoid or mixed-lineage leukemia 5
scl34125.2_74	0.0140919	10.015	10.4474	MGI:1913932	Trappc5	66682	trafficking protein particle complex 5
scl37022.6.1_3	0.0140984	11.9309	11.1825	MGI:88331	Cd3d	12500	CD3 antigen, delta polypeptide
scl40153.15.1_46	0.0140984	11.6523	11.0806	MGI:1349409	Cops3	26572	COP9 (constitutive photomorphogenic) homolog, subunit 3 (Arabidopsis thaliana)
ri|2310057K05|ZX00059N13|AK009963|901	0.0141553	9.61372	10.1537	MGI:2441877	C130036L24Rik	319336	RIKEN cDNA C130036L24 gene
scl39097.20.1_27	0.0141553	10.0831	9.75292	MGI:1891704	Hbs1l	56422	Hbs1-like (S. cerevisiae)
scl32922.5.1_20	0.0141553	12.6798	13.2304	MGI:2387643	B9d2	232987	B9 protein domain 2
scl36523.6.1_28	0.0143957	6.65788	7.00133	MGI:1913845	Aste1	66595	asteroid homolog 1 (Drosophila)
scl31698.2_26	0.0145419	7.50969	8.14224	MGI:1347477	Foxa3	15377	forkhead box A3
scl067876.4_28	0.0145419	6.35504	6.24452	MGI:1915126	Coq10b	67876	coenzyme Q10 homolog B (S. cerevisiae)
scl0228359.12_143	0.0149126	6.29363	6.48526	MGI:2445003	Arhgap1	228359	Rho GTPase activating protein 1
ri|D630041E16|PX00198C07|AK085561|1802	0.0151676	7.84221	8.26324	MGI:1277950	Casp9	12371	caspase 9
scl0003826.1_18	0.0151676	8.66145	8.15063	MGI:1351911	Ilvbl	216136	ilvB (bacterial acetolactate synthase)-like
scl0269582.3_30	0.0151676	9.47848	9.92112	MGI:2445153	Clspn	269582	claspin homolog (Xenopus laevis)
scl24999.4_423	0.0152627	6.95609	7.52235	MGI:96799	Mycl1	16918	v-myc myelocytomatosis viral oncogene homolog 1, lung carcinoma derived (avian)
ri|C130064E22|PX00171K07|AK048477|4157	0.0152627	9.26483	8.86352	NA	NA	NA	NA
scl077593.16_22	0.0152627	7.10165	7.43572	MGI:101850	Usp45	77593	ubiquitin specific petidase 45
scl25095.5.1_29	0.0152627	8.35958	9.0868	MGI:1914432	Pdzk1ip1	67182	PDZK1 interacting protein 1
scl069745.1_205	0.0152627	8.68588	8.11104	MGI:1916995	Pold4	69745	polymerase (DNA-directed), delta 4
scl17133.5.1_20	0.0153788	8.19692	8.85888	MGI:1277956	Pycr2	69051	pyrroline-5-carboxylate reductase family, member 2
scl33562.10.1_132	0.0156094	7.08736	7.39245	MGI:1915878	Fbxw9	68628	F-box and WD-40 domain protein 9
scl0170707.1_0	0.0156094	8.17213	7.6778	MGI:2158502	Usp48	170707	ubiquitin specific peptidase 48
scl49986.4.421_6	0.0156094	9.99487	10.5353	MGI:1340031	Nfkbil1	18038	nuclear factor of kappa light polypeptide gene enhancer in B-cells inhibitor-like 1
scl34569.13_162	0.0157443	9.87649	10.2491	MGI:2684420	BC057552	212123	cDNA sequence BC057552
ri|B230386D16|PX00161H18|AK046451|1121	0.0158699	10.0219	9.24286	MGI:1924337	Ankrd11	77087	ankyrin repeat domain 11
scl21847.2.1_30	0.0158699	8.5302	8.13834	MGI:1917019	Tnfaip8l2	69769	tumor necrosis factor, alpha-induced protein 8-like 2
scl0013685.1_134	0.0160687	7.3462	7.94831	NA	NA	NA	NA
ri|2410112O06|ZX00082C09|AK010766|1602	0.0160687	9.49666	8.98739	MGI:1924034	Mtif2	76784	mitochondrial translational initiation factor 2
scl54150.7.1_69	0.0160687	7.6236	8.58534	MGI:105940	Renbp	19703	renin binding protein
scl00217864.2_195	0.0160687	10.0197	10.415	MGI:106340	Rcor1	217864	REST corepressor 1
scl000111.1_99	0.0160687	8.28385	7.86795	MGI:1345961	Coro1a	12721	coronin, actin binding protein 1A
scl49439.24_604	0.0161402	8.02779	7.61506	MGI:108445	Ciita	12265	class II transactivator
ri|9430090E10|PX00110N10|AK035116|2143	0.0161402	8.88773	8.52016	NA	NA	NA	NA
scl23092.5_223	0.0161402	10.6621	10.9043	MGI:2139740	Ppm1l	242083	protein phosphatase 1 (formerly 2C)-like
scl23721.9_440	0.0161402	8.40237	9.31126	MGI:1931027	Stx12	100226	syntaxin 12
scl50967.4_2	0.0161402	11.4608	11.9961	MGI:1915597	0610011F06Rik	68347	RIKEN cDNA 0610011F06 gene
scl0107173.1_330	0.0161402	9.53051	10.0758	MGI:2147529	Gpr137	107173	G protein-coupled receptor 137
scl30452.18_578	0.0161402	6.73442	6.47162	MGI:1316687	Nap1l4	17955	nucleosome assembly protein 1-like 4
scl0002755.1_79	0.0163791	7.24588	7.95445	MGI:1277950	Casp9	12371	caspase 9
scl32923.6.1_33-S	0.0163791	6.76232	6.99525	NA	NA	NA	NA
GI_38090647	0.0165482	7.28379	7.91215	NA	LOC100042621	100042621	similar to T-cell receptor alpha chain V region
scl00353187.1_48	0.0165482	6.77541	7.11625	MGI:2449205	Nr1d2	353187	nuclear receptor subfamily 1, group D, member 2
scl18117.15_337	0.0165482	6.59079	6.46711	MGI:1915671	Lmbrd1	68421	LMBR1 domain containing 1
scl016568.8_47	0.0165482	8.15727	8.87226	MGI:107689	Kif3a	16568	kinesin family member 3A
scl40776.5_573	0.0165482	6.64901	7.03957	MGI:95768	Gna13	14674	guanine nucleotide binding protein, alpha 13
scl32376.11_593	0.0165482	9.17275	9.44006	MGI:1919711	Prcp	72461	prolylcarboxypeptidase (angiotensinase C)
scl36571.2.1_160	0.0165754	6.96217	7.34158	MGI:1917047	Txndc6	69797	thioredoxin domain containing 6
GI_38089294	0.0168507	8.93932	8.195	NA	NA	NA	NA
scl000625.1_4	0.0169014	6.53746	6.41041	NA	NA	NA	NA
scl50235.5.1_57	0.0176058	6.61637	6.78222	MGI:1351484	Tnfrsf12a	27279	tumor necrosis factor receptor superfamily, member 12a
scl0003335.1_102	0.0176058	6.91682	6.72313	MGI:1918025	Prkcbp1	228880	protein kinase C binding protein 1
scl0009.1_32	0.0177052	14.7205	14.5659	MGI:1891698	Pnkp	59047	polynucleotide kinase 3'- phosphatase
scl29099.1_374	0.0180731	7.83497	7.33238	NA	NA	NA	NA
scl31408.4_131	0.018199	10.1765	10.4965	MGI:2141857	Atf5	107503	activating transcription factor 5
scl011844.1_12	0.018199	6.76847	6.99162	MGI:99434	Arf5	11844	ADP-ribosylation factor 5
scl29168.10_523	0.018199	6.75271	6.60709	MGI:1931249	Slc35b4	58246	solute carrier family 35, member B4
scl22947.3.8_31	0.018199	8.55883	8.0986	MGI:109581	S100a13	20196	S100 calcium binding protein A13
scl030056.1_208	0.0183478	9.16321	9.47101	MGI:1353436	Timm9	30056	translocase of inner mitochondrial membrane 9 homolog (yeast)
scl43347.15_53	0.0184716	6.89855	8.35367	MGI:1914466	Mboat2	67216	membrane bound O-acyltransferase domain containing 2
scl066530.2_0	0.0184716	6.7419	7.1222	MGI:1913780	Ubxn6	66530	UBX domain protein 6
scl0014057.2_277	0.0184741	9.18416	9.87491	MGI:2137677	Sfxn1	14057	sideroflexin 1
scl0056419.2_241	0.01875	7.13659	7.77934	MGI:1927222	Diap3	56419	diaphanous homolog 3 (Drosophila)
scl0003573.1_108	0.0187548	12.4786	11.9667	MGI:1921330	Nmnat3	74080	nicotinamide nucleotide adenylyltransferase 3
scl11982.1.1_315	0.0188117	8.03128	7.60803	NA	LOC100046169	100046169	hypothetical protein LOC100046169
scl0269087.1_1	0.0188414	7.0088	6.71205	MGI:2652856	BC037704	269087	cDNA sequence BC037704
scl27225.5.1_0	0.0190538	6.32377	6.40962	MGI:1913877	Ogfod2	66627	2-oxoglutarate and iron-dependent oxygenase domain containing 2
ri|3110023E09|ZX00071G04|AK014071|1969	0.019088	10.9133	11.4074	MGI:1915288	Chid1	68038	chitinase domain containing 1
scl20267.4_3	0.0193243	6.43325	7.04059	MGI:1916846	2310035K24Rik	69596	RIKEN cDNA 2310035K24 gene
scl41339.16.1_19	0.0193243	9.4912	10.0898	MGI:99474	Arrb2	216869	arrestin, beta 2
scl48554.2.791_84	0.0193243	8.0031	8.70462	MGI:2447775	Fbxo45	268882	F-box protein 45
scl0066398.2_63	0.0193243	9.75997	8.86011	MGI:1913648	Commd5	66398	COMM domain containing 5
scl0020054.1_111	0.0193243	7.69769	7.50274	MGI:98117	Rps15	20054	ribosomal protein S15
scl41296.31.1_296	0.019666	7.11217	6.914	MGI:1298377	Itgae	16407	integrin alpha E, epithelial-associated
scl0011488.2_256	0.019666	7.94071	7.52292	MGI:1098667	Adam11	11488	a disintegrin and metallopeptidase domain 11
scl0101543.1_246	0.019666	7.24122	8.26859	MGI:2141920	Wtip	101543	WT1-interacting protein
scl37811.6.1_5	0.019666	9.56084	9.08106	MGI:107379	Gstt1	14871	glutathione S-transferase, theta 1
scl53437.1.1_12	0.019666	10.6801	11.296	MGI:1921038	4833408A19Rik	73788	RIKEN cDNA 4833408A19 gene
scl00104009.2_273	0.019666	6.65442	6.46484	MGI:1330818	Qsox1	104009	quiescin Q6 sulfhydryl oxidase 1
scl016440.6_35	0.019666	12.9709	13.2136	MGI:96624	Itpr3	16440	inositol 1,4,5-triphosphate receptor 3
scl0245857.15_50	0.019666	6.71627	6.92281	MGI:2683546	Ssh3	245857	slingshot homolog 3 (Drosophila)
scl0319370.3_39	0.019666	9.07586	9.42524	MGI:1914635	Fam100b	319370	family with sequence similarity 100, member B
scl000908.1_4	0.019666	10.1251	10.6144	MGI:1859852	Hes6	55927	hairy and enhancer of split 6 (Drosophila)
GI_38049517	0.019666	7.2785	6.89134	MGI:2138365	Als2cr4	381259	amyotrophic lateral sclerosis 2 (juvenile) chromosome region, candidate 4
scl39224.5.1_30	0.019666	6.96093	6.7006	MGI:894324	Stra13	20892	stimulated by retinoic acid 13
scl0019125.1_326	0.019666	7.04752	7.63572	MGI:97770	Prodh	19125	proline dehydrogenase
scl28804.3_1	0.019666	6.73698	7.06277	MGI:104710	Wbp1	22377	WW domain binding protein 1
scl16861.2.1270_90	0.019666	12.578	12.1913	MGI:2662992	Mgat4a	269181	mannoside acetylglucosaminyltransferase 4, isoenzyme A
scl0004066.1_8	0.019666	12.5849	12.3093	MGI:88084	Asl	109900	argininosuccinate lyase
scl000205.1_10	0.019666	7.23701	7.45662	MGI:1924096	Rps9	76846	ribosomal protein S9
scl21351.16_335	0.019666	10.6519	10.1076	MGI:1916457	Sfrs11	69207	splicing factor, arginine/serine-rich 11
scl022642.16_28	0.019666	8.75217	9.27845	MGI:107410	Zbtb17	22642	zinc finger and BTB domain containing 17
scl39231.4_382	0.019666	9.41942	8.94251	MGI:2384752	BC003940	192173	cDNA sequence BC003940
scl30499.14.1_7	0.019666	6.7027	6.96004	MGI:1195456	Rnh1	107702	ribonuclease/angiogenin inhibitor 1
scl072865.1_125	0.0197804	8.21895	8.60164	MGI:1920115	Cxx1c	72865	CAAX box 1 homolog C (human)
scl012476.8_4	0.0197804	7.35244	7.65655	MGI:1096360	Cd151	12476	CD151 antigen
scl41904.3_0	0.0198215	6.49561	6.39186	MGI:2149786	Selm	114679	selenoprotein M
scl0070052.1_143	0.019894	8.96006	8.28855	NA	NA	NA	NA
scl0381319.3_59	0.019954	6.73681	6.47801	MGI:1925491	Batf3	381319	basic leucine zipper transcription factor, ATF-like 3
scl0239081.1_288	0.019954	8.47931	8.14165	MGI:3045226	Tlr11	239081	toll-like receptor 11
scl00110593.1_306	0.019954	7.03234	7.69118	MGI:107628	Prdm2	110593	PR domain containing 2, with ZNF domain
scl33668.2_157-S	0.019954	7.93643	7.55421	NA	NA	NA	NA
scl16114.13_1	0.019954	6.99668	6.76887	MGI:1330818	Qsox1	104009	quiescin Q6 sulfhydryl oxidase 1
scl6186.1.1_212	0.0199589	7.55668	7.84611	MGI:2652856	BC037704	269087	cDNA sequence BC037704
scl0076789.1_86	0.0206048	6.57373	6.45751	MGI:1924039	2410129H14Rik	76789	RIKEN cDNA 2410129H14 gene
scl52849.1.37_5	0.0206048	7.27587	6.8564	MGI:1915459	Rnaseh2c	68209	ribonuclease H2, subunit C
scl066447.2_3	0.020868	7.12334	7.37937	MGI:1913697	Mgst3	66447	microsomal glutathione S-transferase 3
scl0217069.13_16	0.020868	8.35025	9.03126	NA	NA	NA	NA
scl054721.1_119	0.0210466	8.32607	8.07025	MGI:1929470	Tyk2	54721	tyrosine kinase 2
scl0380967.6_277	0.0210869	8.93472	9.57712	MGI:1196384	Tmem106c	380967	transmembrane protein 106C
scl34807.5_39	0.021293	11.0761	11.8343	MGI:1923937	Spcs3	76687	signal peptidase complex subunit 3 homolog (S. cerevisiae)
scl052398.2_175	0.0213128	14.3133	14.04	MGI:1277214	2009-09-11	52398	septin 11
ri|9830148G24|PX00118D14|AK036671|2757	0.0214973	9.39167	8.75959	NA	NA	NA	NA
scl48263.32_138	0.0214973	11.2582	10.7969	MGI:1926163	Rnf160	78913	ring finger protein 160
GI_74315948-A	0.0214973	7.22067	6.92117	NA	NA	NA	NA
ri|4833447E13|PX00029E07|AK029485|1108	0.0214973	9.97704	9.50889	MGI:3589112	Tomm40l	641376	translocase of outer mitochondrial membrane 40 homolog-like (yeast)
scl27972.10.1_31	0.0214973	6.86178	7.103	MGI:1096353	Khk	16548	ketohexokinase
ri|3110053G12|ZX00072G08|AK014211|753	0.0216893	9.44139	9.13274	MGI:3705771	OTTMUSG00000017796	100041697	predicted gene, OTTMUSG00000017796
ri|1110070O15|ZA00008E02|AK075684|303	0.0219307	6.85422	7.09279	NA	NA	NA	NA
scl32058.13.1_88	0.0219915	11.524	11.9393	MGI:1922815	Ccdc101	75565	coiled-coil domain containing 101
scl38886.15_179	0.0222867	6.51363	6.74971	MGI:2384909	Cbara1	216001	calcium binding atopy-related autoantigen 1
scl16695.1.1_170	0.0223403	6.77492	7.09819	MGI:3027003	Ino80d	227195	INO80 complex subunit D
GI_38077955	0.0223403	13.2301	12.9226	MGI:3644633	EG545121	545121	predicted gene, EG545121
ri|D430035K04|PX00194D19|AK085093|1744	0.0223403	8.52398	7.90866	NA	NA	NA	NA
scl38865.10.4_3	0.0223403	8.43612	8.97912	MGI:1918611	Aifm2	71361	apoptosis-inducing factor, mitochondrion-associated 2
scl29883.14.83_18	0.0223403	6.32221	6.61835	MGI:1927655	Ggcx	56316	gamma-glutamyl carboxylase
ri|B230339C08|PX00160E13|AK046059|2051	0.0223403	11.881	12.2273	MGI:2158650	Idh3b	170718	isocitrate dehydrogenase 3 (NAD+) beta
scl34938.5_401	0.0223403	8.89338	7.61524	MGI:1915442	Leprotl1	68192	leptin receptor overlapping transcript-like 1
scl015204.23_217	0.0223403	7.18411	6.77783	MGI:103234	Herc2	15204	hect (homologous to the E6-AP (UBE3A) carboxyl terminus) domain and RCC1 (CHC1)-like domain (RLD) 2
scl39967.13.1_225	0.0223403	6.62019	6.50175	MGI:1924827	Spns3	77577	spinster homolog 3 (Drosophila)
scl30509.9.1_6	0.0223403	6.399	6.504	MGI:1927665	Sirt3	64384	sirtuin 3 (silent mating type information regulation 2, homolog) 3 (S. cerevisiae)
scl34581.9.1_48	0.0223403	6.57945	6.80566	MGI:1915408	Gpsn2	106529	glycoprotein, synaptic 2
scl38724.13_60	0.0223403	7.59262	7.25546	MGI:1351911	Ilvbl	216136	ilvB (bacterial acetolactate synthase)-like
scl52839.2_29	0.0223403	13.5067	13.2585	MGI:2147598	AI837181	107242	expressed sequence AI837181
scl0002846.1_27	0.0224843	6.51505	6.77834	MGI:107796	Akr7a5	110198	aldo-keto reductase family 7, member A5 (aflatoxin aldehyde reductase)
scl25992.16.1_1	0.0224872	11.0637	10.4871	MGI:88084	Asl	109900	argininosuccinate lyase
scl066194.1_36	0.0228332	9.72425	10.0085	MGI:1913444	Pycrl	66194	pyrroline-5-carboxylate reductase-like
scl31563.14.1_34	0.022835	7.21443	8.09474	MGI:99659	Ryr1	20190	ryanodine receptor 1, skeletal muscle
scl068923.2_15	0.022835	6.8049	7.0527	MGI:1916173	1190001L17Rik	68923	RIKEN cDNA 1190001L17 gene
GI_38073304	0.022835	8.11539	8.70152	NA	NA	NA	NA
ri|D330004F16|PX00191A07|AK084474|1720	0.022835	9.5281	9.12339	NA	NA	NA	NA
scl27387.5.1_3	0.022835	12.7598	13.3051	MGI:107624	Mvk	17855	mevalonate kinase
GI_27754133	0.022835	6.83186	7.6084	MGI:1913479	Rpl7l1	66229	ribosomal protein L7-like 1
scl34511.5.1_24	0.022835	9.16208	9.78764	MGI:1918857	Snx20	71607	sorting nexin 20
scl18705.7.9_1	0.022835	6.89364	7.31074	MGI:1915376	Fahd2a	68126	fumarylacetoacetate hydrolase domain containing 2A
scl24988.17.1_42	0.022835	7.03746	7.28046	MGI:1922312	Sf3a3	75062	splicing factor 3a, subunit 3
scl014057.6_27	0.022835	10.8935	10.5143	MGI:2137677	Sfxn1	14057	sideroflexin 1
scl0215814.3_35	0.022905	6.72021	7.1643	MGI:2443508	Ccdc28a	215814	coiled-coil domain containing 28A
scl31867.15.2675_48	0.0230881	11.5594	11.1786	MGI:96832	Lsp1	16985	lymphocyte specific 1
scl069072.8_1	0.0230881	6.57741	6.47967	MGI:1916322	Ebna1bp2	69072	EBNA1 binding protein 2
scl19566.6.1_18	0.0231917	6.51007	6.38273	MGI:1933213	Dpp7	83768	dipeptidylpeptidase 7
scl37744.8.1_11	0.0231917	6.86512	7.47793	MGI:2177957	ORF61	216157	open reading frame 61
scl42375.5_187	0.0231917	9.90516	9.17611	MGI:1927144	Sav1	64010	salvador homolog 1 (Drosophila)
scl00015.1_21	0.0231917	9.7368	9.18447	MGI:1201692	Rabac1	14470	Rab acceptor 1 (prenylated)
scl00018.1_3	0.023393	11.1934	11.8391	MGI:97813	Ptpre	19267	protein tyrosine phosphatase, receptor type, E
scl00264064.2_74	0.0236382	12.0503	11.5838	MGI:1196224	Cdk8	264064	cyclin-dependent kinase 8
scl018247.9_19	0.0236382	6.8011	7.72859	MGI:109492	Oaz2	18247	ornithine decarboxylase antizyme 2
scl014852.1_8	0.0236382	8.74159	9.16243	MGI:1316728	Gspt1	14852	G1 to S phase transition 1
scl41869.17_189-S	0.0236776	9.55117	9.17901	NA	NA	NA	NA
scl00227622.2_208	0.0236776	6.36756	6.46988	MGI:2442831	BC029214	227622	cDNA sequence BC029214
scl27141.4_222	0.0236776	6.56615	6.69603	MGI:1916008	Abhd11	68758	abhydrolase domain containing 11
scl47133.29_179	0.0236776	8.61085	9.32039	MGI:1342335	Asap1	13196	ArfGAP with SH# domain, ankyrin repeat and PH domain1
scl31560.6.38_45	0.0236776	9.43913	9.06776	MGI:1921083	1110006G06Rik	73833	RIKEN cDNA 1110006G06 gene
scl015481.10_184	0.0239545	10.9947	11.4724	MGI:105384	Hspa8	15481	heat shock protein 8
scl53039.13_3	0.0240386	6.85689	7.22292	MGI:1914116	Nhlrc2	66866	NHL repeat containing 2
scl41743.2_361	0.0242824	7.99812	8.87456	NA	NA	NA	NA
scl47264.7_606	0.0243781	6.88284	7.14395	MGI:1917156	Slc25a32	69906	solute carrier family 25, member 32
scl53554.5.129_30	0.0244435	8.9255	9.3201	MGI:1096330	Bad	12015	BCL2-associated agonist of cell death
scl43245.1.1_35	0.0244435	10.5982	10.099	MGI:2135611	Immp2l	93757	IMP2 inner mitochondrial membrane peptidase-like (S. cerevisiae)
scl067278.1_10	0.0245166	12.1838	12.3769	MGI:1914528	2900092E17Rik	67278	RIKEN cDNA 2900092E17 gene
scl21464.11_314	0.0245166	11.675	12.0581	MGI:1922874	Metap1	75624	methionyl aminopeptidase 1
scl066870.7_39	0.0245166	11.3238	11.6097	MGI:1914120	Serbp1	66870	serpine1 mRNA binding protein 1
scl014979.1_326	0.024575	12.8821	13.2506	MGI:95911	H2-Ke6	14979	H2-K region expressed gene 6
GI_38079969	0.0246061	12.0667	12.3439	NA	NA	NA	NA
ri|A130094L10|PX00126C20|AK038308|4286	0.0248645	11.6654	11.3272	NA	NA	NA	NA
scl000962.1_4	0.0248645	10.7578	10.9781	MGI:1346834	Nr5a2	26424	nuclear receptor subfamily 5, group A, member 2
scl0277939.12_79	0.0248645	10.3442	10.7449	MGI:2142166	C2cd3	277939	C2 calcium-dependent domain containing 3
scl25940.13_350	0.0248645	8.12288	7.44277	MGI:1926479	Lat2	56743	linker for activation of T cells family, member 2
scl47060.10.1_13	0.0248645	9.17438	9.53067	MGI:2442664	Naprt1	223646	nicotinate phosphoribosyltransferase domain containing 1
scl00224824.1_308	0.0251545	11.2051	10.826	MGI:2385054	Pex6	224824	peroxisomal biogenesis factor 6
scl0101095.9_35	0.0251728	12.7181	12.4458	MGI:2141413	Zfp282	101095	zinc finger protein 282
scl41489.2.1_69	0.0252738	10.8848	11.2295	MGI:1917104	1810063I02Rik	69854	RIKEN cDNA 1810063I02 gene
ri|1810062O14|ZX00043I14|AK075803|1711	0.0252738	10.6336	10.3889	MGI:1922072	Tbc1d10c	108995	TBC1 domain family, member 10c
ri|9830166G06|PX00119M19|AK036717|3953	0.0252738	8.34046	8.05665	MGI:1915288	Chid1	68038	chitinase domain containing 1
GI_38089556	0.0252738	8.08159	7.74903	MGI:1921437	Katnb1	74187	katanin p80 (WD40-containing) subunit B 1
scl0214290.2_34	0.0252738	12.3033	12.0546	MGI:2387179	Zcchc6	214290	zinc finger, CCHC domain containing 6
scl0171207.1_50	0.0252738	9.18847	8.77377	MGI:2159577	Arhgap4	171207	Rho GTPase activating protein 4
ri|2900053A13|ZX00069K17|AK013674|332	0.0252738	9.92384	10.3317	MGI:3615306	2900053A13Rik	554362	RIKEN cDNA 2900053A13 gene
scl43180.27.1_0	0.0252738	13.2459	13.5291	MGI:1346056	Ctage5	217615	CTAGE family, member 5
scl0001745.1_1	0.025831	7.18198	7.02462	MGI:1100500	Flot1	14251	flotillin 1
scl39229.10.14_5	0.025831	8.77704	8.18717	MGI:1915921	Pcyt2	68671	phosphate cytidylyltransferase 2, ethanolamine
GI_38086320	0.025831	8.50956	8.05305	MGI:3644711	EG666559	666559	predicted gene, EG666559
scl00231717.2_326	0.025831	8.82921	8.37649	MGI:2442708	Fam109a	231717	family with sequence similarity 109, member A
scl0001776.1_145	0.025831	9.219	8.68224	MGI:1346858	Mapk1	26413	mitogen-activated protein kinase 1
scl15959.1_431	0.025831	9.36522	8.8999	NA	LOC677213	677213	similar to U2AF homology motif (UHM) kinase 1
GI_38092034	0.0258778	10.4424	10.8537	MGI:1922732	Hspb9	75482	heat shock protein, alpha-crystallin-related, B9
scl078495.2_180-S	0.0258778	9.49201	9.76196	NA	NA	NA	NA
GI_38079071	0.0258778	6.78883	6.63921	MGI:2684988	Pex10	668173	peroxisomal biogenesis factor 10
scl42012.5.1_30	0.0258778	11.074	10.5322	MGI:1913424	Nudt14	66174	nudix (nucleoside diphosphate linked moiety X)-type motif 14
scl21406.13_103	0.0258778	7.39066	7.93987	MGI:97594	Prkacb	18749	protein kinase, cAMP dependent, catalytic, beta
ri|9330151L19|PX00105G02|AK034052|2527	0.0259081	8.36743	8.00773	MGI:3041168	9330151L19Rik	414085	RIKEN cDNA 9330151L19 gene
scl42756.16.1_0	0.0259779	6.83796	6.68697	MGI:108041	Traf3	22031	TNF receptor-associated factor 3
scl0016998.2_125	0.0261187	9.53748	9.90519	NA	NA	NA	NA
scl9887.1.1_12	0.0261353	11.8359	12.4058	MGI:1917438	2310051F07Rik	108745	RIKEN cDNA 2310051F07 gene
scl52505.1.1_234	0.0262015	10.4681	10.1344	MGI:1918838	9130009M17Rik	71588	RIKEN cDNA 9130009M17 gene
ri|G430044L04|PH00001C10|AK089985|2326	0.0262015	10.0697	10.6066	MGI:2137679	Sfxn3	94280	sideroflexin 3
scl0027096.1_27	0.0262015	9.49664	9.01448	MGI:1351486	Trappc3	27096	trafficking protein particle complex 3
scl47037.12.1_89	0.0262015	7.87533	7.53761	MGI:1919277	Slc39a4	72027	solute carrier family 39 (zinc transporter), member 4
ri|C730016M01|PX00086N17|AK050114|2951	0.0262015	7.84635	7.41857	MGI:97932	Xpr1	19775	xenotropic and polytropic retrovirus receptor 1
scl069940.12_93	0.0262015	11.0191	11.337	MGI:2445020	Exoc1	69940	exocyst complex component 1
scl24826.5.1_34	0.0263128	14.4197	14.7356	MGI:1921496	Gale	74246	galactose-4-epimerase, UDP
scl53176.27_455	0.0263128	9.95257	9.618	MGI:1921743	Tnks2	74493	tankyrase, TRF1-interacting ankyrin-related ADP-ribose polymerase 2
scl4343.1.1_74	0.0266635	10.0097	10.2717	MGI:3030882	Olfr1048	259016	olfactory receptor 1048
scl0229007.6_266	0.0267576	11.1886	10.4432	MGI:2449939	Zgpat	229007	zinc finger, CCCH-type with G patch domain
scl52553.25_587	0.0267576	8.38712	8.03489	MGI:1859310	Asah2	54447	N-acylsphingosine amidohydrolase 2
ri|2310063M03|ZX00040H15|AK010029|1866	0.026915	10.3632	11.2348	MGI:1914291	Oxct1	67041	3-oxoacid CoA transferase 1
scl078507.1_19	0.0270718	10.5279	9.90874	MGI:2384589	Herc1	235439	hect (homologous to the E6-AP (UBE3A) carboxyl terminus) domain and RCC1 (CHC1)-like domain (RLD) 1
scl0011938.1_293	0.027077	8.50308	8.17226	MGI:88110	Atp2a2	11938	ATPase, Ca++ transporting, cardiac muscle, slow twitch 2
ri|F730017E11|PL00003O19|AK089379|1451	0.027077	9.84842	10.1757	MGI:3779635	628101	628101	predicted gene, 628101
scl000510.1_2	0.027077	8.95898	8.47149	MGI:1920416	Tm7sf2	73166	transmembrane 7 superfamily member 2
scl0002451.1_30	0.027077	12.9687	12.6668	MGI:1915226	Trabd	67976	TraB domain containing
scl31397.7.1_11	0.027077	8.31483	7.92938	MGI:1929596	Prrg2	65116	proline-rich Gla (G-carboxyglutamic acid) polypeptide 2
ri|4921514E18|PX00014C18|AK029530|2303	0.027077	12.5839	12.2895	MGI:1333883	Lats1	16798	large tumor suppressor
scl0073834.1_147	0.027077	10.678	10.3168	MGI:1921084	Atp6v1d	73834	ATPase, H+ transporting, lysosomal V1 subunit D
scl38407.8_227	0.027077	8.27453	7.76499	NA	NA	NA	NA
scl47123.18_98	0.027077	7.00595	6.83824	MGI:1341799	Ndrg1	17988	N-myc downstream regulated gene 1
GI_38084812	0.027077	6.84482	6.709	MGI:2685808	Gm962	381201	gene model 962, (NCBI)
scl40072.13_201	0.027077	11.552	11.864	MGI:1346869	Map2k4	26398	mitogen-activated protein kinase kinase 4
scl21313.17_406	0.027077	9.88438	9.39277	MGI:2138893	Usp6nl	98910	USP6 N-terminal like
scl53519.17.60_57	0.027077	7.34341	7.08071	MGI:99690	Pola2	18969	polymerase (DNA directed), alpha 2
ri|E430027N06|PX00100B22|AK088835|1525	0.027077	7.96736	7.58671	MGI:1919374	Seh1l	72124	SEH1-like (S. cerevisiae
scl35722.2_7	0.027077	11.4827	10.8431	MGI:1335087	Fem1b	14155	feminization 1 homolog b (C. elegans)
scl072722.1_216	0.027077	8.79142	8.26015	MGI:1919972	Fam98a	72722	family with sequence similarity 98, member A
scl18441.3.11_50	0.027077	11.1044	11.5158	MGI:1343132	Scand1	19018	SCAN domain-containing 1
scl47628.10.7_51	0.0271484	10.1139	9.78461	MGI:1915226	Trabd	67976	TraB domain containing
scl0011883.2_180	0.0272989	6.75244	6.53084	MGI:88077	Arsa	11883	arylsulfatase A
scl38604.10.1_9	0.0274675	9.34937	8.81606	MGI:1917004	Fbxo7	69754	F-box protein 7
scl50784.3.81_39	0.0274675	7.99584	7.64039	MGI:104796	Ltb	16994	lymphotoxin B
GI_38075578	0.0274675	9.8431	10.7192	MGI:3644915	EG667152	667152	predicted gene, EG667152
scl0320368.1_79	0.0274675	9.7485	9.41437	MGI:2443898	A730063M14Rik	320368	RIKEN cDNA A730063M14 gene
scl0056550.1_264	0.0274675	7.6892	7.32976	MGI:1930715	Ube2d2	56550	ubiquitin-conjugating enzyme E2D 2
scl076936.1_75	0.0274675	10.1539	10.4355	MGI:1926465	Hnrnpm	76936	heterogeneous nuclear ribonucleoprotein M
scl0057874.1_260	0.0274675	8.09555	7.68095	MGI:1889341	Ptplad1	57874	protein tyrosine phosphatase-like A domain containing 1
scl54990.9_78	0.028001	7.58907	7.34654	MGI:1914300	Nkap	67050	NFKB activating protein
scl0233571.1_307	0.0280526	10.7334	10.3596	MGI:2673874	P2ry6	233571	pyrimidinergic receptor P2Y, G-protein coupled, 6
scl27279.25_477	0.0282071	10.7831	10.3693	MGI:2442563	C330023M02Rik	231713	RIKEN cDNA C330023M02 gene
scl54650.12.1_2	0.0282999	11.6286	11.2265	MGI:1858500	Diap2	54004	diaphanous homolog 2 (Drosophila)
scl31384.10.152_39	0.0282999	7.16967	6.76515	MGI:88330	Cd37	12493	CD37 antigen
scl37341.3.1_8	0.0282999	11.3231	11.7828	MGI:1195276	Bloc1s1	14533	biogenesis of lysosome-related organelles complex-1, subunit 1
scl23840.4_11-S	0.0282999	12.1305	11.8665	NA	NA	NA	NA
scl00242083.1_302	0.0284329	8.05146	8.63656	MGI:2139740	Ppm1l	242083	protein phosphatase 1 (formerly 2C)-like
scl39517.28_30	0.0284329	6.72361	7.03104	MGI:1333784	Hdac5	15184	histone deacetylase 5
scl000032.1_60	0.0284675	7.31412	7.08483	NA	NA	NA	NA
scl31851.6.1_0	0.0284675	7.39205	6.90529	MGI:1336884	Slc22a18	18400	solute carrier family 22 (organic cation transporter), member 18
scl00215351.1_63	0.0284675	6.94788	6.74708	MGI:1922075	Senp6	215351	SUMO/sentrin specific peptidase 6
scl000066.1_125_REVCOMP	0.0284675	9.80807	9.36427	NA	NA	NA	NA
scl16893.3_29	0.0284675	13.2751	13.5983	MGI:1891254	Bag2	213539	BCL2-associated athanogene 2
GI_38083727	0.0284675	9.12741	8.64867	NA	NA	NA	NA
ri|6330441H14|PX00315C09|AK031892|1375	0.0284675	8.44772	8.10341	NA	NA	NA	NA
scl50811.1.1_128	0.0284675	9.43079	8.92615	MGI:1916500	2610029K11Rik	69250	RIKEN cDNA 2610029K11 gene
ri|A630057M18|PX00146J05|AK042095|1409-S	0.0284675	10.7469	10.3161	NA	NA	NA	NA
scl012799.3_0	0.0284675	6.76111	6.58923	MGI:88437	Cnp	12799	2',3'-cyclic nucleotide 3' phosphodiesterase
scl0268933.8_8	0.0284675	8.36078	7.96681	MGI:2446285	Wdr24	268933	WD repeat domain 24
scl51584.10_193	0.0284675	8.89666	9.45149	MGI:2147279	Slc39a6	106957	solute carrier family 39 (metal ion transporter), member 6
scl0021915.2_168	0.0284675	6.52958	6.3886	MGI:108396	Dtymk	21915	deoxythymidylate kinase
scl38974.6_243	0.0284675	8.24664	7.97766	MGI:2655574	Ostm1	14628	osteopetrosis associated transmembrane protein 1
scl20009.15.26_12	0.0284675	8.96311	8.56663	MGI:1913892	Ctnnbl1	66642	catenin, beta like 1
scl071957.16_20	0.0284675	12.3237	11.8372	MGI:1919207	Cpsf3l	71957	cleavage and polyadenylation specific factor 3-like
scl0020088.2_249	0.0284675	8.23937	8.01144	MGI:98147	Rps24	20088	ribosomal protein S24
scl24360.4_30	0.028523	9.73445	9.27766	MGI:2136910	Hemgn	93966	hemogen
scl0019042.1_40-S	0.028523	10.078	9.68631	NA	NA	NA	NA
scl50395.3.1740_8	0.0285736	8.05932	7.5735	MGI:1347478	Foxn2	14236	forkhead box N2
scl029809.1_27	0.0287296	6.89501	6.51621	MGI:1352507	Rabgap1l	29809	RAB GTPase activating protein 1-like
scl26345.11_34	0.0287296	12.3211	12.7088	MGI:1919164	Antxr2	71914	anthrax toxin receptor 2
scl25913.12.11_19	0.0287296	10.2927	10.5583	MGI:1918985	Lrwd1	71735	leucine-rich repeats and WD repeat domain containing 1
scl52427.9.154_111	0.028736	12.1163	11.7098	MGI:1889000	Poll	56626	polymerase (DNA directed), lambda
scl35462.25_609	0.0289246	11.5793	12.0657	MGI:1922019	Pik3cb	74769	phosphatidylinositol 3-kinase, catalytic, beta polypeptide
GI_38079943	0.0289389	11.8484	11.3721	MGI:3651027	OTTMUSG00000012703	625354	predicted gene, OTTMUSG00000012703
ri|6030499C08|PX00646J15|AK077994|2573	0.0289389	8.81253	8.2603	MGI:1099436	Rad51l1	19363	RAD51-like 1 (S. cerevisiae)
scl30088.4_382	0.0289389	7.69847	9.5514	MGI:1923502	Atp6v0e2	76252	ATPase, H+ transporting, lysosomal V0 subunit E2
scl000330.1_8	0.0289389	12.9687	13.1709	MGI:2384850	Pdlim2	213019	PDZ and LIM domain 2
scl54361.1_126	0.0289389	10.8242	10.3754	MGI:1349919	Ndufb11	104130	NADH dehydrogenase (ubiquinone) 1 beta subcomplex, 11
scl37325.1.1213_80	0.0289389	8.9598	9.40569	MGI:1914917	Alkbh8	67667	alkB, alkylation repair homolog 8 (E. coli)
scl0078908.2_178	0.0289389	9.76326	9.35759	MGI:1926158	Igsf3	78908	immunoglobulin superfamily, member 3
scl32018.3_67	0.0289389	14.1992	14.5924	MGI:3039586	Orai3	269999	ORAI calcium release-activated calcium modulator 3
scl49862.18.1_0	0.0289389	14.2476	13.9361	MGI:1922014	Klc4	74764	kinesin light chain 4
scl066916.1_19	0.0289389	11.6256	11.9538	MGI:1914166	Ndufb7	66916	NADH dehydrogenase (ubiquinone) 1 beta subcomplex, 7
GI_88319959-S	0.0289389	10.0574	9.71564	NA	NA	NA	NA
scl46617.10.1_4-S	0.0289389	11.9551	12.1611	NA	NA	NA	NA
scl27818.30.1_7	0.0289389	7.18933	6.9201	MGI:1098673	Anapc4	52206	anaphase promoting complex subunit 4
scl27424.11_172	0.0289389	11.9792	11.6289	MGI:1927542	Pitpnb	56305	phosphatidylinositol transfer protein, beta
scl11702.1.1_1	0.0289389	7.41761	8.53118	MGI:2384822	BC002199	211556	cDNA sequence BC002199
scl31626.10.1_112-S	0.028953	10.2409	9.8637	NA	NA	NA	NA
scl45943.26_212	0.028953	9.7489	9.4063	MGI:1917822	Ipo5	70572	importin 5
ri|5430412N19|PX00102B18|AK030668|1883	0.0289758	9.47137	9.07039	MGI:1345148	2009-09-03	24050	septin 3
scl0003979.1_54	0.0289758	10.8816	11.1209	MGI:1913837	Fastk	66587	Fas-activated serine/threonine kinase
scl28314.7.1_50	0.0289758	9.1413	8.63951	MGI:1913691	Magohb	66441	mago-nashi homolog B (Drosophila)
scl0018986.2_103	0.0289758	8.84081	8.45581	MGI:101898	Pou2f1	18986	POU domain, class 2, transcription factor 1
scl083945.11_198	0.0289758	6.83008	6.69367	MGI:1933786	Dnaja3	83945	DnaJ (Hsp40) homolog, subfamily A, member 3
scl000819.1_3	0.0289758	9.9797	9.47559	MGI:1917497	Psmd1	70247	proteasome (prosome, macropain) 26S subunit, non-ATPase, 1
scl0002480.1_38	0.0290329	13.0934	12.7399	MGI:2442664	Naprt1	223646	nicotinate phosphoribosyltransferase domain containing 1
scl0016453.2_86	0.0290329	8.43112	7.86409	MGI:99928	Jak3	16453	Janus kinase 3
scl49076.1_153	0.0290329	7.35982	7.99145	MGI:2685454	Gm608	207806	gene model 608, (NCBI)
scl37463.11_46	0.0290939	6.48609	6.3187	MGI:96952	Mdm2	17246	transformed mouse 3T3 cell double minute 2
scl13742.1.1_307	0.0291828	10.2723	9.71786	NA	NA	NA	NA
scl000337.1_47	0.0291828	10.4362	9.88759	MGI:2384850	Pdlim2	213019	PDZ and LIM domain 2
scl32642.3_586	0.0291828	9.40254	8.98898	MGI:1915143	Tmem86a	67893	transmembrane protein 86A
scl0019334.2_129	0.0291828	7.18091	6.89992	MGI:105072	Rab22a	19334	RAB22A, member RAS oncogene family
GI_38075348	0.0297341	10.5924	10.0318	NA	NA	NA	NA
scl0012476.2_68	0.0298288	11.1232	10.6756	MGI:1096360	Cd151	12476	CD151 antigen
scl36503.7_61	0.0299838	7.70308	7.40561	NA	NA	NA	NA
scl22815.8.159_29	0.0300215	8.99777	9.35222	MGI:1918187	Trim45	229644	tripartite motif-containing 45
scl073166.5_2	0.0301772	11.0907	10.7694	MGI:1920416	Tm7sf2	73166	transmembrane 7 superfamily member 2
ri|2310075E20|ZX00040J12|AK010171|1873	0.0301772	12.5683	13.0713	MGI:1915082	Bxdc2	67832	brix domain containing 2
scl076437.1_89	0.0301772	7.48226	7.06385	MGI:1338779	Purb	19291	purine rich element binding protein B
scl28403.9.1_10	0.0303062	8.04239	7.56394	MGI:104875	Ltbr	17000	lymphotoxin B receptor
scl099683.1_9	0.0303403	8.54383	8.12466	NA	LOC100047481	100047481	similar to SEC24 related gene family, member B (S. cerevisiae)
scl0013589.1_127	0.0303403	8.09165	7.72481	MGI:891995	Mapre1	13589	microtubule-associated protein, RP/EB family, member 1
scl0093834.2_13	0.0303997	9.92274	10.5065	MGI:1891445	Peli2	93834	pellino 2
scl33694.4.1_117	0.0303997	10.6596	10.2697	MGI:1913421	Pgls	66171	6-phosphogluconolactonase
GI_38076757	0.0307409	12.6922	12.4784	MGI:3782037	100042479	100042479	predicted gene, 100042579
scl00230582.2_199	0.0307632	7.6279	7.2862	MGI:1919657	Cyb5rl	230582	cytochrome b5 reductase-like
scl054343.15_6	0.0307997	8.82622	9.36568	MGI:1858965	Atf7ip	54343	activating transcription factor 7 interacting protein
scl0002019.1_208	0.0308076	11.5619	12.0518	MGI:1354695	Fbxw7	50754	F-box and WD-40 domain protein 7
GI_20981192	0.0308076	6.85629	6.61477	MGI:3782285	100042923	100042923	predicted gene, 100042923
scl18390.1.1_109	0.0308076	8.8771	9.24834	MGI:1922883	1700007A02Rik	75633	RIKEN cDNA 1700007A02 gene
scl34500.26_463	0.0308076	8.22072	8.67233	MGI:1920563	Rpgrip1l	244585	Rpgrip1-like
scl26803.4.1_96	0.0308076	6.36294	6.55032	NA	NA	NA	NA
GI_38081400	0.0308076	8.47957	8.03409	NA	NA	NA	NA
ri|A630077M18|PX00147P22|AK042275|967	0.0308076	7.75668	8.28327	MGI:3642202	ENSMUSG00000052724	100038631	predicted gene, ENSMUSG00000052724
scl31892.6.1_61	0.0308076	10.2161	10.5429	MGI:1914235	Rassf7	66985	Ras association (RalGDS/AF-6) domain family (N-terminal) member 7
scl16468.4.1_46	0.0308076	8.83831	9.25299	MGI:2672814	Otos	260301	otospiralin
GI_38073625	0.0308076	11.7039	11.37	NA	NA	NA	NA
scl0244059.4_14	0.0308076	6.58832	6.83226	MGI:2448567	Chd2	244059	chromodomain helicase DNA binding protein 2
scl0208198.1_7	0.0308076	12.0386	11.7002	MGI:1933831	Btbd2	208198	BTB (POZ) domain containing 2
ri|5031400H20|PX00037I17|AK030275|3691	0.0308076	11.8322	11.3379	MGI:1913852	1700020I14Rik	66602	RIKEN cDNA 1700020I14 gene
scl32660.11_337	0.0308076	6.87057	7.28867	MGI:1917459	Tmem143	70209	transmembrane protein 143
scl25892.5.96_2	0.0308076	10.354	10.9203	MGI:1098244	Ap1s1	11769	adaptor protein complex AP-1, sigma 1
scl0001652.1_18	0.0308076	7.04618	6.73271	MGI:1915297	Mpnd	68047	MPN domain containing
GI_38089488	0.0308076	9.06604	8.34399	MGI:2681124	Urb2	382038	URB2 ribosome biogenesis 2 homolog (S. cerevisiae)
scl21986.3.1_30	0.0308076	9.24218	8.83766	MGI:2180167	Apoa1bp	246703	apolipoprotein A-I binding protein
scl51549.11_11	0.0308076	6.7452	7.02251	MGI:1270152	Reep5	13476	receptor accessory protein 5
scl18352.5.6_5	0.0308076	8.36176	8.61587	MGI:2158201	Acot8	170789	acyl-CoA thioesterase 8
scl25380.5_310	0.0308076	7.96155	7.7699	MGI:1333843	Slc31a1	20529	solute carrier family 31, member 1
scl37205.3.1_21	0.0308076	9.13988	8.76697	MGI:1913518	Pigyl	66268	phosphatidylinositol glycan anchor biosynthesis, class Y-like
scl0237943.1_29	0.0308076	9.01213	8.43906	MGI:1918667	Gpatch8	237943	G patch domain containing 8
scl37689.16.1_156	0.0308076	11.3318	10.7582	MGI:2149593	Tle6	114606	transducin-like enhancer of split 6, homolog of Drosophila E(spl)
scl22993.15_296	0.0308076	8.56645	9.2035	MGI:1921450	2810403A07Rik	74200	RIKEN cDNA 2810403A07 gene
scl067267.4_0	0.0308076	10.2936	9.93294	MGI:1914517	2900010M23Rik	67267	RIKEN cDNA 2900010M23 gene
scl26886.1_238	0.0308076	11.3932	11.1358	MGI:1277162	Cdk6	12571	cyclin-dependent kinase 6
GI_38074993	0.0308076	11.3182	10.9523	MGI:3782306	100042959	100042959	predicted gene, 100042959
scl35396.14.1_38	0.0310948	12.2783	11.907	MGI:87913	Acy1	109652	aminoacylase 1
scl00224143.2_195	0.0310948	9.38163	8.96623	MGI:2444232	Ktelc1	224143	KTEL (Lys-Tyr-Glu-Leu) containing 1
ri|B130046C19|PX00158F13|AK045200|4316	0.0312414	8.52002	9.13514	MGI:2445027	Malt1	240354	mucosa associated lymphoid tissue lymphoma translocation gene 1
scl43993.5.1_29	0.0312414	6.93478	6.6375	MGI:1913579	Susd3	66329	sushi domain containing 3
scl23047.4.213_30	0.0312414	9.06445	8.60534	MGI:1354695	Fbxw7	50754	F-box and WD-40 domain protein 7
scl054201.1_27	0.0312414	7.76387	7.23231	MGI:1860402	Zfp316	54201	zinc finger protein 316
scl0077957.1_7	0.0312414	10.895	11.4264	NA	NA	NA	NA
ri|5930437C20|PX00055P10|AK031249|3201	0.0312414	7.55742	7.24167	NA	NA	NA	NA
scl40362.11.1_34	0.0312414	9.93961	10.18	MGI:1917635	Ccdc99	70385	coiled-coil domain containing 99
scl50565.20_286	0.0312414	10.1998	9.84078	MGI:104669	Man2a1	17158	mannosidase 2, alpha 1
scl45683.9_474	0.0312414	10.6964	10.3536	MGI:1917814	5730469M10Rik	70564	RIKEN cDNA 5730469M10 gene
scl43280.11_443	0.0312414	9.52844	10.1251	MGI:2144755	Ankmy2	217473	ankyrin repeat and MYND domain containing 2
ri|1810037J08|ZX00051K09|AK007723|534	0.0312414	6.34825	6.22022	MGI:3643566	EG434402	434402	predicted gene, EG434402
scl066390.1_295	0.0312414	9.08613	8.46672	MGI:1913640	Slmo2	66390	slowmo homolog 2 (Drosophila)
scl0066229.1_167	0.0314552	12.8416	13.2342	MGI:1913479	Rpl7l1	66229	ribosomal protein L7-like 1
scl0001585.1_28	0.031674	8.25543	8.8817	MGI:1333784	Hdac5	15184	histone deacetylase 5
scl00114564.1_150	0.031833	9.19326	8.69618	NA	NA	NA	NA
scl000252.1_5	0.031833	9.73277	9.2659	MGI:98347	Snrpn	20646	small nuclear ribonucleoprotein N
scl0003472.1_28	0.031833	9.5677	9.13744	MGI:1891690	Syncrip	56403	synaptotagmin binding, cytoplasmic RNA interacting protein
scl20078.15.1_71	0.0319007	7.92716	8.42913	MGI:2385160	BC018465	228802	cDNA sequence BC018465
ri|1810006O10|R000022A11|AK007355|1729	0.0319007	8.32736	8.61021	MGI:1926134	Zdhhc3	69035	zinc finger, DHHC domain containing 3
MJ-500-42_165	0.0321137	8.19454	8.86614	NA	NA	NA	NA
scl27593.5.1_239	0.0321137	7.8466	7.51975	MGI:1919170	Epgn	71920	epithelial mitogen
scl076781.2_11	0.0321137	7.95035	7.23182	MGI:1918598	5430439M09Rik	71348	RIKEN cDNA 5430439M09 gene
scl00225164.1_235	0.0321137	11.7995	11.3954	MGI:2443157	Mib1	225164	mindbomb homolog 1 (Drosophila)
scl30502.9.1_2	0.0321137	6.76342	7.552	MGI:1344402	Sigirr	24058	single immunoglobulin and toll-interleukin 1 receptor (TIR) domain
scl23887.17.1_103	0.0321137	9.65049	9.14677	MGI:1858304	Ctps	51797	cytidine 5'-triphosphate synthase
scl47056.10.1_17	0.0321137	9.60361	9.19594	MGI:98857	Tsta3	22122	tissue specific transplantation antigen P35B
scl0002041.1_2	0.0322784	10.3338	9.87535	MGI:1923272	5830417I10Rik	76022	RIKEN cDNA 5830417I10 gene
ri|A330043C08|PX00131F05|AK039440|776	0.0323387	9.91248	10.261	MGI:2681836	Polr3a	218832	polymerase (RNA) III (DNA directed) polypeptide A
scl0001019.1_73	0.0324012	10.3115	9.7475	MGI:1914692	Retsat	67442	retinol saturase (all trans retinol 13,14 reductase)
GI_38093620	0.0324185	12.6774	13.047	NA	LOC100045939	100045939	similar to T-cell receptor alpha chain (VJC)
scl0078592.1_67	0.0324185	10.4799	10.9837	MGI:1925842	A330106M24Rik	78592	RIKEN cDNA A330106M24 gene
scl0066074.2_236	0.0324185	9.38078	9.78685	MGI:1913324	Tmem167	66074	transmembrane protein 167
scl21178.4_510	0.0324185	10.0269	10.4379	MGI:107692	Fut7	14347	fucosyltransferase 7
scl35941.3.1_31	0.0325873	7.9748	7.49622	MGI:2384760	Ttc36	192653	tetratricopeptide repeat domain 36
ri|A530079D03|PX00142K20|AK041069|959	0.0326452	7.32309	7.84004	NA	NA	NA	NA
scl0012394.1_257	0.0326452	8.41663	8.92879	MGI:99852	Runx1	12394	runt related transcription factor 1
scl24262.3_152	0.0326452	6.74927	7.81643	MGI:1919998	Hdhd3	72748	haloacid dehalogenase-like hydrolase domain containing 3
scl33697.10.1_67	0.0326452	11.903	11.2956	MGI:1920961	Fam125a	73711	family with sequence similarity 125, member A
scl0017876.1_262	0.0326634	10.3155	10.599	MGI:104592	Myef2	17876	myelin basic protein expression factor 2, repressor
scl0067948.1_302	0.0326634	9.15073	8.57916	MGI:1261890	Fbxo28	67948	F-box protein 28
scl28866.2.2_9	0.0326634	9.05413	8.77504	MGI:1858622	Vamp5	53620	vesicle-associated membrane protein 5
scl0231821.1_108	0.0326651	7.28293	7.0876	MGI:2442201	Adap1	231821	ArfGAP with dual PH domains 1
scl38332.1_14	0.0328538	10.7736	10.3902	MGI:2443898	A730063M14Rik	320368	RIKEN cDNA A730063M14 gene
scl48693.10_69	0.0329126	12.6861	13.0231	MGI:107854	Dgcr14	27886	DiGeorge syndrome critical region gene 14
scl0117599.1_293	0.0330562	11.3737	10.9978	NA	NA	NA	NA
scl20303.17.1_101	0.033108	12.2784	12.5459	MGI:108014	Polr1b	20017	polymerase (RNA) I polypeptide B
scl020239.25_113	0.033108	7.96296	7.6607	MGI:1277223	Atxn2	20239	ataxin 2
scl50681.9.1_22	0.033108	9.10655	8.471	MGI:106280	Yipf3	28064	Yip1 domain family, member 3
scl0003934.1_170	0.0331553	12.7733	13.1663	MGI:101761	Hmga2	15364	high mobility group AT-hook 2
scl34209.1_605	0.0331553	10.2945	9.70772	MGI:1924337	Ankrd11	77087	ankyrin repeat domain 11
scl29857.13.1_18	0.0331553	10.5562	10.991	MGI:1315200	D6Mm5e	110958	DNA segment, Chr 6, Miriam Meisler 5, expressed
scl36154.20.3_28	0.0331553	13.1077	13.4583	MGI:1929470	Tyk2	54721	tyrosine kinase 2
scl0268822.14_46	0.0331553	10.818	11.2701	MGI:2679274	Adck5	268822	aarF domain containing kinase 5
scl25174.2_230	0.0331553	11.2154	10.8087	MGI:2386296	Pars2	230577	prolyl-tRNA synthetase (mitochondrial)(putative)
GI_38083052	0.0331553	6.61699	6.7702	MGI:3648226	EG623672	623672	predicted gene, EG623672
scl0001633.1_3	0.0331984	6.84478	7.03618	MGI:1913780	Ubxn6	66530	UBX domain protein 6
GI_38075463	0.0331984	9.66885	9.97212	MGI:2448523	Npepl1	228961	aminopeptidase-like 1
scl35535.28_151	0.0331984	12.0977	11.7101	MGI:1918677	Ibtk	108837	inhibitor of Bruton agammaglobulinemia tyrosine kinase
scl51946.9_43	0.0332925	8.09139	7.59843	MGI:1916476	Snx24	69226	sorting nexing 24
scl0002567.1_125	0.0332925	9.97181	9.54605	MGI:2388651	Mcat	223722	malonyl CoA:ACP acyltransferase (mitochondrial)
scl00321003.2_45	0.0332925	12.2886	11.8945	MGI:2445217	Xpnpep3	321003	X-prolyl aminopeptidase (aminopeptidase P) 3, putative
scl0026451.1_182	0.0332925	11.6967	12.1818	MGI:1347076	Rpl27a	26451	ribosomal protein L27a
scl0066830.2_105	0.0333597	9.61967	10.055	MGI:1914080	Nacc1	66830	nucleus accumbens associated 1, BEN and BTB (POZ) domain containing
scl068490.3_256	0.0333597	10.0635	9.71901	MGI:1915740	Zfp579	68490	zinc finger protein 579
scl24128.1.6_28	0.0333739	8.50423	9.12636	MGI:2180122	Klhl9	242521	kelch-like 9 (Drosophila)
scl18467.8_28	0.0333739	8.04589	7.51907	MGI:1914454	Eif2s2	67204	eukaryotic translation initiation factor 2, subunit 2 (beta)
scl00102115.2_247	0.0333739	10.9351	11.4218	MGI:1915964	Dohh	102115	deoxyhypusine hydroxylase/monooxygenase
ri|C330049H01|PX00078A01|AK021230|931	0.0333739	10.1739	10.7941	MGI:1861437	Gsk3b	56637	glycogen synthase kinase 3 beta
scl17374.15.20_23	0.0333739	10.7818	10.3613	MGI:1916185	1190005F20Rik	98685	RIKEN cDNA 1190005F20 gene
scl15982.6.1_50	0.0333739	11.3229	11.0751	MGI:1913697	Mgst3	66447	microsomal glutathione S-transferase 3
scl45065.22.7_66	0.0333739	9.31284	8.79603	MGI:2442524	Heatr1	217995	HEAT repeat containing 1
scl42835.7_546	0.0334338	12.0259	11.4074	MGI:2182838	Serpina3f	238393	serine (or cysteine) peptidase inhibitor, clade A, member 3F
scl42940.8_203	0.0334338	12.0166	12.3616	MGI:1919185	2310044G17Rik	217732	RIKEN cDNA 2310044G17 gene
scl35489.7_147	0.0334338	11.4935	11.0173	MGI:107788	Atp1b3	11933	ATPase, Na+/K+ transporting, beta 3 polypeptide
scl0011987.1_186	0.033471	6.96601	6.68195	MGI:88117	Slc7a1	11987	solute carrier family 7 (cationic amino acid transporter, y+ system), member 1
scl50598.25_178	0.033471	9.63651	8.58461	MGI:2442355	Jmjd2b	193796	jumonji domain containing 2B
scl068938.13_42	0.033471	8.20063	7.69671	MGI:1916188	Aspscr1	68938	alveolar soft part sarcoma chromosome region, candidate 1 (human)
scl072686.1_177	0.033471	10.8201	11.1343	MGI:1919936	Usp24	329908	ubiquitin specific peptidase 24
scl059022.3_20	0.033471	9.30335	9.67732	MGI:3652241	OTTMUSG00000005089	665181	predicted gene, OTTMUSG00000005089
scl25391.9_273-S	0.0334931	8.63878	8.27917	NA	NA	NA	NA
scl00102791.2_289	0.0335681	9.15904	8.72364	MGI:1918829	Tcta	102791	T-cell leukemia translocation altered gene
scl25877.2.1_20	0.0335737	9.54322	10.071	MGI:1921347	Pop7	74097	processing of precursor 7, ribonuclease P family, (S. cerevisiae)
scl012521.1_26	0.0336177	10.9635	11.412	MGI:104651	Cd82	12521	CD82 antigen
scl36445.9_185	0.0336177	12.4329	12.8166	MGI:1915044	Shisa5	66940	shisa homolog 5 (Xenopus laevis)
scl43194.12_66	0.0336567	8.91111	8.5538	MGI:1196337	Brms1l	52592	breast cancer metastasis-suppressor 1-like
scl0001472.1_4	0.033699	10.6001	9.98789	MGI:1929008	Copz2	56358	coatomer protein complex, subunit zeta 2
scl000705.1_51	0.0339804	11.1524	11.538	MGI:2448549	Cdk10	234854	cyclin-dependent kinase (CDC2-like) 10
scl33121.3_245	0.0339804	8.39632	7.60674	MGI:1916740	Zfp524	66056	zinc finger protein 524
scl056367.1_256	0.0339819	10.9823	11.3042	MGI:1927654	Scoc	56367	short coiled-coil protein
ri|E130118D18|PX00318M18|AK087438|2524	0.0340917	9.82209	9.40605	NA	NA	NA	NA
scl012925.2_22-S	0.0340917	9.37195	10.0157	NA	NA	NA	NA
scl068505.1_329	0.0343712	7.88197	8.45179	MGI:1915755	1110014N23Rik	68505	RIKEN cDNA 1110014N23 gene
scl0017159.2_303	0.0344065	7.68389	8.12353	MGI:107286	Man2b1	17159	mannosidase 2, alpha B1
ri|A730051J12|PX00151M14|AK043059|1377	0.0344811	7.96451	8.22076	NA	NA	NA	NA
scl34118.6.1_7	0.0344811	6.18387	6.32901	MGI:1914861	Snapc2	102209	small nuclear RNA activating complex, polypeptide 2
scl34723.1_7	0.0344811	9.19533	9.62504	MGI:1914434	Ndufa13	67184	NADH dehydrogenase (ubiquinone) 1 alpha subcomplex, 13
scl44797.9.1_24	0.0344811	11.2782	10.8548	MGI:1196617	Ninj1	18081	ninjurin 1
scl38663.8.1_41	0.0344811	9.92501	9.65475	MGI:1203520	Dapk3	13144	death-associated protein kinase 3
GI_38076101	0.0344811	9.28683	8.7301	NA	NA	NA	NA
scl52395.11_299	0.0344811	7.36731	7.03733	MGI:1918291	Pcgf6	71041	polycomb group ring finger 6
scl0380601.1_239	0.0344811	11.9404	12.3302	MGI:2139469	Fastkd5	380601	FAST kinase domains 5
scl34795.4.1_9	0.0344811	7.34366	6.95307	MGI:1929129	Sap30	60406	sin3 associated polypeptide
scl0002578.1_9	0.0344811	11.5521	11.1178	MGI:2386251	Eif3l	223691	eukaryotic translation initiation factor 3, subunit L
scl0027417.1_1	0.0344963	9.32832	9.91939	MGI:1351667	Abcb8	74610	ATP-binding cassette, sub-family B (MDR/TAP), member 8
scl48729.15.1_120	0.0344963	7.58983	7.9384	MGI:103199	Mcm4	17217	minichromosome maintenance deficient 4 homolog (S. cerevisiae)
GI_6755349	0.0344963	9.00181	9.38567	MGI:1343877	Rpl10a	19896	ribosomal protein L10A
scl21198.21_40	0.034533	7.83015	8.44179	MGI:2674093	Psd4	215632	pleckstrin and Sec7 domain containing 4
ri|B130047O12|PX00158A24|AK045212|1739	0.0347071	9.41409	9.7401	MGI:2443065	Agps	228061	alkylglycerone phosphate synthase
scl44033.1.1176_137	0.0347071	9.42995	9.92844	NA	NA	NA	NA
scl00319719.1_26	0.0347071	7.07067	7.40992	MGI:2442599	4732471D19Rik	319719	RIKEN cDNA 4732471D19 gene
scl19466.5_125	0.0348425	10.6038	9.99787	MGI:1919573	Asb6	72323	ankyrin repeat and SOCS box-containing 6
scl0019108.2_16	0.0348425	8.29564	7.58681	MGI:1309999	Prkx	19108	protein kinase, X-linked
scl00170753.1_34	0.0348425	8.68753	8.27572	MGI:2180715	Zfp704	170753	zinc finger protein 704
scl52082.9.1_8	0.0348425	8.10498	7.51937	MGI:1919233	Tmco6	71983	transmembrane and coiled-coil domains 6
scl00109333.2_94	0.0348425	10.8787	10.5163	MGI:109211	Pkn2	109333	protein kinase N2
scl37683.9_147	0.0348425	9.79184	10.0778	MGI:97317	Nfyb	18045	nuclear transcription factor-Y beta
scl41473.7.1_27	0.0348425	12.1706	11.7169	NA	LOC100045214	100045214	similar to Dehydrogenase/reductase (SDR family) member 7B
ri|C330007M07|PX00075N05|AK021188|1027	0.0348917	11.1241	10.7456	MGI:88393	Chd1	12648	chromodomain helicase DNA binding protein 1
GI_38076423	0.0350126	10.8973	11.2619	NA	LOC100048654	100048654	similar to Poly A binding protein, cytoplasmic 4
scl0016151.2_209	0.0353789	12.9274	12.5576	MGI:1338074	Ikbkg	16151	inhibitor of kappaB kinase gamma
GI_31560836	0.0353789	8.03755	7.63953	MGI:1100860	Frs2	327826	fibroblast growth factor receptor substrate 2
scl28709.9_141	0.0356452	11.5416	11.1903	MGI:1933148	Abtb1	80283	ankyrin repeat and BTB (POZ) domain containing 1
scl0054711.1_45	0.0356452	10.1127	9.6081	MGI:1933165	Plagl2	54711	pleiomorphic adenoma gene-like 2
scl000341.1_0	0.0357791	8.63005	8.20829	MGI:1341112	Parp2	11546	poly (ADP-ribose) polymerase family, member 2
scl0023894.2_0	0.0358758	9.49112	9.90817	MGI:1345669	Gtf2h2	23894	general transcription factor II H, polypeptide 2
scl43763.13.4_92	0.0358873	8.52062	7.81855	MGI:1916966	Trip13	69716	thyroid hormone receptor interactor 13
scl0101197.6_126	0.0358873	9.70132	10.1878	MGI:2141515	AI894139	101197	expressed sequence AI894139
scl39981.11_196	0.0358873	6.51958	6.364	MGI:2445102	Dhx33	216877	DEAH (Asp-Glu-Ala-His) box polypeptide 33
scl37453.4_481	0.0358873	8.45581	7.97467	NA	LOC100044376	100044376	similar to Dual-specificity tyrosine-(Y)-phosphorylation regulated kinase 2
scl00229542.2_217	0.035935	10.8219	10.4783	MGI:2443225	Gatad2b	229542	GATA zinc finger domain containing 2B
scl0067179.2_115	0.0359927	11.1088	10.7627	MGI:1914429	Ccdc25	67179	coiled-coil domain containing 25
scl51540.13.1_28	0.0359927	11.0419	10.7436	MGI:88350	Cdc25c	12532	cell division cycle 25 homolog C (S. pombe)
scl38711.3.1_9	0.0359927	8.0726	7.76917	MGI:106618	Gtrgeo22	110012	gene trap ROSA b-geo 22
scl0001705.1_22	0.0359927	9.96835	9.50486	MGI:1931148	Nme4	56520	non-metastatic cells 4, protein expressed in
GI_38050387	0.0360875	8.07221	7.72364	MGI:2384768	Hectd1	207304	HECT domain containing 1
scl33900.6_43	0.036112	8.75086	8.37392	MGI:1196223	D8Ertd82e	244418	DNA segment, Chr 8, ERATO Doi 82, expressed
scl19992.9.223_1-S	0.036112	7.37627	7.11302	NA	NA	NA	NA
scl38441.9_79	0.0362835	9.23659	8.77479	MGI:1289274	Krr1	52705	KRR1, small subunit (SSU) processome component, homolog (yeast)
scl39457.6_163	0.0363178	8.08767	8.5885	MGI:1915053	Limd2	67803	LIM domain containing 2
scl24844.4_405	0.0363178	8.89103	9.40555	MGI:1917135	2610002D18Rik	69885	RIKEN cDNA 2610002D18 gene
scl000926.1_1	0.0363178	9.79793	9.24159	MGI:1916068	Zfand2b	68818	zinc finger, AN1 type domain 2B
scl50585.7.1_2	0.0363178	10.3987	10.7216	MGI:2147092	Dus3l	224907	dihydrouridine synthase 3-like (S. cerevisiae)
scl52805.6.1_26	0.0363178	8.45843	7.94853	MGI:1914240	Tmem134	66990	transmembrane protein 134
scl24174.2_631	0.0363295	10.6748	11.09	MGI:1915518	Zdhhc21	68268	zinc finger, DHHC domain containing 21
scl17283.6_608	0.0363295	8.27372	8.49343	MGI:1928761	Slc19a2	116914	solute carrier family 19 (thiamine transporter), member 2
scl53984.2_610	0.036332	11.2507	11.5477	MGI:1277207	Cxcr3	12766	chemokine (C-X-C motif) receptor 3
scl41204.5.67_14	0.036332	7.44146	7.16668	MGI:1328357	Unc119	22248	unc-119 homolog (C. elegans)
scl28694.3.6_18	0.0364858	7.51054	6.78524	MGI:1919047	Chst13	71797	carbohydrate (chondroitin 4) sulfotransferase 13
scl012740.2_183	0.0365368	9.02721	9.48149	MGI:1313314	Cldn4	12740	claudin 4
scl42858.13_56	0.0365368	9.62725	9.13333	MGI:2385708	Rin3	217835	Ras and Rab interactor 3
scl31600.13.1_22	0.0365894	12.2654	12.6671	MGI:1333782	Pld3	18807	phospholipase D family, member 3
scl0001647.1_23	0.0365894	12.7896	12.4909	MGI:1915597	0610011F06Rik	68347	RIKEN cDNA 0610011F06 gene
scl0021413.1_300	0.0365894	6.96731	6.80627	MGI:98506	Tcf4	21413	transcription factor 4
ri|A730060B10|PX00151B09|AK043148|3359	0.0366071	10.9097	10.5633	MGI:103009	Epb4.1l2	13822	erythrocyte protein band 4.1-like 2
scl36028.10.1_22	0.0367924	7.29527	7.03399	MGI:2444488	Ccdc15	245902	coiled-coil domain containing 15
scl41598.17.1_21	0.0367924	8.8613	9.27031	MGI:1098551	Clk4	12750	CDC like kinase 4
scl24827.11.452_11	0.0367924	11.2347	11.6799	MGI:96158	Hmgcl	15356	3-hydroxy-3-methylglutaryl-Coenzyme A lyase
scl016571.30_29	0.0368323	10.9003	9.4554	MGI:108389	Kif4	16571	kinesin family member 4
scl0080985.1_330	0.0370041	9.69167	8.95193	MGI:1931835	Trim44	80985	tripartite motif-containing 44
ri|D230029K13|PX00189N05|AK051976|2626	0.0370147	8.4608	8.86872	NA	NA	NA	NA
scl28277.12_197	0.0370328	6.78834	6.66928	MGI:1891823	Wbp11	60321	WW domain binding protein 11
scl00269593.1_72	0.0370695	11.0525	11.4292	MGI:107629	Luzp1	269593	leucine zipper protein 1
scl068634.3_3	0.0370695	13.4986	13.7516	MGI:1915884	Tm2d3	68634	TM2 domain containing 3
scl000151.1_308	0.0370695	7.71997	7.98345	MGI:2142246	Unc45a	101869	unc-45 homolog A (C. elegans)
scl30490.6.1_1	0.0370695	8.5051	8.86447	MGI:2387178	Pddc1	213350	Parkinson disease 7 domain containing 1
scl41621.13_164-S	0.0370695	9.89002	9.43325	NA	NA	NA	NA
scl0231932.2_146	0.0370841	7.95724	8.68484	MGI:1349657	Gimap7	231932	GTPase, IMAP family member 7
GI_38084191	0.0370841	8.81377	8.32004	MGI:1916160	Zfp467	68910	zinc finger protein 467
scl076889.12_92	0.0370841	12.3336	12.8064	MGI:1924139	Adck4	76889	aarF domain containing kinase 4
scl069064.1_23	0.0370841	11.7084	11.2486	MGI:1916314	1810014F10Rik	69064	RIKEN cDNA 1810014F10 gene
ri|C820018D16|PX00088B05|AK050560|1393	0.0370841	7.74347	7.35239	MGI:1929601	Ndfip1	65113	Nedd4 family interacting protein 1
GI_38080162	0.0370841	8.71635	8.24931	MGI:2182061	Usp7	252870	ubiquitin specific peptidase 7
scl31426.8.1_131	0.0372354	8.42031	8.08091	MGI:1917180	Zfp715	69930	zinc finger protein 715
scl37812.5_586	0.0372354	10.2782	10.6773	MGI:2143526	Gstt3	103140	glutathione S-transferase, theta 3
scl33481.17.1_142	0.0372481	12.2872	12.8296	MGI:2387578	Cpne2	234577	copine II
ri|D130011M18|PX00182G16|AK051177|2138	0.0375856	9.2545	10.0024	MGI:2145902	Tigd5	105734	tigger transposable element derived 5
scl23816.1_664	0.0375856	11.7431	12.1863	NA	NA	NA	NA
GI_38076276	0.0379439	10.1333	10.3796	NA	NA	NA	NA
GI_85701645-S	0.0379858	9.85015	10.4002	NA	NA	NA	NA
scl25243.13_475	0.0379858	6.10054	6.22775	MGI:2444031	Alg6	320438	asparagine-linked glycosylation 6 homolog (yeast, alpha-1,3,-glucosyltransferase)
ri|9630032J03|PX00654H17|AK079342|1822	0.0381304	10.1986	9.60784	NA	NA	NA	NA
scl47626.7.1_0	0.0381958	8.50322	7.94792	MGI:1919007	1300018J18Rik	223776	RIKEN cDNA 1300018J18 gene
scl29779.8.1_30	0.0381958	7.77763	7.93058	MGI:1914053	8430410A17Rik	232210	RIKEN cDNA 8430410A17 gene
scl00224640.2_275	0.0381958	9.98032	10.5094	MGI:2385045	Lemd2	224640	LEM domain containing 2
scl45300.23_484	0.0383157	9.17761	8.59091	MGI:2450151	Cog3	338337	component of oligomeric golgi complex 3
scl0003984.1_492	0.0384152	6.62561	7.11316	MGI:88110	Atp2a2	11938	ATPase, Ca++ transporting, cardiac muscle, slow twitch 2
scl018472.2_44	0.0384152	10.031	9.40884	MGI:109520	Pafah1b1	18472	platelet-activating factor acetylhydrolase, isoform 1b, beta1 subunit
scl44724.21.5_2	0.0384781	8.23588	7.91203	MGI:1920895	Ddx46	212880	DEAD (Asp-Glu-Ala-Asp) box polypeptide 46
scl36920.15.1_107	0.0385337	8.26437	8.59959	MGI:1321396	Pstpip1	19200	proline-serine-threonine phosphatase-interacting protein 1
GI_83921620-A	0.0385407	9.86969	9.39767	NA	NA	NA	NA
scl070511.2_55	0.0385407	7.93073	8.49481	MGI:1917761	5730409G15Rik	70511	RIKEN cDNA 5730409G15 gene
scl19825.7_94	0.0385407	11.1827	11.5469	MGI:105072	Rab22a	19334	RAB22A, member RAS oncogene family
GI_38090604	0.0386419	9.57331	9.87071	MGI:3645934	EG544707	544707	predicted gene, EG544707
scl30453.23.6_9	0.0386419	7.08572	6.8371	MGI:1351477	Cars	27267	cysteinyl-tRNA synthetase
ri|A130026C10|PX00121P09|AK037550|2970	0.0386419	7.04659	6.8257	NA	NA	NA	NA
scl0023879.2_268	0.0386419	9.67695	9.17991	MGI:1346074	Fxr2	23879	fragile X mental retardation, autosomal homolog 2
scl16421.1_15	0.0386419	11.8569	11.3952	MGI:88138	Bcl2	12043	B-cell leukemia/lymphoma 2
ri|1700066F09|ZX00075P06|AK006902|508	0.0386419	11.618	11.0106	MGI:1914596	Daam1	208846	dishevelled associated activator of morphogenesis 1
scl066054.1_17	0.0386419	9.45166	8.95477	MGI:1913304	Cndp2	66054	CNDP dipeptidase 2 (metallopeptidase M20 family)
scl0210741.1_194	0.0386419	8.06188	8.51687	MGI:2684043	Kcnk12	210741	potassium channel, subfamily K, member 12
scl0002580.1_4	0.0386419	6.65688	6.88224	MGI:1277098	Ptp4a3	19245	protein tyrosine phosphatase 4a3
scl21793.3_27	0.0386419	9.92338	9.38381	MGI:1924828	Bcl9	77578	B-cell CLL/lymphoma 9
scl18090.14.9_4	0.0386419	9.52376	8.94816	MGI:108410	Ptpn18	19253	protein tyrosine phosphatase, non-receptor type 18
scl0069718.1_141	0.0387702	11.91	12.2563	MGI:1916968	Ipmk	69718	inositol polyphosphate multikinase
ri|A330083D13|PX00133A22|AK079628|885	0.038885	10.9237	11.5525	NA	NA	NA	NA
scl30890.1.1_211	0.038885	8.89402	8.3472	MGI:1923495	6530415H11Rik	76245	RIKEN cDNA 6530415H11 gene
scl16472.29.1_1	0.038885	11.026	10.5784	MGI:3036234	Hdac4	208727	histone deacetylase 4
scl28867.1.1_56	0.038885	11.848	11.4796	MGI:3040670	BC019510	330351	cDNA sequence BC019510
scl38708.12_196	0.038885	8.93988	8.56531	MGI:1261814	Palm	18483	paralemmin
scl43508.21.1_5	0.038885	6.50001	6.67521	MGI:1346872	Map3k1	26401	mitogen-activated protein kinase kinase kinase 1
scl16803.9_203	0.038885	11.0787	10.4543	MGI:1315204	Slc40a1	53945	solute carrier family 40 (iron-regulated transporter), member 1
scl0231225.1_255	0.038885	10.1311	10.5758	MGI:2683537	Tapt1	231225	transmembrane anterior posterior transformation 1
scl31884.10.2_33	0.0389271	7.94962	7.63102	MGI:1928097	Tspan4	64540	tetraspanin 4
scl38323.13.1_7	0.0389453	11.8235	12.122	MGI:2143764	Arhgap9	216445	Rho GTPase activating protein 9
scl25528.7.1_41	0.0391146	11.5227	10.8485	MGI:95638	Galt	14430	galactose-1-phosphate uridyl transferase
GI_38077806	0.0393241	9.20315	8.79713	NA	LOC671535	671535	similar to Plec1 protein
scl36733.11.1_17	0.0393241	8.40594	7.96767	MGI:107933	Mns1	17427	meiosis-specific nuclear structural protein 1
GI_38049297	0.0393405	11.8597	11.5319	MGI:2684913	Nol10	217431	nucleolar protein 10
ri|E130305A01|PX00675E10|AK087486|2486	0.0393405	8.15035	7.65381	NA	NA	NA	NA
scl41842.10.1_70	0.0393405	7.41962	7.83174	MGI:1097668	Upp1	22271	uridine phosphorylase 1
ri|9130201F22|PX00061E09|AK033610|3144	0.0396367	10.6424	10.3119	MGI:97932	Xpr1	19775	xenotropic and polytropic retrovirus receptor 1
scl23822.4_30	0.0397259	9.93562	9.43524	MGI:2140364	Adprhl2	100206	ADP-ribosylhydrolase like 2
scl0245007.1_299	0.0397507	8.36622	7.70756	MGI:2442866	Zbtb38	245007	zinc finger and BTB domain containing 38
ri|A130017C09|PX00120L12|AK037420|1967	0.0397507	6.98801	6.80616	NA	NA	NA	NA
scl19912.17.1_2	0.0399203	11.3748	11.7801	MGI:109341	Eya2	14049	eyes absent 2 homolog (Drosophila)
scl21821.6.1_24	0.0399203	7.07598	6.88221	MGI:1914470	Plekho1	67220	pleckstrin homology domain containing, family O member 1
scl020535.23_4	0.0399203	11.1231	10.6943	MGI:109351	Slc4a2	20535	solute carrier family 4 (anion exchanger), member 2
scl0056690.1_158	0.0400077	11.7197	11.4056	MGI:1928485	Mlycd	56690	malonyl-CoA decarboxylase
scl0003827.1_21	0.0400077	10.7602	11.1255	MGI:1309528	Ppp1r12a	17931	protein phosphatase 1, regulatory (inhibitor) subunit 12A
GI_20799906	0.0400077	12.4563	12.8246	MGI:96097	Hist2h2aa1	15267	histone cluster 2, H2aa1
scl52614.18.1_13	0.0400077	9.03383	8.76694	MGI:106253	D19Bwg1357e	52874	DNA segment, Chr 19, Brigham & Women's Genetics 1357 expressed
scl31677.12.1_25	0.0400803	8.54499	9.1248	MGI:103289	Relb	19698	avian reticuloendotheliosis viral (v-rel) oncogene related B
scl053417.1_0	0.0401706	7.68182	7.46385	MGI:1859778	Hif3a	53417	hypoxia inducible factor 3, alpha subunit
scl40498.6_62	0.0403109	9.14459	8.71543	MGI:1913499	Pno1	66249	partner of NOB1 homolog (S. cerevisiae)
scl16913.1_153	0.0405934	8.87835	8.54323	MGI:2442299	8030445P17Rik	319569	RIKEN cDNA 8030445P17 gene
scl0056697.1_39	0.0405934	7.62316	7.24823	MGI:1890218	Akap10	56697	A kinase (PRKA) anchor protein 10
scl0070990.1_251	0.040628	13.9531	14.1753	MGI:3704243	ENSMUSG00000053178	208595	predicted gene, ENSMUSG00000053178
scl0067382.2_271	0.0406382	8.59227	8.12687	MGI:1914632	Brd3	67382	bromodomain containing 3
scl067868.2_48	0.0406652	9.84588	9.50642	MGI:1915118	Ela3	67868	elastase 3, pancreatic
scl46372.17.1_65	0.0407818	10.4339	10.9065	MGI:1341112	Parp2	11546	poly (ADP-ribose) polymerase family, member 2
scl47787.2_58	0.040914	12.11	12.3322	MGI:95802	Gpt	76282	glutamic pyruvic transaminase, soluble
scl0320777.1_163	0.0409532	7.61576	7.23064	MGI:2441730	Tbl1xr1	81004	transducin (beta)-like 1X-linked receptor 1
scl47813.3_78	0.0409532	10.6925	10.9344	MGI:1916396	Gsdmd	69146	gasdermin D
scl39982.2.14_30	0.0409532	8.47453	8.10325	MGI:1194505	C1qbp	12261	complement component 1, q subcomponent binding protein
scl0384619.1_145	0.0411124	9.94544	9.63762	MGI:2687329	Ccdc155	384619	coiled-coil domain containing 155
scl50794.7.1_43	0.0411124	9.04876	10.9613	MGI:2148924	Clic1	114584	chloride intracellular channel 1
scl00109113.1_250	0.0411124	9.96656	8.95332	MGI:1923718	Uhrf2	109113	ubiquitin-like, containing PHD and RING finger domains 2
scl48670.1.459_2	0.0417045	10.2285	9.7659	MGI:1915412	A930003A15Rik	68162	RIKEN cDNA A930003A15 gene
ri|9530049G18|PX00113M03|AK035443|1609	0.0417278	7.95866	8.72278	NA	NA	NA	NA
scl35446.1.1_167	0.0418259	11.0875	11.3776	NA	NA	NA	NA
scl000558.1_11	0.0418259	10.8863	10.4975	NA	NA	NA	NA
scl0003038.1_146-S	0.0418259	9.58121	10.0054	NA	NA	NA	NA
scl050754.10_4	0.0418259	11.1424	11.6926	MGI:1354695	Fbxw7	50754	F-box and WD-40 domain protein 7
ri|A130054J05|PX00124I14|AK037846|2110	0.041839	11.1645	11.5144	MGI:2444043	A130054J05Rik	320446	RIKEN cDNA A130054J05 gene
scl33274.11_15	0.041839	10.8423	10.3928	MGI:1890619	Gan	209239	giant axonal neuropathy
scl26118.9.1_34	0.041839	10.4894	11.1183	MGI:2182607	Sdsl	257635	serine dehydratase-like
scl020382.2_66	0.041839	6.13287	6.24375	MGI:98284	Sfrs2	20382	splicing factor, arginine/serine-rich 2 (SC-35)
scl097484.1_16	0.042004	13.2013	13.4847	MGI:2142885	Cog8	97484	component of oligomeric golgi complex 8
scl21590.13_517	0.0420401	7.40296	7.10679	MGI:1923195	Tmem56	99887	transmembrane protein 56
scl10180.1.1_89	0.0422057	6.63364	7.11011	MGI:2443138	Mphosph9	269702	M-phase phosphoprotein 9
scl28149.14_129	0.0422057	9.1415	8.62846	MGI:1351328	Dbf4	27214	DBF4 homolog (S. cerevisiae)
ri|D430030F20|PX00194D14|AK085050|3854	0.0422185	7.85548	7.54156	NA	NA	NA	NA
GI_46852192	0.0422185	6.48557	6.6168	MGI:1261910	Pibf1	52023	progesterone immunomodulatory binding factor 1
scl18950.6_2	0.0422185	8.6494	9.25369	MGI:1931835	Trim44	80985	tripartite motif-containing 44
scl071514.8_14	0.0422185	11.7184	11.4334	MGI:1918764	Sfpq	71514	splicing factor proline/glutamine rich (polypyrimidine tract binding protein associated)
scl27178.12.102_2	0.0422185	10.3986	9.87291	MGI:107943	Cct6a	12466	chaperonin containing Tcp1, subunit 6a (zeta)
scl29710.13.1_22	0.0422645	7.71875	7.45072	MGI:104554	Mitf	17342	microphthalmia-associated transcription factor
ri|5031404C24|PX00037M10|AK030278|2558	0.0423898	9.02152	8.59789	NA	NA	NA	NA
scl0012865.1_86	0.0428947	7.95539	7.44969	MGI:1316714	Cox7a1	12865	cytochrome c oxidase, subunit VIIa 1
ri|C230059J02|PX00175P23|AK082530|3962	0.0430143	7.3218	7.04052	NA	NA	NA	NA
scl0059042.1_160	0.0430143	10.7552	9.97881	MGI:1891702	Cope	59042	coatomer protein complex, subunit epsilon
scl0071805.2_3	0.0430528	9.90744	9.38875	MGI:1919055	Nup93	71805	nucleoporin 93
scl31391.7.1_2	0.0431639	10.6932	11.2861	MGI:1277122	Rcn3	52377	reticulocalbin 3, EF-hand calcium binding domain
scl017122.2_62	0.0431876	13.3623	13.6802	MGI:104991	Mxd4	17122	Max dimerization protein 4
ri|C130060B01|PX00170P07|AK048425|3207	0.0431908	9.40194	8.90212	NA	NA	NA	NA
scl00226442.2_7	0.0431908	10.066	9.56568	MGI:3029290	Zfp281	226442	zinc finger protein 281
scl25652.4_232	0.0431908	11.1525	10.7647	MGI:2140359	Tmem64	100201	transmembrane protein 64
GI_38089999	0.0431908	11.1601	11.5893	NA	NA	NA	NA
scl0269700.12_110	0.0431908	9.0658	8.70954	MGI:2141089	AU042671	269700	expressed sequence AU042671
scl012464.14_38	0.0431908	13.6335	13.9124	MGI:104689	Cct4	12464	chaperonin containing Tcp1, subunit 4 (delta)
scl19155.19_403-S	0.0432781	9.98756	9.43144	NA	NA	NA	NA
scl51789.1.1477_48	0.0433351	12.092	12.5021	MGI:2443811	C230075M21Rik	320322	RIKEN cDNA C230075M21 gene
scl21817.6.1_28	0.0433351	13.7114	14.0179	MGI:1916418	Bola1	69168	bolA-like 1 (E. coli)
scl065111.1_137	0.0433351	13.4847	13.8327	MGI:1929538	Dap3	65111	death associated protein 3
GI_38090735	0.0433571	10.6031	10.1739	MGI:3646788	EG432491	432491	predicted gene, EG432491
ri|6720402K17|PX00058J10|AK032696|1614	0.0433869	11.1594	10.7048	MGI:1915020	5830433M19Rik	67770	RIKEN cDNA 5830433M19 gene
scl41381.1.1515_7-S	0.0433869	7.71726	7.45198	NA	NA	NA	NA
scl0020747.2_286	0.0433869	10.365	10.7062	MGI:1343085	Spop	20747	speckle-type POZ protein
scl16852.5.1_12	0.0434237	9.73779	9.36533	MGI:1916278	Mitd1	69028	MIT, microtubule interacting and transport, domain containing 1
scl0017688.1_95	0.0435245	13.086	13.3646	MGI:1343961	Msh6	17688	mutS homolog 6 (E. coli)
scl21953.10.1_6	0.0435368	7.40864	8.41133	MGI:1919546	Rusc1	72296	RUN and SH3 domain containing 1
scl27993.23_276	0.0435368	6.83206	6.61533	MGI:2140998	Ube3c	100763	ubiquitin protein ligase E3C
scl012505.1_239	0.0435726	8.55225	7.92158	MGI:88338	Cd44	12505	CD44 antigen
ri|6530402L05|PX00048L01|AK018313|1383	0.0435726	10.0888	9.65017	NA	NA	NA	NA
AFFX-CreX-3-at_172	0.0438791	6.39925	6.49487	NA	NA	NA	NA
scl0109255.1_109	0.0438791	7.73658	7.20694	MGI:1890480	Galnt10	171212	UDP-N-acetyl-alpha-D-galactosamine:polypeptide N-acetylgalactosaminyltransferase 10
scl48643.2_113	0.0438791	6.87341	6.67752	MGI:106016	Sfrs10	20462	splicing factor, arginine/serine-rich 10 (transformer 2 homolog, Drosophila)
scl000689.1_50	0.0438791	11.5035	11.0482	MGI:1926252	Gipc1	67903	GIPC PDZ domain containing family, member 1
scl39472.24_150	0.0438791	7.64836	7.33255	MGI:104560	Nsf	18195	N-ethylmaleimide sensitive fusion protein
scl28384.6_282	0.0438791	7.89946	8.58597	MGI:88314	Ccnd2	12444	cyclin D2
scl019244.5_2	0.0438791	7.57265	7.24175	MGI:1277117	Ptp4a2	19244	protein tyrosine phosphatase 4a2
scl42615.25.8_1	0.0439326	7.78429	8.39939	MGI:2144727	Ddx1	104721	DEAD (Asp-Glu-Ala-Asp) box polypeptide 1
scl0235661.13_50	0.0440242	11.704	12.3682	MGI:2135610	Dync1li1	235661	dynein cytoplasmic 1 light intermediate chain 1
scl077692.4_12	0.0441118	9.78092	10.0918	MGI:1924001	Chd9	109151	chromodomain helicase DNA binding protein 9
scl073467.3_40	0.0441957	8.95002	8.45893	MGI:1920717	1700066M21Rik	73467	RIKEN cDNA 1700066M21 gene
scl0003007.1_111	0.0442488	6.44627	6.28255	MGI:1338039	Ovol2	107586	ovo-like 2 (Drosophila)
ri|A430102N13|PX00064C16|AK040487|1747	0.0442488	8.32164	7.90201	MGI:1922072	Tbc1d10c	108995	TBC1 domain family, member 10c
scl37182.35.1_29	0.0442488	10.2519	10.6825	MGI:2142989	Ncapd3	78658	non-SMC condensin II complex, subunit D3
scl31965.9_618	0.0442488	6.46146	6.85528	MGI:1926116	Fam175b	109359	family with sequence similarity 175, member B
scl0225995.2_210	0.0442488	9.86791	9.41182	MGI:3583960	D030056L22Rik	225995	RIKEN cDNA D030056L22 gene
scl019385.1_25	0.0442488	8.00047	7.44264	MGI:96269	Ranbp1	19385	RAN binding protein 1
scl41896.5_609	0.0443442	9.15795	8.71021	MGI:1858277	Gal3st1	53897	galactose-3-O-sulfotransferase 1
GI_58037102-S	0.0443442	6.89496	6.47929	NA	NA	NA	NA
scl066469.2_10	0.0443442	14.7408	14.4981	MGI:1913719	2810405K02Rik	66469	RIKEN cDNA 2810405K02 gene
GI_13399317-S	0.0443442	9.08426	8.85105	NA	NA	NA	NA
scl16395.1.2_32	0.0443442	7.97714	7.68212	MGI:1915454	2900060B14Rik	68204	RIKEN cDNA 2900060B14 gene
ri|F630049N15|PL00015K03|AK089229|1852	0.0443517	7.45235	8.79306	NA	NA	NA	NA
scl18698.17.92_11	0.0443948	6.73625	6.22897	MGI:1858233	Nphp1	53885	nephronophthisis 1 (juvenile) homolog (human)
scl000751.1_62	0.0443948	7.84063	8.32389	MGI:1890215	Rnf25	57751	ring finger protein 25
scl24634.4_103	0.0446556	10.2211	9.79798	MGI:104876	Hes5	15208	hairy and enhancer of split 5 (Drosophila)
scl0004092.1_2	0.0446556	7.71723	7.31012	MGI:1096353	Khk	16548	ketohexokinase
scl50986.5.1_79	0.044734	10.873	10.3681	MGI:2681414	Prss34	328780	protease, serine, 34
scl016909.6_211	0.044734	10.8561	10.5209	MGI:102811	Lmo2	16909	LIM domain only 2
scl0237759.29_189	0.0448026	7.341	7.13881	MGI:2653243	Col23a1	237759	collagen, type XXIII, alpha 1
scl32995.23_172	0.0448026	8.95386	9.81779	MGI:95413	Ercc2	13871	excision repair cross-complementing rodent repair deficiency, complementation group 2
scl0001092.1_7	0.0448045	6.58594	6.78975	MGI:1927851	Gpr85	64450	G protein-coupled receptor 85
ri|A430090G16|PX00138F05|AK040384|2494	0.0448291	10.5185	10.141	MGI:1352459	Nr6a1	14536	nuclear receptor subfamily 6, group A, member 1
scl0387343.1_301	0.0448291	11.4016	11.8173	MGI:2681214	Tas2r109	387343	taste receptor, type 2, member 109
scl32640.18.1_14	0.0448291	10.9457	11.34	MGI:1919227	Zdhhc13	243983	zinc finger, DHHC domain containing 13
scl36296.9.19_70	0.0448291	8.99742	8.57722	MGI:1913696	Exosc7	66446	exosome component 7
ri|C130058G02|PX00666O20|AK081640|1320	0.0448632	7.03677	7.22521	NA	NA	NA	NA
scl014082.1_28	0.0448696	11.9527	12.2676	MGI:109324	Fadd	14082	Fas (TNFRSF6)-associated via death domain
scl29028.1.1_117	0.0449241	7.0322	7.37431	NA	NA	NA	NA
GI_38085094	0.0449241	12.2088	12.5701	MGI:3645010	EG434077	434077	predicted gene, EG434077
scl056401.15_9	0.0449241	9.43907	8.89399	MGI:1888921	Lepre1	56401	leprecan 1
scl36043.4_243	0.0449241	9.10427	8.68439	MGI:1914299	Pus3	67049	pseudouridine synthase 3
scl19342.9_165	0.0449241	9.51297	9.09466	MGI:1915107	Ppp6c	67857	protein phosphatase 6, catalytic subunit
scl29741.15_76	0.0449241	6.81838	9.08035	MGI:98488	Slc6a6	21366	solute carrier family 6 (neurotransmitter transporter, taurine), member 6
scl47677.6.2_17	0.0449241	8.66703	10.2212	MGI:88222	Tspo	12257	translocator protein
scl39347.7.18_70	0.0449725	8.44032	7.61283	MGI:1913426	Nat9	66176	N-acetyltransferase 9 (GCN5-related, putative)
scl00021.1_10	0.0451286	9.38086	8.77149	MGI:88053	Apoc1	11812	apolipoprotein C-I
scl30620.3.1_5	0.0451286	9.29978	9.6097	MGI:104649	Cox6a2	12862	cytochrome c oxidase, subunit VI a, polypeptide 2
scl058894.2_274	0.0451286	7.32386	7.95303	MGI:1889827	Zfp862	58894	zinc finger protein 862
scl0075731.2_157	0.0451286	8.2317	7.66326	MGI:1922981	5133401N09Rik	75731	RIKEN cDNA 5133401N09 gene
ri|D430006A07|PX00193C06|AK084888|869	0.0451541	11.2491	11.6218	MGI:1918667	Gpatch8	237943	G patch domain containing 8
scl0101757.2_64	0.0452384	12.4462	12.8203	MGI:2142134	AU020206	101757	expressed sequence AU020206
GI_38075254	0.0453335	9.94473	9.45459	MGI:1918294	2810408M09Rik	381406	RIKEN cDNA 2810408M09 gene
scl0218756.18_6	0.0453482	9.82399	9.41949	MGI:2443878	Slc4a7	218756	solute carrier family 4, sodium bicarbonate cotransporter, member 7
scl30717.8_70	0.04535	8.45655	8.89201	MGI:1917566	Ndufab1	70316	NADH dehydrogenase (ubiquinone) 1, alpha/beta subcomplex, 1
scl0014070.2_181	0.04535	9.91936	9.43931	NA	NA	NA	NA
scl066506.1_15	0.04535	9.0758	9.5378	MGI:1913756	Psmg3	66506	proteasome (prosome, macropain) assembly chaperone 3
scl00107476.1_222	0.04535	9.33502	8.9948	MGI:108451	Acaca	107476	acetyl-Coenzyme A carboxylase alpha
scl017256.3_8	0.0453848	8.15625	7.79702	MGI:96957	Mea1	17256	male enhanced antigen 1
ri|6720406L13|PX00059C07|AK078395|1549	0.0454548	11.0735	10.6337	MGI:1289155	Trmt1	212528	TRM1 tRNA methyltransferase 1 homolog (S. cerevisiae)
scl17050.20_272	0.0455671	7.14563	7.51303	MGI:1924315	Ints7	77065	integrator complex subunit 7
ri|2810417K24|ZX00035I13|AK013109|1022	0.0455671	12.4712	12.6626	MGI:106067	Smc2	14211	structural maintenance of chromosomes 2
scl0003925.1_2	0.0457295	12.0611	12.4089	MGI:1918814	9030607L17Rik	71564	RIKEN cDNA 9030607L17 gene
scl0321022.1_67	0.0457666	9.18575	9.54345	MGI:2448759	Cdv3	321022	carnitine deficiency-associated gene expressed in ventricle 3
ri|6030419I20|PX00056B08|AK031385|2950	0.0458588	6.80529	6.64141	NA	NA	NA	NA
scl50429.12.1_51	0.0458801	8.88837	8.37847	NA	LOC100048520	100048520	similar to serine/threonine phosphatase
ri|4632434B16|PX00013K12|AK019507|2993	0.0458801	8.53012	9.15453	NA	LOC100046483	100046483	similar to casein kinase II, alpha prime subunit
scl0066511.2_242	0.0458801	11.5152	11.2244	MGI:1913761	2500003M10Rik	66511	RIKEN cDNA 2500003M10 gene
ri|9630027M13|PX00115D10|AK036022|4074	0.0459388	12.0985	12.3127	NA	NA	NA	NA
scl32319.17.234_75	0.0459388	7.38469	6.96679	MGI:1918224	Pgm2l1	70974	phosphoglucomutase 2-like 1
ri|C730004D03|PX00086G14|AK050028|1422	0.0459388	12.4953	11.9441	MGI:1919989	Zkscan3	72739	zinc finger with KRAB and SCAN domains 3
scl52894.8_133	0.0459388	8.25981	7.80224	MGI:2147616	Otub1	107260	OTU domain, ubiquitin aldehyde binding 1
scl49365.7.10_25	0.0459388	10.1001	10.5683	MGI:1202877	Dgcr6	13353	DiGeorge syndrome critical region gene 6
scl070834.2_16	0.0459896	9.67914	10.0762	MGI:1918084	Spag9	70834	sperm associated antigen 9
scl29164.14.1_54	0.0459896	11.1908	10.8363	MGI:2141558	Wdr91	101240	WD repeat domain 91
scl19891.17.1_25	0.0459896	10.4183	9.61199	MGI:2385884	Ddx27	228889	DEAD (Asp-Glu-Ala-Asp) box polypeptide 27
GI_38080726-S	0.0460729	10.1944	9.72334	NA	NA	NA	NA
scl0002525.1_37	0.046078	9.5882	9.04193	MGI:2444209	Ankrd54	223690	ankyrin repeat domain 54
scl0066865.1_100	0.0461929	13.6026	13.8856	MGI:1918568	Pmpca	66865	peptidase (mitochondrial processing) alpha
scl16289.14.1_134	0.0462276	7.36039	7.03127	MGI:98361	Sox13	20668	SRY-box containing gene 13
scl22810.11_304	0.0462276	6.52214	6.40858	MGI:1926158	Igsf3	78908	immunoglobulin superfamily, member 3
scl0002598.1_1	0.0462276	10.4645	9.24434	MGI:2153887	Eri3	140546	exoribonuclease 3
GI_38095592	0.0462276	6.32011	6.66242	MGI:2683584	Ttc5	219022	tetratricopeptide repeat domain 5
scl28877.24.1_49	0.0462276	10.041	9.67809	MGI:1917206	Ptcd3	69956	pentatricopeptide repeat domain 3
scl27616.6_187	0.0462276	7.67322	7.37482	MGI:102726	Dck	13178	deoxycytidine kinase
scl0002767.1_35	0.0462276	9.38755	9.90943	MGI:1351486	Trappc3	27096	trafficking protein particle complex 3
scl0003011.1_11	0.0462276	12.5323	13.0137	MGI:1914762	Agpat2	67512	1-acylglycerol-3-phosphate O-acyltransferase 2 (lysophosphatidic acid acyltransferase, beta)
scl50218.10.128_2	0.0462276	10.2541	10.6939	MGI:2443978	Amdhd2	245847	amidohydrolase domain containing 2
scl46266.2_361	0.0462276	10.0403	10.3015	MGI:1309472	Ltb4r1	16995	leukotriene B4 receptor 1
scl072462.6_25	0.0462276	9.70446	10.147	MGI:1919712	Rrp1b	72462	ribosomal RNA processing 1 homolog B (S. cerevisiae)
scl0269523.2_3	0.0462276	10.4554	10.6983	MGI:99919	Vcp	269523	valosin containing protein
scl0054219.2_27	0.0463037	9.62259	9.18306	MGI:1860083	Cd320	54219	CD320 antigen
scl17488.7_66	0.0463037	14.2671	13.5696	MGI:1922082	Slc45a3	212980	solute carrier family 45, member 3
scl0072313.2_218	0.0463353	8.1096	8.68186	MGI:1919563	Fryl	72313	furry homolog-like (Drosophila)
scl00224111.2_302	0.0464133	10.3411	9.74088	NA	NA	NA	NA
TRBV12-2_M15613_T_cell_receptor_beta_variable_12-2_155	0.0464133	11.6744	11.9673	MGI:98608	Tcrb-V8.2	21607	T-cell receptor beta, variable 8.2
GI_30061368	0.0464133	8.06094	9.14394	MGI:2448306	Hist1h2ab	319172	histone cluster 1, H2ab
scl27232.7_27	0.0464133	12.4092	12.7372	MGI:1915434	Denr	68184	density-regulated protein
scl0002144.1_169	0.0464133	10.5965	10.955	MGI:1913318	0610031J06Rik	56700	RIKEN cDNA 0610031J06 gene
scl38698.8_214	0.0464133	10.5151	10.8753	MGI:105093	Cnn2	12798	calponin 2
scl21062.7.1_30	0.0464133	12.1381	12.5552	MGI:1917592	Ptges2	96979	prostaglandin E synthase 2
scl48691.8.1_1	0.0464133	9.20655	8.81306	MGI:1345283	Slc25a1	13358	solute carrier family 25 (mitochondrial carrier, citrate transporter), member 1
scl30440.2_256	0.0464133	7.10391	7.43583	MGI:109324	Fadd	14082	Fas (TNFRSF6)-associated via death domain
scl014470.4_28	0.0464133	7.74973	7.27304	MGI:1201692	Rabac1	14470	Rab acceptor 1 (prenylated)
scl00225895.1_99	0.0466747	8.58604	9.03347	MGI:2444957	Taf6l	225895	TAF6-like RNA polymerase II, p300/CBP-associated factor (PCAF)-associated factor
scl54568.29.184_2	0.0467496	10.1477	10.5894	MGI:1914824	Alg13	67574	asparagine-linked glycosylation 13 homolog (S. cerevisiae)
ri|2410004L11|ZX00041M24|AK010397|928	0.0467496	9.84515	9.39042	MGI:1341830	Eif2ak3	13666	eukaryotic translation initiation factor 2 alpha kinase 3
scl46205.12_632	0.0467496	10.2763	10.6188	MGI:2442811	Wdfy2	268752	WD repeat and FYVE domain containing 2
GI_27734059	0.0467496	6.6088	6.51113	MGI:1921506	Cyld	74256	cylindromatosis (turban tumor syndrome)
GI_19527057	0.0467496	8.60449	8.1248	MGI:2444554	Mapkap1	227743	mitogen-activated protein kinase associated protein 1
scl0320025.2_12	0.0467515	8.54423	8.13363	NA	NA	NA	NA
scl34134.3_585	0.0467515	9.83547	9.44894	MGI:2153740	Zfp358	140482	zinc finger protein 358
scl29843.31.1_16	0.0467515	6.83214	6.67929	MGI:107745	Dctn1	13191	dynactin 1
scl21606.12_118	0.0467515	9.42578	9.13549	MGI:1917648	Slc35a3	229782	solute carrier family 35 (UDP-N-acetylglucosamine (UDP-GlcNAc) transporter), member 3
scl11507.1.1_324	0.0470546	9.30819	8.9616	MGI:2448320	Hist1h3c	319148	histone cluster 1, H3c
scl023989.1_26	0.0470546	9.14884	8.7403	MGI:1344385	Med24	23989	mediator complex subunit 24
scl0003589.1_16	0.0470546	9.30761	8.78998	MGI:1861676	Nme6	54369	non-metastatic cells 6, protein expressed in (nucleoside-diphosphate kinase)
scl39143.6.1_8-S	0.0470836	9.44221	8.82508	NA	NA	NA	NA
scl0029808.1_271	0.0471138	6.71973	7.03121	MGI:1352483	Mga	29808	MAX gene associated
scl20056.4.1_63	0.0471671	8.54313	8.22806	MGI:1915661	Map1lc3a	66734	microtubule-associated protein 1 light chain 3 alpha
scl25890.5.9_30	0.0471671	8.13547	9.19915	MGI:1917353	Znhit1	70103	zinc finger, HIT domain containing 1
scl0071957.1_179	0.0473195	10.7743	10.3725	MGI:3047787	Pusl1	433813	pseudouridylate synthase-like 1
scl19721.5_331	0.0473195	8.96641	8.38451	MGI:2442238	5430407P10Rik	227545	RIKEN cDNA 5430407P10 gene
scl019765.2_155	0.04736	9.71214	9.33794	MGI:108466	Ralbp1	19765	ralA binding protein 1
ri|2210418B03|ZX00054J12|AK008972|1492	0.0473811	10.8206	10.4032	MGI:1924149	Golga1	76899	golgi autoantigen, golgin subfamily a, 1
GI_70608130-S	0.0473811	9.36099	9.89171	NA	NA	NA	NA
scl0003559.1_19	0.0474871	7.8357	8.26334	MGI:1922016	Yipf2	74766	Yip1 domain family, member 2
scl1727.1.1_48	0.0475737	8.33918	7.87475	MGI:3030282	Olfr448	258270	olfactory receptor 448
scl37890.3_480	0.0475737	9.08207	8.37355	MGI:1098693	Tet1	52463	tet oncogene 1
GI_52138726-S	0.0475737	9.26223	9.56764	NA	NA	NA	NA
scl067534.1_34	0.0475737	8.30962	7.77728	MGI:1914784	Ttll4	67534	tubulin tyrosine ligase-like family, member 4
scl49759.5_3-S	0.0475737	7.59033	8.62117	NA	NA	NA	NA
scl42235.24_353-S	0.0476376	12.4213	12.7823	NA	NA	NA	NA
scl43426.6.1_117	0.047674	10.9495	10.5146	MGI:1913305	0610009D07Rik	66055	RIKEN cDNA 0610009D07 gene
scl013807.1_30	0.047674	6.71111	7.04823	MGI:95394	Eno2	13807	enolase 2, gamma neuronal
ri|0610009M19|R000002A16|AK002422|690	0.047674	8.99599	9.35624	MGI:1914762	Agpat2	67512	1-acylglycerol-3-phosphate O-acyltransferase 2 (lysophosphatidic acid acyltransferase, beta)
scl21957.9.1_12	0.0476782	11.4599	11.1119	MGI:2385175	Msto1	229524	misato homolog 1 (Drosophila)
scl34132.19.1_1	0.0476782	7.32947	7.68211	MGI:107370	Stxbp2	20911	syntaxin binding protein 2
ri|9430079O09|PX00109L04|AK035054|1854	0.0478195	9.2293	8.81396	MGI:1923501	0610007P08Rik	76251	RIKEN cDNA 0610007P08 gene
ri|B930097J01|PX00166N21|AK047604|3109	0.0478691	8.23847	7.96573	NA	NA	NA	NA
scl0011491.1_129	0.0478691	7.87605	7.52706	MGI:1096335	Adam17	11491	a disintegrin and metallopeptidase domain 17
ri|A630085A04|PX00147L14|AK042356|659	0.0480562	9.92006	9.18139	NA	NA	NA	NA
scl20295.1.1_330	0.0480562	10.3093	9.82588	MGI:1920252	2900076A13Rik	73002	RIKEN cDNA 2900076A13 gene
scl50885.1.807_5	0.0480562	13.4655	13.6228	MGI:1914929	0710001D07Rik	67679	RIKEN cDNA 0710001D07 gene
scl31374.5.1_14	0.0480562	7.47622	7.13727	MGI:99702	Bax	12028	BCL2-associated X protein
scl0004073.1_36	0.0480562	10.723	10.9696	MGI:1916377	Ociad2	433904	OCIA domain containing 2
scl0067203.2_205	0.0480562	6.82796	7.14327	MGI:1914453	Nde1	67203	nuclear distribution gene E homolog 1 (A nidulans)
GI_38085036	0.0480562	9.1743	9.80198	MGI:3642708	ENSMUSG00000067783	100043805	predicted gene, ENSMUSG00000067783
ri|A730014C05|PX00149C04|AK080441|586	0.0481055	10.1003	9.67056	NA	NA	NA	NA
ri|D630024O03|PX00197J13|AK085434|1298	0.0481576	6.37047	6.58604	MGI:3026926	C530014P21Rik	399604	RIKEN cDNA C530014P21 gene
GI_38091426-S	0.0481576	7.18374	7.48588	NA	NA	NA	NA
scl0072556.2_33-S	0.0482364	8.70152	8.25994	NA	NA	NA	NA
scl0018227.2_224	0.0482531	6.72578	6.98006	MGI:1352456	Nr4a2	18227	nuclear receptor subfamily 4, group A, member 2
scl41389.43_646	0.0482531	9.12818	8.6111	MGI:1930780	Myh10	77579	myosin, heavy polypeptide 10, non-muscle
scl38648.4.1_20	0.0482531	7.32239	7.67874	MGI:1919523	2210404O07Rik	72273	RIKEN cDNA 2210404O07 gene
scl42759.15_161	0.0482531	10.2079	10.5737	MGI:106340	Rcor1	217864	REST corepressor 1
scl014630.7_323	0.0482531	8.70695	9.12193	MGI:104995	Gclm	14630	glutamate-cysteine ligase , modifier subunit
ri|B930097N13|PX00166N18|AK081181|2434	0.0483336	9.1402	8.58129	MGI:1933403	Erap1	80898	endoplasmic reticulum aminopeptidase 1
GI_12963764-I	0.0483336	8.59572	8.89729	NA	NA	NA	NA
scl00235315.2_221	0.0483336	11.6791	11.2636	MGI:2444451	Rnf214	235315	ring finger protein 214
scl51299.12_342-S	0.0483336	9.31673	8.90898	NA	NA	NA	NA
scl29206.21.1_1	0.0483336	9.98294	10.1746	MGI:1196412	Tnpo3	320938	transportin 3
scl00234023.2_117	0.0483336	7.09612	7.75002	MGI:2442985	Arglu1	234023	arginine and glutamate rich 1
scl53508.17.60_24	0.0485651	6.3776	6.52089	MGI:3612340	Ehbp1l1	114601	EH domain binding protein 1-like 1
scl31155.10_11	0.0485966	9.65886	9.39016	MGI:102768	Mfge8	17304	milk fat globule-EGF factor 8 protein
scl35003.22_120	0.0486493	9.68039	10.3562	MGI:105376	Adam9	11502	a disintegrin and metallopeptidase domain 9 (meltrin gamma)
GI_21703839-A	0.0486493	9.66928	9.34272	NA	NA	NA	NA
scl48821.4_3	0.0486611	8.83387	8.27647	MGI:106299	Btbd12	52864	BTB (POZ) domain containing 12
ri|4921505C17|PX00013N14|AK019537|3571	0.0486989	10.9928	10.5655	NA	NA	NA	NA
scl52477.5.1_20	0.0486989	11.1021	11.4652	MGI:1916784	Avpi1	69534	arginine vasopressin-induced 1
scl0014483.1_1	0.0486989	6.81545	6.65178	NA	NA	NA	NA
scl26406.12_265	0.0486989	8.92751	9.3204	MGI:106479	Grsf1	231413	G-rich RNA sequence binding factor 1
scl32119.15.11_22	0.0486989	8.48117	8.76311	MGI:1914253	Uqcrc2	67003	ubiquinol cytochrome c reductase core protein 2
scl0003972.1_558	0.0489418	8.14021	8.29958	MGI:1932101	Ankrd17	81702	ankyrin repeat domain 17
scl0077045.2_69	0.0489418	9.62406	11.3636	MGI:1924295	Bcl7a	77045	B-cell CLL/lymphoma 7A
scl26098.13.1_87	0.0490001	8.20919	8.74867	MGI:1923551	Trafd1	231712	TRAF type zinc finger domain containing 1
scl0029819.2_92	0.0490242	9.82259	9.49667	MGI:1352508	Stau2	29819	staufen (RNA binding protein) homolog 2 (Drosophila)
scl0075458.1_287	0.049047	10.0744	9.75103	MGI:1922708	Cklf	75458	chemokine-like factor
scl53399.4.220_1	0.049047	10.8692	11.3158	MGI:1919977	B3gat3	72727	beta-1,3-glucuronyltransferase 3 (glucuronosyltransferase I)
scl28067.9_404	0.0490899	8.53016	7.98688	MGI:2140983	AI847670	330050	expressed sequence AI847670
scl0056390.1_292	0.0490899	8.58271	8.91374	MGI:106595	Mtvr2	17826	mammary tumor virus receptor 2
scl50285.5.1_311	0.0493082	7.87503	8.38408	MGI:3779456	328747	328747	predicted gene, 328747
scl17940.9_423	0.0493082	10.3693	9.91805	MGI:1098767	Sgol2	68549	shugoshin-like 2 (S. pombe)
scl20804.11.1_101	0.0493082	12.4815	12.7675	MGI:96013	Hat1	107435	histone aminotransferase 1
GI_38073500	0.0494127	8.48753	8.94631	NA	NA	NA	NA
scl39743.1.1_24	0.0494127	8.14339	8.42291	MGI:1925137	6720454L07Rik	77887	RIKEN cDNA 6720454L07 gene
scl073025.1_33	0.0494127	10.4369	10.0454	MGI:98419	Sri	109552	sorcin
scl072907.1_70	0.0494127	6.94293	7.37671	MGI:2442146	Dnajc16	214063	DnaJ (Hsp40) homolog, subfamily C, member 16
scl00239528.1_221	0.0494127	8.97278	9.42741	MGI:2446632	Eif2c2	239528	eukaryotic translation initiation factor 2C, 2
scl51356.6_394	0.0494127	13.0533	13.3407	MGI:1334416	Grpel2	17714	GrpE-like 2, mitochondrial
scl51275.14_298	0.0494127	12.4807	12.8123	NA	LOC100048076	100048076	similar to MAD homolog 4 (Drosophila)
scl50672.19.1_126	0.0494127	10.0776	10.567	MGI:1913765	Cul7	66515	cullin 7
scl068597.1_6	0.0494127	8.93272	9.60331	MGI:1915847	1110021J02Rik	68597	RIKEN cDNA 1110021J02 gene
scl19160.22_222	0.0494127	6.43382	6.67559	MGI:2441683	Tlk1	228012	tousled-like kinase 1
scl069763.1_160	0.0494127	11.6828	12.0429	MGI:2385007	Stk24	223255	serine/threonine kinase 24 (STE20 homolog, yeast)
scl0012801.2_230	0.0494664	10.7843	11.1536	MGI:104615	Cnr1	12801	cannabinoid receptor 1 (brain)
scl00320151.1_111	0.0494664	13.3294	13.1544	NA	NA	NA	NA
scl0070686.2_11	0.0494664	10.699	10.2862	MGI:1917936	Dusp16	70686	dual specificity phosphatase 16
scl012014.3_94	0.0494664	8.40155	7.86176	MGI:894679	Bach2	12014	BTB and CNC homology 2
scl0012043.1_191	0.0494664	13.635	13.963	MGI:88138	Bcl2	12043	B-cell leukemia/lymphoma 2
GI_38089906	0.0494664	8.90484	8.52885	MGI:2685031	Leo1	235497	Leo1, Paf1/RNA polymerase II complex component, homolog (S. cerevisiae)
scl36488.7.1_49	0.0494664	8.73262	9.30239	MGI:1920075	Mon1a	72825	MON1 homolog A (yeast)
scl22872.7_240-S	0.0494664	12.0182	12.3565	NA	NA	NA	NA
scl54240.10_147	0.0496751	8.88779	8.35756	MGI:1926005	Fam122b	78755	family with sequence similarity 122, member B
scl078938.5_60	0.0496751	8.54948	8.86321	MGI:1926188	Fbxo34	78938	F-box protein 34
ri|9830141K10|PX00118N03|AK036615|3223	0.0499268	7.51825	7.81225	NA	NA	NA	NA
scl39518.4_244	0.0499325	10.1466	9.39786	MGI:1923797	Tmem101	76547	transmembrane protein 101
scl25288.8_80	0.0499325	10.8937	10.6366	MGI:1914152	Mtap	66902	methylthioadenosine phosphorylase
